# Supplementary material for: Transiently elevated expression of different forms of brain-derived neurotrophic factor in the neonatal medial prefrontal cortex affected anxiety and depressive-like behaviors in adolescence
Source: PeerJ. 2024 Nov 27;12:e18465. doi: 10.7717/peerj.18465 (PMC11608019; doi:10.7717/peerj.18465)
Supplement: Supplemental Information 1 [file peerj-12-18465-s001.csv]

	logFC.BDNF.MAT...SYN.CON	logFC.pBDNF.PRO...SYN.CON	logFC.pBDNF_mut.PRO...SYN.CON	logFC.pBDNF.PRO...BDNF.MAT	logFC.pBDNF_mut.PRO...BDNF.MAT	logFC.pBDNF.PRO...pBDNF_mut.PRO	logCPM	F	PValue	FDR	ensembl_gene_id	entrezgene_id	rgd_symbol	gene_biotype	refseq_mrna
16	1.80831852836353	0.354594547118675	-0.204924706786856	-1.45372398124486	-2.01324323515039	0.559519253905531	-0.837652450063584	4.01763878624992	0.032773533452199	0.9834182283959	ENSRNOG00000052293	120100226	Snord15a	snoRNA
32	-0.291033286273303	-0.492537366458211	-0.374947713858722	-0.201504080184909	-0.08391442758542	-0.117589652599489	3.07434048317667	3.72172847127407	0.040648557485817	0.9834182283959	ENSRNOG00000023407	364656	Mrpl36	protein_coding	NM_001108879
48	-0.346048597944174	-0.486454248983072	-0.3699719072299	-0.140405651038898	-0.023923309285726	-0.116482341753172	3.18838788775146	3.79415859947421	0.03853680486287	0.9834182283959	ENSRNOG00000031947	100361060	LOC100361060	protein_coding
56	0.824722875638869	1.31553745072822	0.387222827559523	0.490814575089347	-0.437500048079345	0.928314623168693	0.388610875304078	4.63178879825685	0.021406849208676	0.9834182283959	ENSRNOG00000013641	266714	Myo7a	protein_coding	NM_153473
105	-0.659160192735719	-0.747346002156044	-0.536695181228657	-0.088185809420325	0.122465011507063	-0.210650820927387	8.50768424529159	8.84667633596033	0.002581421130081	0.9834182283959	ENSRNOG00000053929	NA	RNaseP_nuc	ribozyme
135	-0.038314679824681	-0.609054455078483	-1.03051144918798	-0.570739775253802	-0.992196769363298	0.421456994109496	1.34248899125472	3.59708736427257	0.044601430446814	0.9834182283959	ENSRNOG00000063261	NA		lncRNA
136	-0.989664748986769	-0.932320922881347	0.018539480502619	0.057343826105422	1.00820422948939	-0.950860403383966	-0.153926556284141	4.01646460867991	0.032801106778669	0.9834182283959	ENSRNOG00000058906	171125	Ptprh	protein_coding
175	-0.601587403259298	-0.569528304389668	-0.490789665498094	0.03205909886963	0.110797737761204	-0.078738638891575	4.70972263733988	3.73322475187471	0.043550778260702	0.9834182283959	ENSRNOG00000068327	292814	Pdcd5	protein_coding	NM_001106247
187	0.621687226126745	-0.596839057310911	-1.0939481597366	-1.21852628343766	-1.71563538586335	0.497109102425689	-0.338500549161119	3.70436911303088	0.041174225984345	0.9834182283959	ENSRNOG00000017851	292845	Etfb	protein_coding	NM_001004220
214	-0.189439028377626	0.54982155982103	-0.29498823613016	0.739260588198656	-0.105549207752534	0.844809795951191	1.07971307697185	4.45486132339377	0.024134141102997	0.9834182283959	ENSRNOG00000069636	NA	Zfp748-ps3	protein_coding
236	1.99141354134169	-0.941785466049518	-1.21297826364162	-2.93319900739121	-3.20439180498331	0.271192797592102	6.14865310391049	6.10858247530275	0.019639735172859	0.9834182283959	ENSRNOG00000052568	120100289	LOC120100289	snRNA
258	0.20719454354441	0.327093480715947	0.219270256435696	0.119898937171536	0.012075712891286	0.107823224280251	4.96559489949047	3.82355799705521	0.037715793486324	0.9834182283959	ENSRNOG00000010224	308821	Rab30	protein_coding	NM_001015012
307	1.14869053849944	0.971983102584102	0.585853070000377	-0.176707435915341	-0.562837468499066	0.386130032583725	0.113647751012887	4.2441817565101	0.027919241139359	0.9834182283959	ENSRNOG00000062784	NA		lncRNA
390	0.884562257319201	-0.087552263204037	0.355981809245862	-0.972114520523238	-0.52858044807334	-0.443534072449899	1.16104110252684	3.68506422935378	0.041767994358619	0.9834182283959	ENSRNOG00000058039	81633	Acta2	protein_coding	NM_031004
395	0.330262254982836	0.538288004606227	0.485960854680774	0.208025749623391	0.155698599697938	0.052327149925453	4.73020607354372	4.12646613349237	0.030329847206811	0.9834182283959	ENSRNOG00000051102	NA	AABR07004269.3	pseudogene
397	0.216299824517571	-0.137704937814113	-0.270316043377163	-0.354004762331684	-0.486615867894735	0.13261110556305	5.95734220082996	5.57104098759566	0.011721652587707	0.9834182283959	ENSRNOG00000020296	171069	Atp5mk	protein_coding	NM_133544
401	-2.07308396074247	0.528744675850084	0.033582211026843	2.60182863659256	2.10666617176932	0.49516246482324	0.297949892717443	6.88814042204679	0.005481057004956	0.9834182283959	ENSRNOG00000045560	499229	Gvin1	protein_coding
484	0.152303547501245	-0.076703487734044	-0.394992108990241	-0.229007035235288	-0.547295656491486	0.318288621256197	4.69258331183061	3.99070354633453	0.033412818609226	0.9834182283959	ENSRNOG00000013506	293067	Zfand6	protein_coding
533	0.252183196780375	0.563928323518148	0.381566755965779	0.311745126737773	0.129383559185404	0.182361567552369	6.42368791458819	6.66444567390504	0.006198038785612	0.9834182283959	ENSRNOG00000064721	681433	Rgmb	protein_coding
541	-0.351503197898664	-0.352310733198977	-0.46437457350522	-0.000807535300313	-0.112871375606556	0.112063840306244	3.44113951757181	5.16069405280183	0.015146298610286	0.9834182283959	ENSRNOG00000018531	499185	Mrps11	protein_coding
581	-0.309598430248496	-0.251611799483629	-0.264304982704517	0.057986630764867	0.045293447543979	0.012693183220888	5.346115521466	4.50246534762453	0.023362867675898	0.9834182283959	ENSRNOG00000021017	308588	Car11	protein_coding	NM_175708
648	-0.359809336031499	-0.298566602962523	-0.261136024294072	0.061242733068977	0.098673311737427	-0.037430578668451	5.46788288745438	6.17797667365108	0.008166077150826	0.9834182283959	ENSRNOG00000020233	83583	Rabac1	protein_coding	NM_031774
719	0.294913931325263	-0.088519744850273	-0.380149169514206	-0.383433676175536	-0.675063100839469	0.291629424663934	1.61532871101136	3.51534623478557	0.047433202090622	0.9834182283959	ENSRNOG00000016697	365389	Lrrc56	protein_coding
732	-0.052964660910756	0.6632884780794	-1.17870205742923	0.716253138990155	-1.12573739651847	1.84199053550863	-0.021057956407125	4.23680548051425	0.028063655732527	0.9834182283959	ENSRNOG00000019338	114125	Dll3	protein_coding	NM_053666
734	-0.290377898584611	-0.276704664275501	-0.623085918371986	0.013673234309111	-0.332708019787375	0.346381254096485	3.79069250780798	3.51271540676758	0.047527709616499	0.9834182283959	ENSRNOG00000064437	NA		protein_coding
742	-0.073277224144372	-0.474331945772954	-0.316583712460235	-0.401054721628582	-0.243306488315863	-0.157748233312719	2.85855122563739	3.97219630587767	0.033860381672558	0.9834182283959	ENSRNOG00000029490	102553763	Znf768	protein_coding	NM_001401768
793	-0.097190215905515	-0.377930134761646	-0.106113230957352	-0.280739918856132	-0.008923015051837	-0.271816903804295	4.25319583141683	5.1423110117797	0.015324893668408	0.9834182283959	ENSRNOG00000051915	308478	Spred3	protein_coding
794	-0.42159489545892	-0.297933082531484	-0.104953668022831	0.123661812927437	0.31664122743609	-0.192979414508653	4.6672471794222	4.09997526107398	0.030904818221635	0.9834182283959	ENSRNOG00000020746	60377	Lin7b	protein_coding	NM_021758
813	-0.268077181673314	-0.581687318545801	-0.557231955057021	-0.313610136872486	-0.289154773383706	-0.02445536348878	3.60077686086947	4.69061270688674	0.020580010253348	0.9834182283959	ENSRNOG00000014908	680891	Sf3b5	protein_coding	NM_001126092
830	-0.138799908721185	-0.313652887627057	-0.181215682221142	-0.174852978905872	-0.042415773499957	-0.132437205405915	5.45861852398028	3.54052511300963	0.046539515152651	0.9834182283959	ENSRNOG00000037580	292766	Psmd8	protein_coding	NM_001100831
845	0.117210332285562	0.906933196411138	0.411223953498628	0.789722864125576	0.294013621213066	0.49570924291251	4.50495722428623	4.7828775642152	0.024152423645041	0.9834182283959	ENSRNOG00000020533	65164	Htra1	protein_coding	NM_031721
886	-0.278116141107251	-0.265198893258324	-0.211610465303166	0.012917247848928	0.066505675804085	-0.053588427955158	7.90509106553139	4.87544822552642	0.018211661675081	0.9834182283959	ENSRNOG00000013009	24533	Ldha	protein_coding
900	0.116095447649893	-0.366051436392833	-1.679800910978	-0.482146884042726	-1.79589635862789	1.31374947458516	-0.13693755551195	5.87271499283591	0.00976940157803	0.9834182283959	ENSRNOG00000049179	293625	Pidd1	protein_coding	NM_001106318
901	0.34525871604882	-0.536283768660766	0.443411616425325	-0.881542484709586	0.098152900376505	-0.979695385086091	0.345050777448945	3.6904050513769	0.041602746835212	0.9834182283959	ENSRNOG00000032246	24763	Acsm3	protein_coding
967	-0.315142446995837	-0.457820147931095	-0.361925091280363	-0.142677700935258	-0.046782644284526	-0.095895056650732	3.75126936915462	5.33798526759908	0.013541672519324	0.9834182283959	ENSRNOG00000019178	293345	Taf10	protein_coding	NM_001134735
973	1.33501317724867	1.52380368348821	1.43380161061354	0.188790506239535	0.098788433364868	0.090002072874667	-0.570588630965533	3.64520090006881	0.043025456624036	0.9834182283959	ENSRNOG00000069377	NA		protein_coding
976	2.40874985989439	0.557729112272844	0.064506545978826	-1.85102074762155	-2.34424331391557	0.493222566294017	3.17642751962457	7.27189937917433	0.010006807613959	0.9834182283959	ENSRNOG00000020369	24483	Igf2	protein_coding	NM_001190162
998	0.327482191486094	0.357959127966198	-0.237690628830341	0.030476936480104	-0.565172820316435	0.595649756796539	2.31360561704725	3.94975505126616	0.034412353598961	0.9834182283959	ENSRNOG00000014513	309036	Rexo5	protein_coding	NM_001079706
1006	0.401422235834271	0.371793045756418	0.301555229269172	-0.029629190077853	-0.099867006565099	0.070237816487246	4.86391444955505	3.76740822612785	0.039301713704872	0.9834182283959	ENSRNOG00000018683	309081	Dock1	pseudogene	NM_001143858
1014	0.592206997508128	-0.229180958774265	0.668771365581976	-0.821387956282393	0.076564368073848	-0.897952324356241	0.978897259936983	5.01715930235306	0.016607406831204	0.9834182283959	ENSRNOG00000015518	25703	Rbp4	protein_coding
1049	-0.268592617692646	-0.161680555453703	-0.197611110571011	0.106912062238943	0.070981507121635	0.035930555117309	7.32014191134934	3.56372287987389	0.045733197416429	0.9834182283959	ENSRNOG00000020618	103691134	Rpl13a	protein_coding	NM_173340
1052	0.554948734262432	0.522670978982253	0.252778005073083	-0.032277755280179	-0.302170729189348	0.269892973909169	4.13326747104646	6.82500448930876	0.005673222547819	0.9834182283959	ENSRNOG00000010775	293019	Arrdc4	protein_coding	NM_001393761
1054	-0.204848831273558	-0.358229697115923	-0.390250021761188	-0.153380865842366	-0.185401190487631	0.032020324645265	5.17039674834124	3.67133388736649	0.042196286384332	0.9834182283959	ENSRNOG00000012383	293130	Ndufc2	protein_coding	NM_001009290
1113	0.972933491530303	1.57381891974454	1.64686174929037	0.60088542821424	0.673928257760069	-0.07304282954583	0.099206034574361	9.51533467917095	0.001508216109457	0.9834182283959	ENSRNOG00000015078	361673	Ifitm3	protein_coding	NM_001136124
1115	1.00160243133261	0.909164048060966	0.171617419079519	-0.092438383271644	-0.829985012253091	0.737546628981448	0.914356994893669	5.17244147114811	0.015033427179878	0.9834182283959	ENSRNOG00000014936	114709	Ifitm2	protein_coding	NM_030833
1120	-0.027603077827274	-0.33516668903535	-0.311918062570142	-0.307563611208076	-0.284314984742868	-0.023248626465208	4.17841201765153	3.4794083923769	0.04874306185751	0.9834182283959	ENSRNOG00000018042	293149	Mrpl48	protein_coding	NM_001106282
1147	0.386434087444954	1.07369175019737	0.347482507016391	0.687257662752415	-0.038951580428562	0.726209243180977	0.311921402805423	4.45932742016303	0.024060549027124	0.9834182283959	ENSRNOG00000068667	NA		protein_coding
1174	-0.326260974140322	-0.368983999947558	-0.284290435075769	-0.042723025807236	0.041970539064553	-0.084693564871789	5.30551068710203	4.89104326189692	0.018026635247299	0.9834182283959	ENSRNOG00000014078	293991	Ndufb8	protein_coding
1200	-0.508018026086375	-0.460605470101393	-0.580060397982764	0.047412555984982	-0.072042371896389	0.11945492788137	4.01902726792974	5.28193355750371	0.014026783674783	0.9834182283959	ENSRNOG00000062534	100364427	LOC100364427	protein_coding
1203	0.582642423615128	-0.60408734094867	0.325459347450546	-1.1867297645638	-0.257183076164582	-0.929546688399217	0.729770769755644	5.51807450222938	0.012109132782244	0.9834182283959	ENSRNOG00000021916	309525	Slc16a12	protein_coding	NM_001191637
1221	0.139383607501689	0.552431287811497	0.078653428507428	0.413047680309809	-0.060730178994261	0.473777859304069	2.67001805426842	4.56775028768137	0.0223508228483	0.9834182283959	ENSRNOG00000009482	499380	Emx2	protein_coding	NM_001109169
1224	-0.105262294532833	-0.912856644765568	0.123709502760644	-0.807594350232735	0.228971797293477	-1.03656614752621	0.999746521825824	4.1672772596862	0.02946796452418	0.9834182283959	ENSRNOG00000036760	365360	Tmc5	protein_coding
1228	-0.430422142520078	-0.316079700666608	-0.096258975215046	0.11434244185347	0.334163167305032	-0.219820725451562	5.20016290380205	6.57435702450865	0.00651700858885	0.9834182283959	ENSRNOG00000019973	64664	Arl3	protein_coding	NM_022700
1242	-0.474270739886756	-0.333496190714009	-0.357761701070966	0.140774549172747	0.116509038815791	0.024265510356957	4.86250367126703	8.45937252391285	0.002456178202304	0.9834182283959	ENSRNOG00000032677	361682	Tssc4	protein_coding
1261	-0.177589143958257	0.036044121972464	0.091852055024403	0.213633265930722	0.26944119898266	-0.055807933051939	8.11358759276601	3.72460820957843	0.04056210148595	0.9834182283959	ENSRNOG00000010117	292148	Eif3a	protein_coding
1315	0.542198318236042	-1.36752171865865	-0.269519344335883	-1.90972003689469	-0.811717662571925	-1.09800237432277	-0.475891244129784	5.62280274563149	0.011356748189113	0.9834182283959	ENSRNOG00000068164	NA		protein_coding
1333	0.153685022003218	-0.577338258137639	-0.640594905174274	-0.731023280140857	-0.794279927177492	0.063256647036635	0.6252133726432	4.08715703989283	0.031187524534607	0.9834182283959	ENSRNOG00000013994	85496	Enpp1	protein_coding	NM_053535
1336	0.042823282148671	-0.159295719581958	-0.415339569126213	-0.20211900173063	-0.458162851274884	0.256043849544254	3.72312883074566	3.56589977084433	0.045658357858168	0.9834182283959	ENSRNOG00000069776	NA	RGD1563307	protein_coding
1349	0.532783372681111	1.55763576120834	0.779852543469577	1.02485238852723	0.247069170788466	0.777783217738767	0.567467479218603	5.68652612717355	0.010925383395466	0.9834182283959	ENSRNOG00000023863	293545	Gpr139	protein_coding	NM_001024241
1366	-0.401632837119358	-0.439021186465121	-0.639930199720907	-0.037388349345763	-0.238297362601549	0.200909013255786	5.66213068855619	5.5544961734517	0.011964024192907	0.9834182283959	ENSRNOG00000016411	65139	Rps12	protein_coding	NM_031709
1420	-0.420990934840785	-0.655285541652477	-0.767564930017453	-0.234294606811691	-0.346573995176668	0.112279388364977	2.47870802281473	3.80429862480926	0.038251336179319	0.9834182283959	ENSRNOG00000019266	690285	Tmem223	protein_coding	NM_001191104
1429	-0.137134717762471	-0.544040651992944	-0.537496269685411	-0.406905934230473	-0.40036155192294	-0.006544382307532	3.1544505221903	5.91700726028911	0.009515609790137	0.9834182283959	ENSRNOG00000016371	309570	Slc18b1	protein_coding	NM_001400828
1433	3.93443191400005	-1.12543143051368	-0.665471473235881	-5.05986334451373	-4.59990338723593	-0.459959957277803	0.022439743796768	12.3681084849538	0.000829496894429	0.871012404375374	ENSRNOG00000018215	29509	Slc22a6	protein_coding	NM_017224
1495	0.666949302410243	-0.045607407664197	-0.999006572208831	-0.71255671007444	-1.66595587461907	0.953399164544635	0.529504730771842	4.36872653722964	0.025605435270084	0.9834182283959	ENSRNOG00000011114	NA	Tbpl1	protein_coding
1542	0.822596765046917	1.39142394324736	-0.567594669101344	0.568827178200448	-1.39019143414826	1.95901861234871	-0.643925207603331	5.56084244063058	0.011795135131103	0.9834182283959	ENSRNOG00000020985	24216	Atp4a	protein_coding
1554	-0.154140291956409	-0.235659903275277	-0.351552335418462	-0.081519611318869	-0.197412043462053	0.115892432143184	4.83501910798129	3.45446060900364	0.049676748987352	0.9834182283959	ENSRNOG00000020016	308869	Lamtor1	protein_coding
1571	-0.410355079004534	-0.249803014082804	-0.080714627861274	0.16055206492173	0.32964045114326	-0.16908838622153	7.28553162431154	8.424996416718	0.002497097668035	0.9834182283959	ENSRNOG00000019570	114117	Gng3	protein_coding	NM_053658
1572	-0.125401315146413	-0.430764373167874	-0.168222366821877	-0.305363058021461	-0.042821051675463	-0.262542006345997	4.01025681945877	4.35389426660949	0.025869080607449	0.9834182283959	ENSRNOG00000021006	292792	Tmem147	protein_coding
1576	-0.156477717625911	-0.262207010912696	-0.472220518805523	-0.105729293286785	-0.315742801179613	0.210013507892828	4.78775659773479	7.08005227350068	0.004941538303608	0.9834182283959	ENSRNOG00000037380	NA	AC136661.1	protein_coding
1615	-0.320732583625756	-0.313327930856598	-0.363702722432391	0.007404652769157	-0.042970138806636	0.050374791575793	3.46885917967053	3.6245446484447	0.043694099786187	0.9834182283959	ENSRNOG00000024140	292305	Sft2d1	protein_coding	NM_001008302
1622	0.30778119998441	0.51381575415528	0.507694060094582	0.20603455417087	0.199912860110173	0.006121694060698	3.67329821292512	5.96138278912711	0.009268945148066	0.9834182283959	ENSRNOG00000065068	100912659	LOC100912659	protein_coding
1667	-0.470800528119529	-0.997383854208516	-1.11630744201459	-0.526583326088987	-0.645506913895062	0.118923587806075	0.494606822822261	3.46308887788809	0.049351530586857	0.9834182283959	ENSRNOG00000068574	NA		protein_coding
1676	-0.139077589251043	-0.299734281804408	-0.236328898497221	-0.160656692553365	-0.097251309246178	-0.063405383307187	5.84360527147048	3.67782078790877	0.04199331484608	0.9834182283959	ENSRNOG00000018708	24668	Ppp1ca	protein_coding
1709	0.571169716780985	1.02870732314835	0.184695424262701	0.457537606367368	-0.386474292518284	0.844011898885652	2.23089146306411	4.10305654420698	0.031508069222253	0.9834182283959	ENSRNOG00000042826	361487	Zfp52	protein_coding	NM_001014158
1767	-0.7303657840927	-1.12911625739469	-1.59305613206598	-0.398750473301991	-0.862690347973276	0.463939874671284	2.71429399278492	6.19380386088109	0.010060404159911	0.9834182283959	ENSRNOG00000063395	NA		protein_coding
1779	0.08151305977082	0.582028543815451	0.251928489456588	0.500515484044631	0.170415429685768	0.330100054358863	5.49615232435083	6.09665969491183	0.0085613503726	0.9834182283959	ENSRNOG00000013413	309288	Rorb	protein_coding	NM_001270958
1846	-0.298496658391623	-0.239969354597277	-0.300872562653192	0.058527303794347	-0.002375904261569	0.060903208055915	4.98718926899866	4.19473784680879	0.028903879713188	0.9834182283959	ENSRNOG00000069185	293415	Tmem9b	protein_coding
1858	-0.178825334013091	-0.387483691918524	-0.226897877051484	-0.208658357905434	-0.048072543038393	-0.160585814867041	5.78790264887799	4.84853194344073	0.018536182472955	0.9834182283959	ENSRNOG00000031485	114591	Dpp3	protein_coding	NM_053748
1871	0.166173987245277	0.408057673649	0.515670097683749	0.241883686403723	0.349496110438472	-0.107612424034749	2.71204379975308	4.11479295401253	0.030581678230817	0.9834182283959	ENSRNOG00000017260	308958	Cdr2	protein_coding
1929	-0.20886632538456	-0.29381278989884	-0.323034353222473	-0.08494646451428	-0.114168027837912	0.029221563323632	4.46395792919046	4.15886464868296	0.029643299407868	0.9834182283959	ENSRNOG00000012763	365465	Cwf19l1	protein_coding	NM_001108928
1946	1.0385207091656	0.332048657726393	-2.77616241651776	-0.706472051439207	-3.81468312568336	3.10821107424415	-1.0745473397269	5.69126566266463	0.010894062868831	0.9834182283959	ENSRNOG00000019751	365345	Cyb5r2	protein_coding	NM_001014244
1969	-1.10256838258505	0.475102186424266	0.879126027902404	1.57767056900932	1.98169441048746	-0.404023841478138	-0.759431867850144	4.24864910836581	0.027832193943307	0.9834182283959	ENSRNOG00000067570	NA		lncRNA
1972	-0.217816755309544	-1.04708929290939	1.14471856724434	-0.829272537599847	1.36253532255388	-2.19180786015373	-1.20839830191905	3.91143917088802	0.035378858095849	0.9834182283959	ENSRNOG00000067881	NA		lncRNA
1978	0.231208066987581	3.63357289045778	0.223675198943094	3.4023648234702	-0.007532868044487	3.40989769151469	3.65368229357235	4.38696108833051	0.044108090442246	0.9834182283959	ENSRNOG00000064113	NA		lncRNA
2021	-0.995133208888198	-0.893100828787314	-0.929857550810528	0.102032380100884	0.06527565807767	0.036756722023214	4.00996066692195	4.23756053448312	0.035932643970759	0.9834182283959	ENSRNOG00000031859	499133	RGD1562402	protein_coding
2037	0.283131978800856	0.251749331195755	0.071887323657531	-0.031382647605101	-0.211244655143325	0.179862007538224	5.11229588249356	4.6174868442712	0.021613622408782	0.9834182283959	ENSRNOG00000013596	294718	Dimt1	protein_coding	NM_001106408
2054	0.487329479709245	0.176855677101533	-0.18448042104844	-0.310473802607712	-0.671809900757685	0.361336098149973	1.9320574430183	3.58061891030113	0.045155996917409	0.9834182283959	ENSRNOG00000067004	NA		lncRNA
2059	1.00112516009729	0.238558466315712	0.657339402166955	-0.762566693781577	-0.343785757930334	-0.418780935851243	0.204270303535945	3.51081576940928	0.04759608472825	0.9834182283959	ENSRNOG00000065021	499583	Naaladl2	protein_coding
2104	0.379966833234993	0.351019444770233	0.296404697608854	-0.02894738846476	-0.083562135626139	0.054614747161379	4.71569493761395	4.63088501358616	0.021419848199953	0.9834182283959	ENSRNOG00000065873	NA		lncRNA
2156	0.656845131133324	0.857083180624235	0.155589066736851	0.200238049490911	-0.501256064396473	0.701494113887384	1.82231034139011	4.71103728986975	0.020301568410393	0.9834182283959	ENSRNOG00000068330	NA		lncRNA
2189	-0.322163562822061	-0.324993116046806	0.222926623550788	-0.002829553224745	0.545090186372849	-0.547919739597594	3.24114949964647	4.81946212689632	0.018894178732466	0.9834182283959	ENSRNOG00000018969	295228	Gpatch4	protein_coding	NM_001024979
2200	0.410876169310052	0.517899929395287	0.451305964647528	0.107023760085235	0.040429795337476	0.066593964747759	3.31605994878151	4.69573490637045	0.020509769803963	0.9834182283959	ENSRNOG00000061328	64019	Pag1	protein_coding	NM_022253
2297	0.113060404352117	-0.404742040479256	-0.417349370048304	-0.517802444831373	-0.530409774400421	0.012607329569048	2.85304602796248	3.5898813241945	0.044843123127246	0.9834182283959	ENSRNOG00000049819	502525	Dnajc19	protein_coding	NM_001134640
2345	-0.799034889926901	-0.570679091673458	-0.403273278828617	0.228355798253442	0.395761611098284	-0.167405812844842	5.15976275394386	6.18940156765418	0.009398920099797	0.9834182283959	ENSRNOG00000048342	366995	Tbca	protein_coding	NM_001013245
2394	-0.2402978322397	-0.128977061481451	0.088442764448964	0.111320770758249	0.328740596688663	-0.217419825930414	5.36577161482066	3.76869833531674	0.039264426213869	0.9834182283959	ENSRNOG00000021042	83499	Psmd4	protein_coding	NM_031331
2441	-0.399381779432067	-0.311958050161356	0.017957805081811	0.087423729270711	0.417339584513878	-0.329915855243167	4.78811608014751	4.44097278429472	0.024364656995455	0.9834182283959	ENSRNOG00000020696	310645	Pmvk	protein_coding
2462	-0.294526968359075	-0.310016045813304	-0.353418967260982	-0.01548907745423	-0.058891998901907	0.043402921447678	4.44296131610305	3.65638480563556	0.042668336231575	0.9834182283959	ENSRNOG00000054429	NA	AABR07011697.1	processed_pseudogene
2486	0.735516031120147	0.918443989207835	0.465098840683298	0.182927958087689	-0.270417190436848	0.453345148524537	2.294014314091	3.60141370300176	0.044457041741366	0.9834182283959	ENSRNOG00000021359	311403	Mtfr1	protein_coding	NM_001100977
2504	0.111923157311799	0.295263060490786	0.186951895864115	0.183339903178987	0.075028738552317	0.10831116462667	7.41042996057027	4.18018314396633	0.029201294569691	0.9834182283959	ENSRNOG00000018903	25513	Pik3r1	protein_coding	NM_013005
2532	0.420569895676122	-0.040081263757739	-0.233732626110708	-0.460651159433861	-0.65430252178683	0.193651362352969	1.82466075797503	3.80933515232609	0.038110447620508	0.9834182283959	ENSRNOG00000018716	295333	Dennd2c	protein_coding
2539	-0.338445151694126	-0.263362129701809	-0.068115842117172	0.075083021992318	0.270329309576954	-0.195246287584637	4.37717279021888	3.58388419870461	0.045045414308805	0.9834182283959	ENSRNOG00000011384	114632	Aimp1	protein_coding
2543	2.44275668273746	2.32639917895495	-0.085269614755013	-0.116357503782501	-2.52802629749247	2.41166879370997	-1.3371304163525	3.57225770955222	0.045440580532135	0.9834182283959	ENSRNOG00000054277	294795	Capsl	protein_coding
2576	0.356983729481305	0.342238440604586	0.068837817313585	-0.014745288876718	-0.288145912167719	0.273400623291001	5.25321048091856	6.00352571929146	0.009041503335071	0.9834182283959	ENSRNOG00000032463	295347	Rap1a	protein_coding	NM_001005765
2594	-0.329559207434918	-0.144543645117308	-0.059394790758339	0.18501556231761	0.270164416676579	-0.085148854358969	4.64536882263675	3.73829882051872	0.040153955913714	0.9834182283959	ENSRNOG00000038366	310348	Larp1b	protein_coding
2606	0.626489869949003	-0.217882485216424	-0.80151343272352	-0.844372355165428	-1.42800330267252	0.583630947507096	-0.047361283063627	3.46886454472862	0.049135196432421	0.9834182283959	ENSRNOG00000060939	499688	Gstm2	protein_coding
2610	-0.452846335725899	-0.393378187731066	-0.231719629975119	0.059468147994833	0.22112670575078	-0.161658557755947	4.57188564078737	4.32364553608763	0.026416498228049	0.9834182283959	ENSRNOG00000018937	81869	Gstm7	protein_coding
2616	0.377730253720972	0.000830131069219	-0.115156048153958	-0.376900122651753	-0.49288630187493	0.115986179223177	3.93787657868827	3.91437552121077	0.035303695856971	0.9834182283959	ENSRNOG00000028930	79128	Dab2	protein_coding
2645	-0.488261146947032	-0.266918170329976	-0.123202538478632	0.221342976617056	0.3650586084684	-0.143715631851344	3.88512569212347	6.06902622367594	0.008700673042451	0.9834182283959	ENSRNOG00000019908	295234	Lamtor2	protein_coding	NM_001106441
2656	0.863625341556124	-1.48831448331837	-1.80448728947205	-2.35193982487449	-2.66811263102817	0.316172806153682	3.84061487051964	4.27481327688403	0.045205442044561	0.9834182283959	ENSRNOG00000069482	120101333	LOC120101322	snRNA
2659	0.832274704572223	-1.48715463035411	-1.87541765814242	-2.31942933492633	-2.70769236271464	0.388263027788311	3.8553555149212	4.16994495674705	0.04785678864489	0.9834182283959	ENSRNOG00000067788	120101299	LOC120101299	snRNA
2660	0.866275244876678	-1.42940836752195	-1.83373939343446	-2.29568361239863	-2.70001463831113	0.404331025912502	3.85301336320571	4.21840670562418	0.046608147501529	0.9834182283959	ENSRNOG00000065672	120101333	LOC120101333	snRNA
2663	2.02520255339293	-0.969629620400358	-1.39339952846973	-2.99483217379329	-3.41860208186266	0.423769908069369	6.00380786556832	6.25207260044397	0.018487910849232	0.9834182283959	ENSRNOG00000056349	120101397	Rnu2-64	snRNA
2664	1.27495677796291	-0.495210752420087	-0.692651390800339	-1.77016753038299	-1.96760816876325	0.197440638380252	2.58280003958619	5.0329308280099	0.025064928451184	0.9834182283959	ENSRNOG00000070410	120101310	LOC120101310	snRNA
2672	-0.290241837352483	-0.499243278701797	-0.434304751344252	-0.209001441349314	-0.144062913991768	-0.064938527357545	3.92149120534452	5.68522708314889	0.010933986079514	0.9834182283959	ENSRNOG00000020869	310653	mrpl9	protein_coding
2692	-0.110388856015994	1.41868511354978	-0.485578614591981	1.52907396956578	-0.375189758575987	1.90426372814176	-0.415719653013574	3.94908507336031	0.034428990840905	0.9834182283959	ENSRNOG00000012278	25443	Fgf10	protein_coding	NM_012951
2750	-0.252933274614014	-0.385446851712901	-0.207230522751227	-0.132513577098888	0.045702751862787	-0.178216328961675	4.53589841181215	3.8859687630444	0.036038599384404	0.9834182283959	ENSRNOG00000012136	294767	Mrps30	protein_coding
2788	-0.341517522431822	-0.250636980203321	-1.16057164286888	0.090880542228502	-0.819054120437056	0.909934662665558	1.15843785899185	5.7113454506357	0.010762513204358	0.9834182283959	ENSRNOG00000025823	310548	Rbm46	protein_coding	NM_001135717
2799	0.559889404955996	-0.018779875131972	0.10407547582762	-0.578669280087969	-0.455813929128377	-0.122855350959592	3.4238891853645	6.9559222191341	0.005283073219395	0.9834182283959	ENSRNOG00000018865	294809	Adamts12	protein_coding	NM_001106420
2823	-0.201156617361437	-0.391995137939862	-0.290720946272432	-0.190838520578425	-0.089564328910995	-0.101274191667431	4.65875269571766	3.45137863855533	0.049793510075533	0.9834182283959	ENSRNOG00000011949	294964	Ndufb5	protein_coding	NM_001106426
2834	2.92354186245431	0.140219043335033	-1.53795584135998	-2.78332281911927	-4.46149770381429	1.67817488469502	0.089151900835059	10.0553352490304	0.001579604460937	0.9834182283959	ENSRNOG00000052173	294789	Ranbp3l	protein_coding
2885	-0.753865986036571	-0.618363838011369	-0.480689211660056	0.135502148025202	0.273176774376515	-0.137674626351313	2.99151878268932	5.50228687215907	0.012227473998577	0.9834182283959	ENSRNOG00000070034	100361272	Ankub1	protein_coding
2901	0.869974887556008	0.660956783886192	-0.26142614349061	-0.209018103669816	-1.13140103104662	0.922382927376802	3.7376070165919	9.44036264370654	0.001688372579604	0.9834182283959	ENSRNOG00000068741	NA		pseudogene
2903	-0.499337402613958	-0.448061657852908	0.488626741741967	0.051275744761051	0.987964144355925	-0.936688399594875	0.252079554850551	3.6433121983962	0.043086103853889	0.9834182283959	ENSRNOG00000032240	362050	Gbp5	protein_coding	NM_001108569
2953	0.111955911986728	-0.985504055997553	-0.63774512507044	-1.09745996798428	-0.749701037057168	-0.347758930927113	1.02590136545842	4.05304111841096	0.031954556266912	0.9834182283959	ENSRNOG00000026928	499525	RGD1560402	protein_coding
2955	-0.020984013005807	-0.374960763274689	-1.1267341426193	-0.353976750268883	-1.10575012961349	0.751773379344609	0.922312155377805	6.1717373024457	0.008195648270421	0.9834182283959	ENSRNOG00000064230	499522	LOC499522	protein_coding
2956	-0.542302185023978	-0.710378996031729	-0.818950329134058	-0.168076811007751	-0.27664814411008	0.108571333102328	3.64796966645703	12.9698320197028	0.000381384570202	0.735436383968894	ENSRNOG00000029988	103691423	AABR07007675.1	protein_coding
2974	0.038194914279918	-0.815605603653113	-1.25083713973231	-0.853800517933031	-1.28903205401223	0.435231536079194	0.343956102067968	4.39745157098071	0.025103588986134	0.9834182283959	ENSRNOG00000032941	688394	Mab21l1	protein_coding	NM_001109497
3059	-0.268399626413506	-0.272690775086704	-0.406559365811231	-0.004291148673199	-0.138159739397725	0.133868590724526	5.06407551061612	4.72785708145232	0.020075525091136	0.9834182283959	ENSRNOG00000046357	100145871	Adh4	protein_coding
3061	0.381481261062534	0.655031373884383	0.30551401532557	0.273550112821849	-0.075967245736964	0.349517358558813	1.94278034766254	3.96730447231362	0.033979830192343	0.9834182283959	ENSRNOG00000014059	685425	Odf2l	protein_coding
3069	-0.523444778675097	0.000886484803599	0.148186690995392	0.524331263478696	0.671631469670489	-0.147300206191793	2.68522238560182	6.35619044841235	0.007371275036735	0.9834182283959	ENSRNOG00000010875	691931	Fam241a	protein_coding
3126	0.991742619229768	0.041771396661343	0.125211815776885	-0.949971222568425	-0.866530803452884	-0.083440419115542	0.657032952093314	3.76392498864064	0.039402591511885	0.9834182283959	ENSRNOG00000021155	29175	Ctsk	protein_coding	NM_031560
3254	-0.369838051138021	-0.151337384074974	-0.023262888734038	0.218500667063047	0.346575162403983	-0.128074495340936	5.01008112237684	4.16752977776937	0.029462720033352	0.9834182283959	ENSRNOG00000007356	282834	Chmp3	protein_coding	NM_172331
3273	0.891231313029928	1.27763168621343	0.890204363693257	0.3864003731835	-0.00102694933667	0.38742732252017	0.230759023627303	4.70538644659951	0.020378167883581	0.9834182283959	ENSRNOG00000012972	25290	Alox5	protein_coding	NM_012822
3286	-0.238563826311923	-0.481592831195242	-0.605690856701315	-0.24302900488332	-0.367127030389392	0.124098025506073	3.96444150831421	3.9774489413785	0.033732660027246	0.9834182283959	ENSRNOG00000063021	103692087	Atp6v1fnb	protein_coding
3288	2.31476370401686	0.474968270174785	0.655114425362013	-1.83979543384208	-1.65964927865485	-0.180146155187227	3.52719415610411	6.60642563136876	0.013359564500474	0.9834182283959	ENSRNOG00000011292	84352	Col1a2	protein_coding	NM_053356
3294	0.321778839092067	0.407085932676109	0.395129586858749	0.085307093584042	0.073350747766682	0.01195634581736	3.09040601817084	3.69556326436706	0.041443861219411	0.9834182283959	ENSRNOG00000007947	362378	Fam13a	protein_coding
3352	-0.16961826142166	0.15090944725071	-0.035421024613025	0.320527708672371	0.134197236808635	0.186330471863736	4.61643618825227	3.60046756133177	0.044488572731922	0.9834182283959	ENSRNOG00000006717	312667	Ankrd26	protein_coding
3385	2.28001500270234	-1.47526749097253	-0.60687841535322	-3.75528249367487	-2.88689341805556	-0.868389075619305	-0.412147527583837	10.9917266227633	0.000807695660778	0.871012404375374	ENSRNOG00000012876	171163	Slc6a13	protein_coding	NM_133623
3416	0.310692696799631	0.476760248356477	0.397661628194347	0.166067551556846	0.086968931394716	0.07909862016213	4.54936304411437	4.11810527198941	0.030509976507682	0.9834182283959	ENSRNOG00000033695	108350852	AC095825.1	protein_coding
3430	0.1354118412031	0.029051042390404	-0.252253695867664	-0.106360798812696	-0.387665537070764	0.281304738258068	4.90617166557419	4.79249565907488	0.019233413024416	0.9834182283959	ENSRNOG00000054508	500037	Foxp2	protein_coding
3474	0.538241891103017	-1.00817498429019	-1.09749997721922	-1.54641687539321	-1.63574186832224	0.089324992929025	-0.878281359506277	3.7174205662875	0.040778285346439	0.9834182283959	ENSRNOG00000008594	499993	Tex47	protein_coding	NM_001077681
3490	1.04830691067757	-0.115753416384821	0.436418577860796	-1.16406032706239	-0.611888332816773	-0.552171994245617	-0.046998910475004	3.46887335969033	0.049134867089772	0.9834182283959	ENSRNOG00000027433	286921	Akr1b8	protein_coding	NM_173136
3494	0.956253725279623	-0.871097103512096	0.169808767404048	-1.82735082879172	-0.786444957875575	-1.04090587091614	2.69525944107445	6.19006060974558	0.011548080286483	0.9834182283959	ENSRNOG00000009734	296972	Akr1b8	protein_coding	NM_001013084
3504	-0.053373023137833	-0.209135458330284	-0.328541998283682	-0.155762435192451	-0.275168975145849	0.119406539953398	5.34362190970615	3.57611165713968	0.045309151963042	0.9834182283959	ENSRNOG00000010133	296973	Bpgm	protein_coding	NM_199382
3516	2.68519104879479	-0.322163508003951	-3.858191133589	-3.00735455679874	-6.54338218238379	3.53602762558505	-1.47213885849361	7.7767210139407	0.004141736174637	0.9834182283959	ENSRNOG00000011750	362336	Fam180a	protein_coding	NM_001108621
3521	-0.210658667132236	-0.367631471189938	-0.301536053245891	-0.156972804057702	-0.090877386113655	-0.066095417944047	4.90903288644417	4.06227013090871	0.031744940264226	0.9834182283959	ENSRNOG00000009513	24192	Akr1b1	protein_coding
3528	-0.226399210242781	-0.397500515686955	-0.092129522025142	-0.171101305444174	0.134269688217639	-0.305370993661813	4.90939740800316	3.68410385851719	0.04179778851936	0.9834182283959	ENSRNOG00000051816	502894	Tigar	protein_coding	NM_001025064
3533	3.39458241317037	0.254615761327977	0.04239656563758	-3.1399666518424	-3.35218584753279	0.212219195690397	0.664893364419224	14.4439617826015	0.000372462824522	0.735436383968894	ENSRNOG00000011184	503568	Slc13a4	protein_coding	NM_001412878
3564	0.379754053033944	0.294505150767998	-0.03276081401587	-0.085248902265946	-0.412514867049814	0.327265964783868	3.88573033259221	5.22697525240904	0.014521998186196	0.9834182283959	ENSRNOG00000011606	680385	LOC680385	protein_coding
3584	1.80442253566492	-0.160369772008657	-0.409181083756505	-1.96479230767357	-2.21360361942142	0.248811311747848	-1.18707122209204	5.89649982666507	0.009632157499327	0.9834182283959	ENSRNOG00000060430	NA	Y_RNA	Y_RNA
3585	2.03364526776436	-0.901917271691973	-1.218257686248	-2.93556253945634	-3.25190295401236	0.316340414556025	6.14338083812478	6.11903174956135	0.019552863975942	0.9834182283959	ENSRNOG00000061081	120102751	LOC120102751	snRNA
3587	0.598051558144986	-0.101329299332037	-0.467881618856288	-0.699380857477023	-1.06593317700127	0.366552319524251	4.24695965156104	3.84380850392682	0.044752745102861	0.9834182283959	ENSRNOG00000067648	125610325	Hist1h2ao	protein_coding
3591	-0.300259233211043	-0.356852322002381	-0.386074147461074	-0.056593088791338	-0.085814914250031	0.029221825458693	3.97211647236395	3.68756284105759	0.041690592557237	0.9834182283959	ENSRNOG00000033855	NA	AABR07062466.1	protein_coding
3620	0.495341755672986	0.418215953848001	-0.418979081574256	-0.077125801824986	-0.914320837247242	0.837195035422257	2.63251987527497	3.59376890985824	0.04493418860528	0.9834182283959	ENSRNOG00000014294	116689	Ptpn6	protein_coding	NM_053908
3640	-0.107641207352563	-0.286898411516528	-0.200268838511483	-0.179257204163964	-0.09262763115892	-0.086629573005045	7.50673453428402	4.82730173481372	0.018796854860679	0.9834182283959	ENSRNOG00000013141	24334	Eno2	protein_coding
3641	0.771690972420357	0.723547051722258	-0.217503123908717	-0.048143920698099	-0.989194096329074	0.941050175630975	3.17298566886532	4.58440289380438	0.024930814990913	0.9834182283959	ENSRNOG00000016182	24827	Tgfa	protein_coding	NM_012671
3646	-0.462366002430402	-0.339535213539801	-0.30789940176716	0.122830788890602	0.154466600663242	-0.03163581177264	4.18285862283352	5.22765461253876	0.014515754775641	0.9834182283959	ENSRNOG00000065135	362392	Snrnp27	protein_coding	NM_001108636
3655	-0.135928727994165	-0.445938542063086	-0.132256092098466	-0.31000981406892	0.003672635895699	-0.313682449964619	6.34078774537387	3.74090017611246	0.040076938182819	0.9834182283959	ENSRNOG00000006859	64194	Insig1	protein_coding	NM_022392
3711	-0.281122773179071	-0.476395929821932	-0.633335535896429	-0.195273156642861	-0.352212762717358	0.156939606074497	2.64548842266125	4.25521245737406	0.02770487157467	0.9834182283959	ENSRNOG00000047067	NA	Rpl10a-ps9	protein_coding
3744	-0.156576092084816	-0.405979515961497	-0.286785619487467	-0.249403423876681	-0.130209527402651	-0.119193896474031	4.50831215319548	5.12355153805431	0.015509654419127	0.9834182283959	ENSRNOG00000010005	362344	Adck2	protein_coding
3753	-0.213166581338424	-0.555863510668611	-0.89019341544418	-0.342696929330188	-0.677026834105756	0.334329904775568	5.83918892666861	4.72970920818254	0.024923427598874	0.9834182283959	ENSRNOG00000060559	120102748	Scarna10	snoRNA
3759	0.279372509754027	1.25878201465774	-0.206599458849896	0.979409504903714	-0.485971968603923	1.46538147350764	2.4545787026025	4.7286415853804	0.024873109367864	0.9834182283959	ENSRNOG00000009556	192648	Prokr1	protein_coding	NM_138977
3833	0.775115538071998	0.63263355781075	-0.130186203220863	-0.142481980261248	-0.905301741292861	0.762819761031613	2.48533922634879	3.68989433164009	0.043074615126976	0.9834182283959	ENSRNOG00000008816	113955	Gpnmb	protein_coding
3841	-0.198005733155079	-0.255291892134465	-0.592522845251562	-0.057286158979387	-0.394517112096483	0.337230953117096	3.01121251287015	3.54468237138279	0.046393824006782	0.9834182283959	ENSRNOG00000008234	500111	Lrrc61	protein_coding	NM_001109231
3844	-0.21078071579151	-0.260526555112616	-0.11969778063177	-0.049745839321106	0.091082935159741	-0.140828774480846	7.1928368910731	3.47638276483699	0.048855219307294	0.9834182283959	ENSRNOG00000015409	297593	Usp5	protein_coding
3854	-0.305588587620607	-0.182432049683583	-0.143061515532105	0.123156537937023	0.162527072088501	-0.039370534151478	7.3922445984859	3.75281973247678	0.0397262004035	0.9834182283959	ENSRNOG00000016589	312709	Mlf2	protein_coding
3893	0.345301627043233	0.374068961388775	0.274739068159815	0.028767334345542	-0.070562558883418	0.09932989322896	6.69247510505856	3.66268738578748	0.042468583500927	0.9834182283959	ENSRNOG00000024647	297486	Ppp4r2	protein_coding	NM_001106613
3902	-0.503270395131336	-0.460135937084523	-0.47448026826971	0.043134458046814	0.028790126861626	0.014344331185188	4.2066884372993	3.89988451499452	0.035676415067083	0.9834182283959	ENSRNOG00000010912	297459	Mrps25	protein_coding	NM_001025408
3946	0.500306815437633	1.40753456995248	0.483709400638414	0.907227754514851	-0.016597414799219	0.923825169314069	0.156718317818456	4.66873627567269	0.020883136784101	0.9834182283959	ENSRNOG00000010347	500340	Styk1	protein_coding
3969	0.527229081414326	1.92896191476186	0.078817569071065	1.40173283334753	-0.448411512343262	1.8501443456908	-1.40201028332145	3.45946198301974	0.049487938026164	0.9834182283959	ENSRNOG00000046361	500126	Hoxa7	protein_coding	NM_001109233
3986	0.3003324387747	0.258139723597706	0.115241970037106	-0.042192715176994	-0.185090468737593	0.142897753560599	5.54784261876011	3.80838526893433	0.03813697338566	0.9834182283959	ENSRNOG00000068110	NA		lncRNA
4059	-0.51840009023416	-0.251264111089588	-0.006926140300525	0.267135979144571	0.511473949933634	-0.244337970789063	4.0145068223058	5.33609677660728	0.013557698487973	0.9834182283959	ENSRNOG00000065122	311359	Hypk	protein_coding	NM_001305263
4063	0.100113655139475	0.175821986071481	0.279850823472432	0.075708330932006	0.179737168332957	-0.104028837400951	5.65107294373805	3.60116876850187	0.044465201935871	0.9834182283959	ENSRNOG00000065756	499878	Mfap1a	protein_coding	NM_001191964
4068	0.036725956680639	0.431711484506853	-1.75422778762891	0.394985527826214	-1.79095374430955	2.18593927213576	-0.242804610382451	6.03672172733371	0.008866878608235	0.9834182283959	ENSRNOG00000068179	NA		lncRNA
4081	-0.679935828793388	-1.01368435788758	-1.33326547549896	-0.333748529094188	-0.653329646705569	0.319581117611381	10.442561030973	7.54740214709131	0.007538322264013	0.9834182283959	ENSRNOG00000052180	NA	Metazoa_SRP	misc_RNA
4167	-0.553855746158321	-0.806558850071688	-1.07825457243623	-0.252703103913367	-0.524398826277907	0.27169572236454	3.38578352933343	11.7592114352665	0.000597271750522	0.871012404375374	ENSRNOG00000029262	362181	RGD1560017	protein_coding
4170	0.348591215506313	-0.598665533171582	-0.130199186769748	-0.947256748677896	-0.478790402276062	-0.468466346401834	1.54298896471823	5.039853547834	0.016365923621697	0.9834182283959	ENSRNOG00000007529	246142	Bmf	protein_coding	NM_001401791
4198	-0.779359364399791	-0.378190252312593	-0.539471764073442	0.401169112087199	0.23988760032635	0.161281511760849	2.5502689786315	7.52572200994352	0.003909160711197	0.9834182283959	ENSRNOG00000033913	NA	Rps12l3	protein_coding
4206	-0.189462186792578	0.642893535047288	-0.911335100284321	0.832355721839867	-0.721872913491743	1.55422863533161	0.786797465221344	3.72616177545479	0.040515547724945	0.9834182283959	ENSRNOG00000007765	295691	Frzb	protein_coding	NM_001100527
4233	-0.58901527211553	-0.488621492239122	-0.245527753946298	0.100393779876408	0.343487518169232	-0.243093738292824	6.54400695665142	6.50480734385863	0.006906610988771	0.9834182283959	ENSRNOG00000025715	170714	Dynlrb1	protein_coding
4248	0.112469739613015	-0.407728824088831	-0.272525182704162	-0.520198563701846	-0.384994922317177	-0.135203641384669	3.40107705050291	4.78202908329413	0.019366968031431	0.9834182283959	ENSRNOG00000021270	311441	Trmt6	protein_coding	NM_001107779
4256	-0.373024909515258	-0.461078553483697	-0.264275215779121	-0.088053643968439	0.108749693736138	-0.196803337704576	3.00739117249213	4.11495587053067	0.030578147050492	0.9834182283959	ENSRNOG00000018791	296587	Card9	protein_coding	NM_001130990
4261	-0.211376074175501	-0.39411506047337	-0.396370849770449	-0.18273898629787	-0.184994775594948	0.002255789297079	3.81171535606178	3.90599225587011	0.035518771049137	0.9834182283959	ENSRNOG00000069087	652928	Cpne1	protein_coding
4327	0.33510859958728	-0.363208638500949	-0.884275290730107	-0.698317238088229	-1.21938389031739	0.521066652229158	0.736797964924784	4.19985824397496	0.028800077709631	0.9834182283959	ENSRNOG00000025384	366251	Slc2a10	protein_coding	NM_001108963
4331	1.21777198669977	0.356623212889601	0.453837982106558	-0.861148773810165	-0.763934004593208	-0.097214769216957	-0.068845565063376	4.19790108955505	0.028839702937415	0.9834182283959	ENSRNOG00000007457	295703	Serping1	protein_coding	NM_199093
4380	0.437158071645082	-0.420607644098772	0.444618584760762	-0.857765715743855	0.00746051311568	-0.865226228859534	0.846003289591703	4.32940019814257	0.026311335912797	0.9834182283959	ENSRNOG00000014071	100362121	Ddb2	protein_coding
4389	1.00868266012808	0.531207390603055	0.547275316977494	-0.477475269525021	-0.461407343150582	-0.016067926374439	1.94217511407247	5.27987415945063	0.014044985412405	0.9834182283959	ENSRNOG00000063194	NA		protein_coding
4392	5.28470762516005	-1.05862482548859	-6.20047588817017	-6.34333245064865	-11.4851835133302	5.14185106268158	2.59284766801359	7.7970090260683	0.013743483243948	0.9834182283959	ENSRNOG00000015550	25526	Ptgds	protein_coding	NM_013015
4401	0.027958352403381	0.384207456311161	0.668506852410881	0.35624910390778	0.6405485000075	-0.28429939609972	1.78081900967603	4.46737570569063	0.023928581162349	0.9834182283959	ENSRNOG00000005780	102554393	Adamts13	protein_coding
4402	-0.630629665669366	-0.588100372623788	-0.838600722727148	0.042529293045578	-0.207971057057782	0.250500350103359	1.94476751060194	3.96688880379325	0.033990002265911	0.9834182283959	ENSRNOG00000010101	NA	AC118490.1	protein_coding
4441	-0.28112705454497	-0.238437685920642	-0.531882664132761	0.042689368624328	-0.250755609587791	0.293444978212118	3.43252837414014	4.02906969353451	0.03250648800514	0.9834182283959	ENSRNOG00000013380	171581	Rhov	protein_coding	NM_138542
4491	0.441027617706454	0.64148817951618	0.529905402345078	0.200460561809727	0.088877784638624	0.111582777171102	4.10246671365971	4.85114150253408	0.018504429783793	0.9834182283959	ENSRNOG00000014297	24771	Sdc4	protein_coding	NM_012649
4503	-0.245224246779363	-0.321874842233163	-0.207396980061803	-0.0766505954538	0.03782726671756	-0.11447786217136	5.27055239022108	4.40906022649843	0.024903996734388	0.9834182283959	ENSRNOG00000016272	296570	Edf1	protein_coding	NM_001106557
4542	-0.033425947979474	-0.286927152577317	-0.433236705951373	-0.253501204597843	-0.399810757971899	0.146309553374056	3.92350890090225	5.6938645569834	0.010876932463176	0.9834182283959	ENSRNOG00000007692	362265	Ift52	protein_coding	NM_001308389
4566	1.05238238240837	0.625865452068186	0.339807713176682	-0.426516930340189	-0.712574669231692	0.286057738891503	1.18466026261509	4.04061929695826	0.032239206796583	0.9834182283959	ENSRNOG00000037302	499870	Rad51	protein_coding
4632	-0.093957104827378	-0.516797286931683	-0.358980987172865	-0.422840182104305	-0.265023882345487	-0.157816299758818	2.25022381565572	4.72060805024912	0.020172588305958	0.9834182283959	ENSRNOG00000007285	362272	Trp53rkb	protein_coding	NM_001108606
4669	1.10728534997509	1.02927601058859	0.774719670977454	-0.078009339386503	-0.332565678997636	0.254556339611133	0.968634620652369	5.74770474716073	0.010528949013254	0.9834182283959	ENSRNOG00000027502	311021	Nmi	protein_coding
4726	-0.41650364502382	-0.290263061329926	-0.234747591569761	0.126240583693894	0.18175605345406	-0.055515469760166	6.74339730460819	3.95559556284253	0.034267709611182	0.9834182283959	ENSRNOG00000016220	499782	Rpl12	protein_coding
4733	0.395952347199383	2.62386206279905	-0.105838233036357	2.22790971559967	-0.501790580235741	2.72970029583541	4.18958155826571	4.29301275935918	0.046093948830949	0.9834182283959	ENSRNOG00000005600	54278	Nr4a2	protein_coding	NM_019328
4743	0.908446061544702	0.614362930586918	1.51728124114062	-0.294083130957784	0.608835179595921	-0.902918310553705	-0.098629067133247	3.88290778970034	0.036118832803209	0.9834182283959	ENSRNOG00000040333	NA	Nxph2	protein_coding
4755	0.385072610786159	0.579766984326252	-0.113177825519067	0.194694373540093	-0.498250436305226	0.692944809845319	2.64604273692621	3.70372011827017	0.041194029346136	0.9834182283959	ENSRNOG00000024563	24382	Ganc	protein_coding	NM_001145840
4792	-0.207100714597247	-0.663657746465891	-0.745537758026106	-0.456557031868644	-0.538437043428859	0.081880011560215	4.89950206244729	5.3700208290353	0.015132868861216	0.9834182283959	ENSRNOG00000049912	NA	Atp5f1e	protein_coding
4825	0.751263223500458	0.946252112310502	-0.061133854459319	0.194988888810045	-0.812397077959776	1.00738596676982	0.258705293309286	3.69833338228254	0.041358822275127	0.9834182283959	ENSRNOG00000009620	295669	Cybrd1	protein_coding	NM_001011954
4830	0.549668446149785	0.964660171166993	0.025711643352264	0.414991725017208	-0.52395680279752	0.938948527814728	2.94946999245915	3.87326191370662	0.040206644186623	0.9834182283959	ENSRNOG00000022162	311876	Pbx3	protein_coding
4837	-0.654225170622616	-0.192283434334073	-0.289436327732983	0.461941736288543	0.364788842889633	0.09715289339891	3.72904702011032	9.299984156057	0.001660949111956	0.9834182283959	ENSRNOG00000022681	499780	Bbln	protein_coding	NM_001399481
4858	0.727334184376357	1.24905985045169	0.751509850524522	0.521725666075329	0.024175666148165	0.497549999927164	0.235650212770203	4.55028699433387	0.022616504580327	0.9834182283959	ENSRNOG00000066958	NA		protein_coding
4867	1.82270064838333	-0.66376560865672	-0.939436168443421	-2.48646625704005	-2.76213681682675	0.275670559786701	4.57509039385942	4.6105810009754	0.039031521231667	0.9834182283959	ENSRNOG00000065927	120102106	LOC120102106	snRNA
4873	0.179064417188672	0.190171641838336	0.306827116252876	0.011107224649664	0.127762699064203	-0.11665547441454	7.05538295750126	4.15491268985495	0.029726079799536	0.9834182283959	ENSRNOG00000064701	65153	Ncs1	protein_coding	NM_024366
4912	-0.381869213956434	-0.276461850264508	-0.240055603995478	0.105407363691927	0.141813609960956	-0.036406246269029	4.34533164633604	4.15703611753611	0.029681568052268	0.9834182283959	ENSRNOG00000007532	311855	C3h9orf78	protein_coding	NM_001025003
4949	0.336247074331386	0.148950321158857	-0.109244210362952	-0.187296753172529	-0.445491284694338	0.258194531521809	3.85812303404268	3.84682992078923	0.037080125070499	0.9834182283959	ENSRNOG00000017346	362291	Myt1	protein_coding
4966	-0.022534316792414	-0.393324350784233	-0.287008376840189	-0.37079003399182	-0.264474060047775	-0.106315973944044	4.07131553852996	5.31728685117239	0.013718521967343	0.9834182283959	ENSRNOG00000017777	29443	Ahcy	protein_coding	NM_017201
5036	-0.939159565307698	-1.03518329735992	-0.79000724328825	-0.096023732052223	0.149152322019448	-0.245176054071672	5.58197197176473	13.4654126286307	0.000453665032366	0.735436383968894	ENSRNOG00000060449	81775	Rps21	protein_coding	NM_031111
5122	2.03215544541077	-0.897411086319718	-1.23536574199218	-2.92956653173049	-3.26752118740295	0.337954655672458	6.16441830488781	6.16013665393434	0.019215785030803	0.9834182283959	ENSRNOG00000071124	120102100	LOC120102100	snRNA
5198	0.275986900485222	0.177863106022487	-0.16338953421884	-0.098123794462735	-0.439376434704062	0.341252640241327	4.02805490475932	3.46586099939378	0.049247561681576	0.9834182283959	ENSRNOG00000064076	NA		lncRNA
5199	0.337419824250178	0.720928866387039	-0.641844898053316	0.383509042136861	-0.979264722303494	1.36277376444035	2.28850604539278	6.16332571988242	0.00823571046329	0.9834182283959	ENSRNOG00000067710	NA		lncRNA
5235	-0.372984189854522	-0.787446511967177	-0.615516293109219	-0.414462322112655	-0.242532103254697	-0.171930218857958	7.21304256174348	9.34493035807384	0.001901872314697	0.9834182283959	ENSRNOG00000058179	NA	Metazoa_SRP	misc_RNA
5246	-0.731174075441432	-1.20595919923631	-1.52650088924472	-0.474785123794882	-0.795326813803284	0.320541690008402	10.3365698136895	8.54170264572125	0.005358535717559	0.9834182283959	ENSRNOG00000060522	NA	Metazoa_SRP	misc_RNA
5250	-0.392083371629501	-0.743483011591761	-0.860165811057103	-0.35139963996226	-0.468082439427602	0.116682799465342	5.13374274223128	4.79080073016937	0.024060191814983	0.9834182283959	ENSRNOG00000061397	NA	Metazoa_SRP	misc_RNA
5255	-0.922201712499611	-2.1212702004613	-0.822011638953676	-1.19906848796169	0.100190073545935	-1.29925856150762	-0.857186613987539	4.83995271894183	0.018641016538803	0.9834182283959	ENSRNOG00000056153	313019	Tent5b	protein_coding	NM_001107907
5264	0.85536583876446	-1.78064930541326	-2.57832628243159	-2.63601514417772	-3.43369212119606	0.797676977018339	3.46034944320294	4.33576296374987	0.044050216701951	0.9834182283959	ENSRNOG00000057838	120103202	LOC120103202	snRNA
5269	-0.630403844106407	-0.187247883453554	-0.301233403242497	0.443155960652853	0.32917044086391	0.113985519788943	4.56892215388947	8.76824247647525	0.002121334817681	0.9834182283959	ENSRNOG00000008516	688684	LOC688684	protein_coding
5298	-0.479388024947126	-0.056174728481433	-0.057400727218645	0.423213296465693	0.421987297728481	0.001225998737213	4.96934135417823	3.52144064598304	0.047307383324039	0.9834182283959	ENSRNOG00000066117	NA	Rpl37a-ps1	protein_coding
5306	-0.881460674657316	-1.52472220232321	-1.36933805168287	-0.643261527665892	-0.487877377025552	-0.15538415064034	0.563317594844147	3.92662206760873	0.035064388281865	0.9834182283959	ENSRNOG00000060478	NA	Rpl36-ps3	protein_coding
5321	0.760016907187645	0.517520221379315	-0.306745916340394	-0.24249668580833	-1.06676282352804	0.824266137719709	3.96037341779542	4.15552431463842	0.035794870523235	0.9834182283959	ENSRNOG00000069669	NA		protein_coding
5398	-0.765178964961354	-0.037508864451949	-0.209039088812618	0.727670100509405	0.556139876148736	0.171530224360669	2.36970936593633	3.52955889917552	0.04692635010144	0.9834182283959	ENSRNOG00000070326	NA		protein_coding
5407	-0.564060320519353	-1.20682478671767	-1.32836808514721	-0.642764466198314	-0.764307764627861	0.121543298429547	1.06926911884925	6.74477912903344	0.00592874660305	0.9834182283959	ENSRNOG00000065946	685311	LOC685311	protein_coding
5433	0.235817619683308	0.345875673957045	0.292200905493549	0.110058054273737	0.056383285810241	0.053674768463496	5.14078933658989	3.51040143271298	0.047611013245869	0.9834182283959	ENSRNOG00000006485	362501	Topors	protein_coding
5461	-0.261761412555388	-0.190840620421267	-0.060683583463313	0.070920792134121	0.201077829092075	-0.130157036957954	6.228991668898	3.714086843823	0.040879002993829	0.9834182283959	ENSRNOG00000019381	313535	Eri3	protein_coding
5543	-0.281490166640724	-0.181661638408783	0.053647211724108	0.099828528231941	0.335137378364832	-0.235308850132891	4.26781455600277	4.04908978641619	0.032044787940611	0.9834182283959	ENSRNOG00000006582	259271	Aptx	protein_coding	NM_148889
5548	-0.376942939107138	-0.269054792338606	-0.248275031638586	0.107888146768532	0.128667907468552	-0.02077976070002	4.03178321970896	4.36831106395238	0.025612778128979	0.9834182283959	ENSRNOG00000009535	298203	Stoml2	protein_coding	NM_001031646
5593	-0.331848822011228	-0.253664386457789	-0.204704788762346	0.078184435553439	0.127144033248881	-0.048959597695443	4.87458560904676	3.62249465073122	0.043761106105005	0.9834182283959	ENSRNOG00000011078	84596	Srm	protein_coding
5672	1.14425045850676	0.946149510239525	0.977768197555335	-0.198100948267231	-0.166482260951421	-0.03161868731581	0.409851158028638	3.60196161296118	0.044438793888668	0.9834182283959	ENSRNOG00000013474	313713	Casz1	protein_coding
5689	0.962337814327873	0.761809229990917	1.0504705315407	-0.200528584336956	0.088132717212831	-0.288661301549786	2.79055977167397	7.41054724442466	0.004149835318212	0.9834182283959	ENSRNOG00000063649	NA		protein_coding
5710	-0.315870543203219	-0.306069237997334	-0.317836222278341	0.009801305205885	-0.001965679075122	0.011766984281008	5.53768813076243	3.68581699608401	0.041744657863578	0.9834182283959	ENSRNOG00000010873	NA	Pithd1	protein_coding
5737	0.217908650708627	0.126450329589846	-0.0579232890987	-0.091458321118781	-0.275831939807327	0.184373618688546	5.31246410026808	3.59267463854961	0.044749256680854	0.9834182283959	ENSRNOG00000006327	298594	Rcc2	protein_coding
5739	-0.292604090742081	-1.65175961836374	-0.485026627936161	-1.35915552762166	-0.19242253719408	-1.16673299042758	-0.480116987928659	5.99469548977568	0.009088620613808	0.9834182283959	ENSRNOG00000017401	500573	Tmco4	protein_coding	NM_001034949
5794	-0.629849138012313	-0.865582088382917	-0.451043105932959	-0.235732950370604	0.178806032079354	-0.414538982449958	3.2639838116215	7.47975316659229	0.004003230643177	0.9834182283959	ENSRNOG00000018647	680747	Mrpl20	protein_coding	NM_001109428
5932	-0.139301180142158	-0.311113841206483	-0.121676174686037	-0.171812661064325	0.017625005456122	-0.189437666520446	7.11166230704864	5.11436871568941	0.015601031129356	0.9834182283959	ENSRNOG00000006787	298298	Dhcr24	protein_coding	NM_001080148
5935	0.107966262436647	0.666724547040232	-0.0034854208419	0.558758284603585	-0.111451683278547	0.670209967882132	3.45341111029473	5.09011951099428	0.015845330542505	0.9834182283959	ENSRNOG00000062890	313253	Zfp618	protein_coding
5954	-0.256664593818388	-0.296601218790472	-0.163176544578243	-0.039936624972084	0.093488049240145	-0.133424674212229	6.62900375853197	4.77985689804334	0.019394819156922	0.9834182283959	ENSRNOG00000014635	83800	Clta	protein_coding
5973	2.49675499185713	-0.38842821867031	-3.54378286367123	-2.88518321052744	-6.04053785552835	3.15535464500091	-1.77094853067606	4.79213994611689	0.021311531532223	0.9834182283959	ENSRNOG00000006553	298189	Bnc2	protein_coding
6031	-0.211194674613789	-0.383605446232334	-0.117234644294292	-0.172410771618545	0.093960030319496	-0.266370801938041	5.50934027268233	7.24408605756667	0.004528623759212	0.9834182283959	ENSRNOG00000006800	362518	Pgap4	protein_coding
6072	-0.328091587976562	-0.350777717864914	-0.260209758075223	-0.022686129888352	0.067881829901339	-0.090567959789691	3.75043780631422	3.71574278874129	0.040828938324853	0.9834182283959	ENSRNOG00000013972	297900	Pef1	protein_coding	NM_001007651
6077	0.015522074234754	-0.409965569955304	0.09013251436369	-0.425487644190059	0.074610440128936	-0.500098084318995	5.49228715764319	6.34437375288397	0.007421121132871	0.9834182283959	ENSRNOG00000013515	116680	Ptpru	protein_coding
6081	-0.385213696687562	-0.0279928616609	-2.07330306256662	0.357220835026662	-1.68808936587906	2.04531020090572	-0.43874926004825	5.37115462286355	0.013263725579166	0.9834182283959	ENSRNOG00000028083	100361631	Tmem35b	protein_coding
6084	0.200488941690026	0.202234271923074	-0.071136923052306	0.001745330233048	-0.271625864742332	0.27337119497538	5.57223759492852	3.52902855471914	0.046945151345927	0.9834182283959	ENSRNOG00000010892	313053	Ythdf2	protein_coding	NM_001047099
6141	0.264439593851554	0.347762713657924	-0.204145704829788	0.08332311980637	-0.468585298681342	0.551908418487712	3.34952915212281	6.47192640703525	0.006902980406165	0.9834182283959	ENSRNOG00000012595	NA	Twf1-ps1	protein_coding
6171	1.55180625090388	1.22988513708558	0.300636640553758	-0.321921113818297	-1.25116961035012	0.929248496531826	-0.78333927168097	4.48519839498416	0.023639297302628	0.9834182283959	ENSRNOG00000024957	298524	Dnali1	protein_coding	NM_001031647
6189	1.25470408351159	0.827567332687101	-0.159817393039459	-0.427136750824492	-1.41452147655105	0.98738472572656	2.22939682738921	4.65658376972889	0.024508374246294	0.9834182283959	ENSRNOG00000008943	29237	Penk	protein_coding	NM_017139
6208	0.073167681869446	-0.150948213072177	0.926199988890586	-0.224115894941623	0.85303230702114	-1.07714820196276	1.21516795630266	4.93089339402805	0.017563595791644	0.9834182283959	ENSRNOG00000048129	682102	LOC682102	protein_coding	NM_001134732
6219	0.688841662202275	0.720454521047846	-0.166070980485086	0.031612858845571	-0.854912642687362	0.886525501532933	1.42143575762472	4.53234777550145	0.022893221234407	0.9834182283959	ENSRNOG00000024818	362597	Eva1b	protein_coding	NM_001108679
6224	-0.369872093947541	-0.373492079903882	-0.101116481657053	-0.003619985956341	0.268755612290488	-0.272375598246829	4.65006187617037	6.82830869004701	0.005662974517594	0.9834182283959	ENSRNOG00000042421	NA	C5h1orf122	protein_coding
6225	0.445372457441671	1.33240226932684	0.334042472789837	0.887029811885174	-0.111329984651834	0.998359796537008	-0.068759787436082	4.69171687873441	0.020564845402172	0.9834182283959	ENSRNOG00000066526	NA		protein_coding
6248	0.087628369595772	0.257932129872626	-0.180989652902617	0.170303760276854	-0.268618022498389	0.438921782775243	4.04894723825033	3.77914532070273	0.038963972959075	0.9834182283959	ENSRNOG00000025416	297824	Dpy19l4	protein_coding	NM_001305280
6271	-0.479712850143704	-0.517036323116681	-0.432900189368262	-0.037323472972977	0.046812660775442	-0.084136133748419	4.24939696579322	4.91651045293279	0.017729119395874	0.9834182283959	ENSRNOG00000053456	293863	Lage3	protein_coding	NM_001106345
6285	-0.11360855547792	-0.384639502199971	-0.213814229485418	-0.27103094672205	-0.100205674007498	-0.170825272714552	5.35504600229469	4.60771004560419	0.021756296350132	0.9834182283959	ENSRNOG00000057814	309262	Nsdhl	protein_coding	NM_001009399
6327	-0.325194479851348	-1.19671689919118	-1.12173900496431	-0.871522419339831	-0.79654452511296	-0.07497789422687	1.57740488671619	4.60555180992474	0.021997498470035	0.9834182283959	ENSRNOG00000068491	NA		processed_pseudogene
6335	1.3406309151116	-0.049089481139747	-0.303056448164831	-1.38972039625135	-1.64368736327643	0.253966967025084	0.609130230512548	4.58543329937353	0.02260593890487	0.9834182283959	ENSRNOG00000069713	NA		lncRNA
6350	-0.67126731352923	0.147472339064518	-0.421291999489446	0.818739652593748	0.249975314039785	0.568764338553963	1.34788820209488	5.04167204339292	0.016346749352849	0.9834182283959	ENSRNOG00000065796	NA		lncRNA
6395	0.963154611304336	0.735823876500895	0.174740516704095	-0.227330734803441	-0.788414094600241	0.5610833597968	2.88824842112964	5.47061055901842	0.012924219413425	0.9834182283959	ENSRNOG00000055962	25181	Bgn	protein_coding
6405	0.139285132700804	0.355966493137237	0.088674945417504	0.216681360436433	-0.0506101872833	0.267291547719733	5.10279331566307	3.4732833980399	0.048970417034454	0.9834182283959	ENSRNOG00000000161	24942	Chm	protein_coding
6408	0.17803511115065	-0.297040899553223	-0.946523372250327	-0.475076010703873	-1.12455848340098	0.649482472697104	0.690380385153932	4.18162445117529	0.029171685989419	0.9834182283959	ENSRNOG00000070148	NA		lncRNA
6515	0.282183850262757	0.275198970742542	-0.134498362059377	-0.006984879520215	-0.416682212322134	0.409697332801919	3.67904739002517	4.73122110911264	0.020030664241009	0.9834182283959	ENSRNOG00000002790	302395	Abcb7	protein_coding	NM_212518
6585	0.216059706062772	0.260238311708389	0.029077802914616	0.044178605645618	-0.186981903148155	0.231160508793773	5.38166314045987	4.02585581349531	0.032581316115547	0.9834182283959	ENSRNOG00000005624	367832	Zfx	protein_coding
6618	0.719575976567769	-0.764255276633066	-1.10289652858602	-1.48383125320083	-1.82247250515378	0.33864125195295	-0.451698723099897	4.28460679065697	0.027142810319054	0.9834182283959	ENSRNOG00000070212	NA		protein_coding
6648	-0.245776274238772	-2.44066695460612	-0.70956670797028	-2.19489068036734	-0.463790433731508	-1.73110024663584	-0.886432300737249	5.27978383408005	0.014045784365665	0.9834182283959	ENSRNOG00000067906	120103381	LOC120100122	snRNA
6657	0.15308223265866	0.43993486931665	-0.876536541018081	0.28685263665799	-1.02961877367674	1.31647141033473	1.98911247000079	5.5883665376909	0.011598026380876	0.9834182283959	ENSRNOG00000002428	302378	Lpar4	protein_coding	NM_001106940
6761	-0.159424093193854	-0.51693091834496	-0.917118591420993	-0.357506825151106	-0.757694498227139	0.400187673076033	2.20924780448373	4.84686818951627	0.018556459540209	0.9834182283959	ENSRNOG00000039203	300278	RGD1566136	protein_coding
6850	-0.367013697305574	-0.370294399778706	-0.325801856604272	-0.003280702473131	0.041211840701303	-0.044492543174434	9.55237371806601	7.20621020151342	0.004620306009113	0.9834182283959	ENSRNOG00000015544	NA	Tuba1c	protein_coding
6891	0.197907387063178	0.413778055865366	0.408788797673276	0.215870668802188	0.210881410610098	0.00498925819209	4.60886016273606	6.50646805716567	0.006769943521195	0.9834182283959	ENSRNOG00000066755	NA		protein_coding
6896	-0.538670354618742	-0.161759087254952	-0.800651335908903	0.37691126736379	-0.261980981290161	0.638892248653951	1.91987325644776	5.06125210592824	0.016141929115422	0.9834182283959	ENSRNOG00000016688	360202	Ston1	protein_coding	NM_182954
6897	-0.151751117078711	-0.266936561065745	0.198659490106815	-0.115185443987034	0.350410607185526	-0.46559605117256	4.49438418764183	4.09772865031472	0.030954153640017	0.9834182283959	ENSRNOG00000042932	298782	Ttc27	protein_coding	NM_001106706
6928	0.115859758715821	-0.281572914043848	-0.627945895279268	-0.397432672759669	-0.743805653995089	0.34637298123542	2.15349945991992	5.14711885180146	0.015277951058891	0.9834182283959	ENSRNOG00000065148	NA	RGD1565766	processed_pseudogene
6933	-0.069869469038743	0.291397300775387	-0.555392862716596	0.36126676981413	-0.485523393677853	0.846790163491983	1.92856615528688	3.93167278509775	0.034864640758976	0.9834182283959	ENSRNOG00000047115	NA	Cox16	protein_coding
6993	-0.650919924683081	-0.660415212325312	-0.865878720740772	-0.009495287642231	-0.214958796057692	0.20546350841546	2.77361572668875	9.90460355517159	0.001271505383693	0.9834182283959	ENSRNOG00000055777	58927	Rpl36	protein_coding	NM_022504
6997	0.155524777360968	0.031585227494689	-0.489854212772807	-0.123939549866279	-0.645378990133775	0.521439440267496	3.50595589704318	3.81209253097232	0.038033566972701	0.9834182283959	ENSRNOG00000012062	286898	Npc2	protein_coding	NM_173118
7065	0.381659699608904	0.316086691284392	-0.12543945717508	-0.065573008324512	-0.507099156783984	0.441526148459472	3.30222080020398	3.93245365530214	0.034844968488953	0.9834182283959	ENSRNOG00000004723	299198	Fcf1	protein_coding	NM_001044235
7097	-0.375014941530883	-0.469021456943524	0.057933573110111	-0.094006515412641	0.432948514640994	-0.526955030053635	5.31768173286905	3.56537721626389	0.048666793540008	0.9834182283959	ENSRNOG00000006204	366568	Slc30a3	protein_coding
7105	0.330859429066619	-0.549162711342201	-0.304672879572209	-0.880022140408821	-0.635532308638829	-0.244489831769992	2.15793796172295	3.52822338859189	0.046973711808029	0.9834182283959	ENSRNOG00000025388	NA	Mrpl33	protein_coding
7116	0.711791330780989	0.158145303025085	-1.85850008167425	-0.553646027755905	-2.57029141245524	2.01664538469934	-0.81815957007783	3.56026716192718	0.045852291018457	0.9834182283959	ENSRNOG00000011918	171360	Vsx2	protein_coding	NM_001169128
7121	-0.180806909934296	-0.278209227475597	-0.054182795243387	-0.097402317541301	0.126624114690909	-0.22402643223221	6.28830089888722	4.00908388039519	0.032975040999468	0.9834182283959	ENSRNOG00000048145	25033	Sstr1	protein_coding	NM_012719
7123	0.328475119795364	0.37323028700622	0.348607673842549	0.044755167210856	0.020132554047185	0.024622613163671	6.9148417112894	3.54934881666425	0.046230911024652	0.9834182283959	ENSRNOG00000032391	299488	Esyt2	protein_coding
7144	-0.235523704202452	-0.365676060530627	-0.189295312414961	-0.130152356328175	0.046228391787491	-0.176380748115666	4.98686513277349	5.49983281253026	0.012245988795613	0.9834182283959	ENSRNOG00000010227	314325	Gpatch2l	protein_coding
7165	-0.13689173582744	-0.442337432793301	-0.490497119784463	-0.305445696965861	-0.353605383957023	0.048159686991162	6.39686769274282	4.86544775524973	0.018331463552911	0.9834182283959	ENSRNOG00000004196	25348	Rps29	protein_coding	NM_012876
7223	0.070985744413685	0.490827965195138	0.098497231603018	0.419842220781454	0.027511487189334	0.39233073359212	3.80522874535756	4.43937073681598	0.024391409773271	0.9834182283959	ENSRNOG00000064356	120093326	LOC120093326	snoRNA
7224	-0.396073057312052	-0.34130830731772	-0.318464273753073	0.054764749994332	0.077608783558979	-0.022844033564647	4.93024989519887	4.82242891987892	0.018857279693772	0.9834182283959	ENSRNOG00000007923	245918	Cgref1	protein_coding	NM_139087
7246	-0.322870588002915	0.064367469544746	0.158862502911004	0.38723805754766	0.481733090913919	-0.094495033366259	3.98829957803854	5.19042315511233	0.014862529349203	0.9834182283959	ENSRNOG00000065834	120093331	LOC120093330	snoRNA
7286	-0.31443962327351	-0.334618956096537	-0.090470213655703	-0.020179332823027	0.223969409617807	-0.244148742440833	4.13034182580405	4.94667475824417	0.017384024605532	0.9834182283959	ENSRNOG00000004234	94273	Mgat2	protein_coding	NM_053604
7291	0.615403926733986	-0.329054087070922	-1.48147848426224	-0.944458013804908	-2.09688241099623	1.15242439719132	0.592481668464087	4.76969809855887	0.019525686518599	0.9834182283959	ENSRNOG00000063355	NA		miRNA
7316	0.411684657793952	0.226139845423241	-0.530872910270356	-0.185544812370711	-0.942557568064308	0.757012755693597	3.02601360946531	6.07969847993428	0.008646557434246	0.9834182283959	ENSRNOG00000027645	685882	Syndig1l	protein_coding	NM_001109485
7381	0.017899250552624	-0.415232868142087	-0.088735913211808	-0.433132118694711	-0.106635163764432	-0.326496954930279	3.67880093291962	3.45311602445452	0.049727650222449	0.9834182283959	ENSRNOG00000005589	299135	Dhrs7	protein_coding
7408	0.148801780514468	0.509952171085998	-0.742189927919138	0.36115039057153	-0.890991708433606	1.25214209900514	0.285477859730522	3.60009963896605	0.044500840990163	0.9834182283959	ENSRNOG00000027115	314321	Zc2hc1c	protein_coding	NM_001014079
7413	0.561472795293715	0.573804903714501	-0.799249402088805	0.012332108420786	-1.36072219738252	1.37305430580331	0.31608941025943	5.01744874583867	0.016604301187449	0.9834182283959	ENSRNOG00000062478	NA		protein_coding
7430	1.10605051902849	0.354103770523163	-0.857899983652481	-0.751946748505322	-1.96395050268097	1.21200375417564	-0.001148078363606	5.11254615325053	0.015619240893851	0.9834182283959	ENSRNOG00000005287	299356	Syne3	protein_coding
7455	0.404877076812762	0.510047703486485	0.069158151015033	0.105170626673724	-0.335718925797728	0.440889552471452	3.78507084256325	3.74527191768623	0.039947886700092	0.9834182283959	ENSRNOG00000008244	690035	LOC690035	protein_coding
7493	0.643967673707466	0.699747698836305	0.067026731274274	0.05578002512884	-0.576940942433191	0.632720967562031	1.22995682122509	3.57833697689472	0.045233461960786	0.9834182283959	ENSRNOG00000008101	100360358	Lyset	protein_coding	NM_001398552
7502	0.873282793205897	-1.35934120690403	-1.66905289050428	-2.23262400010993	-2.54233568371018	0.30971168360025	3.85524284117663	4.33726244056538	0.04353335930199	0.9834182283959	ENSRNOG00000069503	120101299	LOC120093291	snRNA
7506	0.807444691879337	-1.46592411737972	-1.83586660922719	-2.27336880925906	-2.64331130110652	0.369942491847464	3.87720029861394	4.6461646307889	0.03699815296829	0.9834182283959	ENSRNOG00000067117	120101299	LOC120093313	snRNA
7507	0.763874572905753	-1.56280490865662	-1.79864540688371	-2.32667948156238	-2.56251997978947	0.235840498227091	3.88523853421488	4.23156078000003	0.046276245029782	0.9834182283959	ENSRNOG00000069150	120101299	LOC120093335	snRNA
7508	0.822310104339213	-1.50802895190104	-1.69073600588818	-2.33033905624025	-2.5130461102274	0.182707053987144	3.90392714415302	4.23716573144277	0.046135715537115	0.9834182283959	ENSRNOG00000068122	120101299	LOC120093302	snRNA
7532	-0.289537176922395	-0.004957292480046	0.215691435872213	0.284579884442349	0.505228612794608	-0.220648728352258	4.25592490078159	3.89329019070672	0.035847521236686	0.9834182283959	ENSRNOG00000067116	120093333	LOC120093333	snoRNA
7537	-0.066968013402011	0.534888797504655	0.497332934340723	0.601856810906666	0.564300947742734	0.037555863163932	2.34468720161481	4.18439208354096	0.029114927651887	0.9834182283959	ENSRNOG00000065315	NA	LOC120093348	snoRNA
7741	0.001680137301055	-1.52784973480419	-0.456930755697079	-1.52952987210525	-0.458610892998134	-1.07091897910711	-0.324807946488106	4.44230955561722	0.024342359945919	0.9834182283959	ENSRNOG00000068476	362846	Zfp101	protein_coding
7747	-0.108068408960704	-0.287389620652311	-0.235209120922542	-0.179321211691608	-0.127140711961838	-0.05218049972977	5.80891601587812	3.59619267253027	0.044631357276217	0.9834182283959	ENSRNOG00000005358	300089	Pmm1	protein_coding	NM_001008323
7783	-0.175418186214719	-0.426711721857279	-0.304935302446177	-0.25129353564256	-0.129517116231458	-0.121776419411102	5.06099852327657	4.52569294838238	0.022996863463942	0.9834182283959	ENSRNOG00000014633	300052	Vps28	protein_coding	NM_001130492
7804	-0.200677113401193	-0.255925023360375	-0.287030214157472	-0.055247909959182	-0.086353100756278	0.031105190797096	5.74709566886948	3.81193143748732	0.038038053645356	0.9834182283959	ENSRNOG00000006762	300092	Snu13	protein_coding	NM_212515
7811	-0.259564625637149	-0.436691353408077	-0.586859328204897	-0.177126727770928	-0.327294702567747	0.150167974796819	3.17200366994889	5.46747434785441	0.012493170163739	0.9834182283959	ENSRNOG00000004471	300088	Polr3h	protein_coding
7840	0.031490020742034	-0.098088565225979	-3.45739283497239	-0.129578585968013	-3.48888285571443	3.35930426974641	-0.974125723429188	3.81633825494282	0.037915536584158	0.9834182283959	ENSRNOG00000056018	NA	AABR07056390.1	lncRNA
7843	-0.059962232970357	1.08152372250386	-0.956093059243365	1.14148595547422	-0.896130826273008	2.03761678174722	1.09282099804949	4.65739217250746	0.022972477729212	0.9834182283959	ENSRNOG00000065381	368175	RGD1565071	protein_coding
7870	0.383435561520093	0.459338811862986	0.45190206250527	0.075903250342893	0.068466500985176	0.007436749357717	6.33688860929506	3.86951930646024	0.036953865294649	0.9834182283959	ENSRNOG00000065659	170915	Ep300	protein_coding
7871	-0.240634079313301	-0.590405581187415	-0.55772774023855	-0.349771501874114	-0.317093660925249	-0.032677840948865	3.1443076403917	3.55585410530075	0.046004894628954	0.9834182283959	ENSRNOG00000064728	NA		lncRNA
7888	-0.129698269123806	-0.275124728527714	-0.027901699231317	-0.145426459403908	0.101796569892489	-0.247223029296396	4.83654874506597	3.69989356472226	0.041311014913179	0.9834182283959	ENSRNOG00000054458	66016	Kcnmb4	protein_coding	NM_023960
7894	-0.008628444806787	0.167813359124904	0.232170577984709	0.176441803931691	0.240799022791496	-0.064357218859805	6.82090574242869	4.34947710865372	0.025948198917398	0.9834182283959	ENSRNOG00000024907	192178	Tnrc6b	protein_coding	NM_138845
7896	-0.436601251496022	-0.475385084079026	-0.32725503973939	-0.038783832583004	0.109346211756632	-0.148130044339636	3.33820130786016	3.74641913675371	0.039914100467761	0.9834182283959	ENSRNOG00000020464	299628	Mrpl54	protein_coding	NM_001106770
7917	-0.503704253366517	-0.27797865474249	-0.132556391678415	0.225725598624027	0.371147861688102	-0.145422263064075	6.07605571116187	4.91504235980739	0.01774611560611	0.9834182283959	ENSRNOG00000062414	NA		protein_coding
7933	-0.498785583087546	0.921611749636499	-1.16139636309393	1.42039733272405	-0.662610780006381	2.08300811273043	2.31275079302145	5.49215471569495	0.016980105858028	0.9834182283959	ENSRNOG00000057162	314670	RGD1565071	protein_coding
7944	0.255329218037996	0.392767848381556	0.356992786905228	0.13743863034356	0.101663568867232	0.035775061476328	6.13342687977475	4.25067201761986	0.027792879907413	0.9834182283959	ENSRNOG00000004831	366980	Arid2	protein_coding
7988	-0.319047812347626	0.662900935284001	-1.20181709591714	0.981948747631627	-0.882769283569515	1.86471803120114	0.764231023726631	4.47051110383986	0.023877395692917	0.9834182283959	ENSRNOG00000048230	NA	LOC300308	protein_coding
7992	-0.388685392231603	0.873942644984647	-1.34083591040681	1.26262803721625	-0.952150518175207	2.21477855539146	3.28264838835548	6.11261921631223	0.014230169791466	0.9834182283959	ENSRNOG00000071034	120093114	LOC120093114	protein_coding
8022	0.07187088585745	0.516964163463128	-0.501861719131489	0.445093277605678	-0.573732604988939	1.01882588259462	2.89230701192589	3.54703865392634	0.047914429713613	0.9834182283959	ENSRNOG00000004476	114557	Wif1	protein_coding	NM_001399510
8034	-0.440300219191715	0.683400119856751	0.866854154250683	1.12370033904847	1.3071543734424	-0.183454034393932	0.324086865913304	5.41809567024479	0.012881549085376	0.9834182283959	ENSRNOG00000049407	315163	Shisa8	protein_coding	NM_001207022
8055	-0.345240116967696	-0.192681287413844	-0.09804418115671	0.152558829553852	0.247195935810986	-0.094637106257134	6.59309665392544	3.65474538296108	0.042720472318029	0.9834182283959	ENSRNOG00000025046	NA	AABR07058366.1	protein_coding
8070	-0.293422421881177	-0.078898353960624	0.003995187180082	0.214524067920553	0.297417609061259	-0.082893541140707	5.03733768281705	4.13856728134374	0.030071297475123	0.9834182283959	ENSRNOG00000019924	64517	Thop1	protein_coding	NM_172075
8081	-0.026270075253956	0.08906699621076	-1.11274033052879	0.115337071464717	-1.08647025527483	1.20180732673955	0.488343381169069	3.7990886963036	0.038397705075509	0.9834182283959	ENSRNOG00000019822	299626	Gadd45b	protein_coding	NM_001008321
8084	0.51047320264565	0.504475606466515	-0.13137652050341	-0.005997596179135	-0.64184972314906	0.635852126969925	1.89975618197334	4.410588697069	0.024877853465052	0.9834182283959	ENSRNOG00000053269	315286	Tmem106c	protein_coding
8100	0.125611957444754	0.718994908891993	-0.430340173921276	0.593382951447239	-0.55595213136603	1.14933508281327	2.73966879093644	6.06059860322016	0.008743683355382	0.9834182283959	ENSRNOG00000004294	64186	Ascl1	protein_coding	NM_022384
8103	0.139621152220123	0.28201866008832	0.413168751876973	0.142397507868197	0.273547599656849	-0.131150091788652	5.27290281818424	4.34381783080412	0.026049972871447	0.9834182283959	ENSRNOG00000028956	362834	Mbd3	protein_coding	NM_001108735
8119	-0.382783941258804	-0.441573158303367	-0.472101427574628	-0.058789217044563	-0.089317486315824	0.030528269271261	5.15944491023457	7.2799868953273	0.004443659123175	0.9834182283959	ENSRNOG00000070907	NA	Smdt1	protein_coding
8184	-0.056619001200285	0.511719946145432	0.64087435531133	0.568338947345717	0.697493356511615	-0.129154409165898	1.07494433099327	3.69558896357154	0.041443071366241	0.9834182283959	ENSRNOG00000010078	315033	Spag1	protein_coding	NM_001012116
8200	1.02706458937187	-0.19947677548278	-0.839384456108832	-1.22654136485465	-1.8664490454807	0.639907680626052	1.42716918443863	8.44258500399812	0.002476063428291	0.9834182283959	ENSRNOG00000056599	120094011	Snora53	snoRNA
8205	0.871847596542569	-1.43466179619393	-1.950084279064	-2.30650939273649	-2.82193187560657	0.515422482870076	3.84232007737497	4.16870929192824	0.047964441657094	0.9834182283959	ENSRNOG00000061082	120093942	LOC120093942	snRNA
8245	-0.73054801848252	-0.728182606081806	-0.552685124957042	0.002365412400713	0.177862893525478	-0.175497481124765	2.24338387432994	3.99604760530514	0.033284850276947	0.9834182283959	ENSRNOG00000068023	NA		pseudogene
8273	-0.721142822781935	-0.673298487483041	-1.13100741289955	0.047844335298894	-0.409864590117614	0.457708925416508	2.17137186511505	8.23601318603061	0.002736655037403	0.9834182283959	ENSRNOG00000005556	680737	Snrpf	protein_coding	NM_001126091
8277	0.760361536777272	0.664683558824254	0.487391311624661	-0.095677977953017	-0.272970225152611	0.177292247199594	3.34128227650848	4.6251256121615	0.021502898662471	0.9834182283959	ENSRNOG00000059801	300228	Lima1	protein_coding
8305	1.91081543152571	0.00056109882527	0.192483824933597	-1.91025433270044	-1.71833160659211	-0.191922726108327	-0.105686581963881	6.24325889735833	0.007863954473211	0.9834182283959	ENSRNOG00000004610	81682	Lum	protein_coding
8308	0.477902001017539	0.485687025136292	0.053943916842337	0.007785024118753	-0.423958084175202	0.431743108293955	5.19081634519393	4.24392947437712	0.029212088954125	0.9834182283959	ENSRNOG00000004284	29618	Btg1	protein_coding	NM_017258
8316	-0.573969027113551	-0.507760536658677	-0.284027524993067	0.066208490454874	0.289941502120484	-0.22373301166561	3.52856722153104	3.58049817389819	0.045160091754915	0.9834182283959	ENSRNOG00000042740	103691922	Mrpl42	protein_coding	NM_001409050
8356	-0.340390977169805	-0.235991540024266	-0.193832719385965	0.104399437145539	0.14655825778384	-0.042158820638301	6.42964095197271	5.36798039242818	0.013290037735737	0.9834182283959	ENSRNOG00000025570	362891	Os9	protein_coding
8384	0.186357053617715	0.361356000372178	0.038627239584347	0.174998946754463	-0.147729814033368	0.322728760787831	5.54374265136064	5.46715209565978	0.012495660593544	0.9834182283959	ENSRNOG00000070619	NA	LOC103692795	lncRNA
8386	0.203690050504292	0.510224119365458	-0.091034941373449	0.306534068861166	-0.29472499187774	0.601259060738907	4.41397272188826	5.32453484680712	0.013656292874977	0.9834182283959	ENSRNOG00000064438	NA		lncRNA
8390	-0.309128870257811	1.04342435160199	-1.02227414732955	1.3525532218598	-0.713145277071743	2.06569849893155	3.18260138224675	8.64810755205864	0.003850744612171	0.9834182283959	ENSRNOG00000070022	103690230	LOC103690230	lncRNA
8409	0.193729257316748	0.226970092816049	0.263487225010861	0.033240835499301	0.069757967694113	-0.036517132194811	7.08140177733976	3.95837267326361	0.03419917786554	0.9834182283959	ENSRNOG00000004201	116839	Rims2	protein_coding
8416	2.01291073362044	-0.951622870193532	-1.2653441704519	-2.96453360381397	-3.27825490407234	0.313721300258367	6.0995613227167	5.77684545263907	0.022668624939686	0.9834182283959	ENSRNOG00000051638	120094025	U2l1	snRNA
8417	0.190771914419493	0.184882201911299	0.398048172393956	-0.005889712508194	0.207276257974463	-0.213165970482657	4.19440334988802	3.80447061224622	0.038246515261551	0.9834182283959	ENSRNOG00000070769	116545	Pou6f1	protein_coding
8478	0.094563000114485	0.656672934439092	0.222673634999103	0.562109934324607	0.128110634884618	0.433999299439989	2.28060082172648	4.80786789436266	0.019039180452817	0.9834182283959	ENSRNOG00000005854	89807	Angpt1	protein_coding	NM_053546
8526	-0.345985464516674	0.015663256508752	0.134345617842332	0.361648721025427	0.480331082359006	-0.118682361333579	7.76797502952609	3.72339185632952	0.041458894832282	0.9834182283959	ENSRNOG00000018977	314633	Ap3d1	protein_coding	NM_001100719
8577	0.089479057151485	0.271007011690134	0.312960499909771	0.181527954538649	0.223481442758287	-0.041953488219637	5.20529457887021	3.52828930550371	0.046971372886711	0.9834182283959	ENSRNOG00000008533	59117	Ago2	protein_coding
8597	0.196461998941043	0.517711810372849	0.138764037716172	0.321249811431805	-0.057697961224871	0.378947772656677	3.36529057807916	4.91815817336017	0.017710065972279	0.9834182283959	ENSRNOG00000051563	171090	Giot1	protein_coding	NM_133563
8599	-0.433017794639315	-0.256022083171282	-0.120844086755146	0.176995711468033	0.31217370788417	-0.135177996416137	4.18361507468353	3.86721723393765	0.036533345164161	0.9834182283959	ENSRNOG00000008296	691093	Tpgs1	protein_coding	NM_001109621
8619	-1.12560816839251	-0.774920314704864	-1.09670163080401	0.350687853687648	0.028906537588501	0.321781316099147	1.45828541590497	6.69749008689181	0.006085591282812	0.9834182283959	ENSRNOG00000005929	300015	Them6	protein_coding	NM_001007658
8660	2.35144095900069	-0.180237269161308	0.176982539705732	-2.531678228162	-2.17445841929496	-0.35721980886704	0.659986840831963	10.5141349412051	0.00119638501724	0.9834182283959	ENSRNOG00000048924	686539	Islr	protein_coding	NM_001126300
8673	0.065311540817824	-0.431277178365662	0.068651271607489	-0.496588719183486	0.003339730789666	-0.499928449973151	2.93165455349524	5.21866096406792	0.014598659079506	0.9834182283959	ENSRNOG00000012962	363129	Nudt16	protein_coding	NM_001127554
8726	0.600457138845834	0.110088732746649	-0.22527500713577	-0.490368406099185	-0.825732145981604	0.335363739882419	2.67469856330409	5.88736123029474	0.009684624295037	0.9834182283959	ENSRNOG00000010643	100361376	Kank2	protein_coding	NM_001270413
8741	-0.219085261272646	-0.361997093195613	-0.525905969388786	-0.142911831922967	-0.30682070811614	0.163908876193173	3.1137234104469	3.44631982279181	0.049985846860275	0.9834182283959	ENSRNOG00000021887	363137	Cyb561d2	protein_coding
8756	0.711189239514436	-0.080483094374273	-0.334898126566717	-0.791672333888709	-1.04608736608115	0.254415032192444	1.26601489563983	5.12451936099469	0.015500059780411	0.9834182283959	ENSRNOG00000017628	25123	Tagln	protein_coding
8806	-0.489244429017702	0.087398198328355	1.342585086378	0.576642627346057	1.83182951539571	-1.25518688804965	-0.85429348020403	3.80975100268179	0.038098841549073	0.9834182283959	ENSRNOG00000049187	367059	RGD1563738	protein_coding
8812	-0.206726443485098	-0.405456747034726	-0.364076167319985	-0.198730303549628	-0.157349723834887	-0.041380579714741	3.73738493133022	4.5124800802444	0.023204246107767	0.9834182283959	ENSRNOG00000014284	691193	Elof1	protein_coding
8856	-0.290344339504459	-0.877031773989757	-0.720060676088948	-0.586687434485297	-0.429716336584489	-0.156971097900808	3.04785106776062	4.16062960099954	0.031222846479046	0.9834182283959	ENSRNOG00000061579	NA	Rpl12-ps1	protein_coding
8914	0.335486976581947	0.265480155474552	-0.117671142658536	-0.070006821107395	-0.453158119240483	0.383151298133087	3.85188619982424	4.86253499986587	0.018366527905336	0.9834182283959	ENSRNOG00000005933	363014	Yap1	protein_coding	NM_001394328
8916	2.75526635215355	-0.500143470888397	0.046493271350282	-3.25540982304195	-2.70877308080327	-0.546636742238679	0.155214455007437	9.42770639866113	0.002018095409676	0.9834182283959	ENSRNOG00000055049	116676	Aldh1a2	protein_coding	NM_053896
8954	0.500638749762252	-0.116311354578172	0.556636832413073	-0.616950104340424	0.055998082650821	-0.672948186991245	2.18514760119408	4.15705796846756	0.029681110406984	0.9834182283959	ENSRNOG00000010362	56611	Anxa2	protein_coding
8960	-0.399750612158697	-0.327557520611428	-0.451380220276722	0.072193091547269	-0.051629608118025	0.123822699665294	5.6355483197918	5.11723584181676	0.015572434345909	0.9834182283959	ENSRNOG00000047225	679747	Tma7	protein_coding	NM_001126048
9029	-0.200294061378667	-0.523267605667785	-0.576133947576629	-0.322973544289118	-0.375839886197963	0.052866341908845	5.5908693438442	6.78150938705227	0.005810141655318	0.9834182283959	ENSRNOG00000028884	300677	Atp5mg	protein_coding	NM_212516
9042	-0.515224133620901	-0.473350285455414	-0.00301530877419	0.041873848165488	0.512208824846711	-0.470334976681223	3.10009009697422	7.26811494738679	0.004471550199421	0.9834182283959	ENSRNOG00000015201	501002	Tmem266	protein_coding	NM_001109294
9050	0.272430295562841	0.466710685231472	0.280255909396134	0.194280389668632	0.007825613833293	0.186454775835338	5.12418828020971	4.13395686304976	0.030169502352963	0.9834182283959	ENSRNOG00000056612	286931	Unc13c	protein_coding	NM_173146
9060	0.66031743976897	-1.06519199541948	-0.986180884290525	-1.72550943518845	-1.6464983240595	-0.079011111128958	-0.463070283211196	7.10071383817549	0.004887201970144	0.9834182283959	ENSRNOG00000017332	300799	Dapk2	protein_coding
9090	1.32195645205932	-0.234534352486155	-0.7796340197837	-1.55649080454547	-2.10159047184302	0.545099667297545	0.857566167999808	7.9260568876132	0.003189604368536	0.9834182283959	ENSRNOG00000052439	120094429	Snora73bl1	snoRNA
9107	0.213886487355404	0.390705599312497	0.428278443883505	0.176819111957093	0.214391956528101	-0.037572844571009	7.12942271642597	4.32956616815826	0.026308310085525	0.9834182283959	ENSRNOG00000011138	29283	Rpl29	protein_coding	NM_017150
9169	0.577696270449958	0.679406638621993	0.358708283540633	0.101710368172035	-0.218987986909325	0.32069835508136	3.09025375565379	3.89964135415728	0.035682707795347	0.9834182283959	ENSRNOG00000017714	363084	Usp3	protein_coding
9186	2.03500755654466	-0.947234858236772	-1.32842477159911	-2.98224241478143	-3.36343232814377	0.381189913362342	6.05303541404604	6.01223859180592	0.020464012068407	0.9834182283959	ENSRNOG00000057627	120094493	LOC120094493	snRNA
9199	-0.291241895019608	-0.437366497761908	-0.089833256467537	-0.1461246027423	0.201408638552071	-0.347533241294371	4.49020054424181	4.96537293233204	0.017173996823903	0.9834182283959	ENSRNOG00000029572	24206	Apeh	protein_coding	NM_012500
9207	0.377617720507548	0.379568321610377	-0.062467536089867	0.00195060110283	-0.440085256597415	0.442035857700244	3.47102611732602	5.38926978286028	0.013114708844988	0.9834182283959	ENSRNOG00000026821	500943	Arhgap42	protein_coding
9211	0.289753270625713	0.188059326185027	-0.093901910920803	-0.101693944440686	-0.383655181546516	0.281961237105831	3.66441187404856	3.8449682197872	0.037130521835841	0.9834182283959	ENSRNOG00000014064	25425	Ctsh	protein_coding	NM_012939
9218	0.2638967798634	0.419174114571261	0.263083359233048	0.155277334707861	-0.000813420630352	0.156090755338213	6.08664137627254	3.83216558564215	0.037479231242875	0.9834182283959	ENSRNOG00000008652	315843	Phip	protein_coding
9304	-0.37138666664329	-0.47159589905684	-0.376413184368707	-0.10020923241355	-0.005026517725416	-0.095182714688134	3.41811695048992	4.25353865153567	0.027737277952871	0.9834182283959	ENSRNOG00000030069	140930	Faim	protein_coding
9398	-0.476312180397443	0.74455580893575	0.077000703226292	1.22086798933319	0.553312883623735	0.667555105709458	0.267074370416496	4.6418040767788	0.021263407656876	0.9834182283959	ENSRNOG00000064984	315883	Plscr2	protein_coding	NM_001014094
9428	-0.229577602634899	-0.515142862525485	-0.194748223560586	-0.285565259890586	0.034829379074313	-0.320394638964899	5.84941694265022	4.83215005589033	0.018736955116431	0.9834182283959	ENSRNOG00000019321	25298	Cck	protein_coding	NM_012829
9448	-0.515471715300174	-0.66214488809953	-0.409086115252825	-0.146673172799356	0.106385600047348	-0.253058772846704	2.44422094218432	3.66126615936016	0.042513533697769	0.9834182283959	ENSRNOG00000020946	363151	Ccdc12	protein_coding
9454	0.288601450548146	0.21369967281895	-0.227972677928255	-0.074901777729196	-0.516574128476401	0.441672350747205	3.27773962489438	3.50251891945384	0.047896044603849	0.9834182283959	ENSRNOG00000010951	316035	Cmtm6	protein_coding	NM_001007802
9510	-0.12805370898847	-0.051385855863959	-0.464499490462943	0.076667853124511	-0.336445781474473	0.413113634598984	3.60850688639517	4.55545789923062	0.022537458677001	0.9834182283959	ENSRNOG00000010252	300757	Hexa	protein_coding
9517	0.17410240322253	0.324715885063963	-0.14614073200919	0.150613481841433	-0.32024313523172	0.470856617073153	3.45307466293232	3.68384554600299	0.041805806465461	0.9834182283959	ENSRNOG00000070499	NA		protein_coding
9524	1.02940537812866	0.096436037917005	0.095063137085042	-0.932969340211659	-0.934342241043623	0.001372900831963	0.344644576321843	4.07703400198031	0.031412891004328	0.9834182283959	ENSRNOG00000068642	113918	Slc6a20a	protein_coding	NM_133296
9548	1.00573383484899	-0.359952565659363	-0.392091594776467	-1.36568640050835	-1.39782542962546	0.032139029117104	-0.233057545254844	7.65122591332296	0.003665074618038	0.9834182283959	ENSRNOG00000004540	100912012	Clec3b	protein_coding	NM_001398638
9576	1.21821642123009	0.221201944159571	0.273877333111802	-0.99701447707052	-0.944339088118289	-0.052675388952231	2.85097216119663	8.0725327943963	0.003336922081186	0.9834182283959	ENSRNOG00000019648	367313	Col6a3	protein_coding
9581	2.04923859817129	0.154517260601873	0.036418687318886	-1.89472133756942	-2.01281991085241	0.118098573282986	3.47527225372234	13.8571684849944	0.000791686610702	0.871012404375374	ENSRNOG00000003357	84032	Col3a1	protein_coding	NM_032085
9598	0.018718766438905	0.342207666104106	-0.094350220795159	0.323488899665201	-0.113068987234065	0.436557886899266	3.36092016280699	3.77234832965305	0.039159151762518	0.9834182283959	ENSRNOG00000012375	316376	Inpp1	protein_coding
9603	0.694608345126903	0.886360072853396	0.127016026369475	0.191751727726492	-0.567592318757428	0.759344046483921	1.86654076765322	6.85575225498251	0.005578679847897	0.9834182283959	ENSRNOG00000018740	574523	Ugt1a8	protein_coding
9608	-0.446898418847934	-0.665894846205536	-0.712676943387341	-0.218996427357602	-0.265778524539407	0.046782097181805	5.27357161961567	7.72503624276131	0.003705385518189	0.9834182283959	ENSRNOG00000054342	NA	Metazoa_SRP	misc_RNA
9648	-0.469208070079957	-0.444486147682727	0.286830908885357	0.02472192239723	0.756038978965313	-0.731317056568083	1.8142064091843	6.58272078054937	0.006486609738496	0.9834182283959	ENSRNOG00000064017	NA		lncRNA
9738	2.02134264953577	-0.957902075432896	-1.31048528030215	-2.97924472496866	-3.33182792983792	0.352583204869256	6.14772128589037	6.23489241679157	0.018621261602373	0.9834182283959	ENSRNOG00000069851	120094957	LOC120094957	snRNA
9740	2.02331191672254	-0.920168108913562	-1.26079970103747	-2.94348002563611	-3.28411161776001	0.340631592123909	6.16974152456454	6.43392688775129	0.017147384599998	0.9834182283959	ENSRNOG00000064360	120094955	LOC120094955	snRNA
9741	2.02230354363277	-0.953192274702841	-1.2698200555603	-2.97549581833561	-3.29212359919307	0.316627780857462	6.16629935491335	6.30176091246128	0.018108934233278	0.9834182283959	ENSRNOG00000065289	120094955	LOC120094954	snRNA
9742	1.83785292135225	-0.544611417575954	-0.940548258473735	-2.3824643389282	-2.77840117982598	0.395936840897781	4.58834322056133	5.12759911283461	0.029861390882338	0.9834182283959	ENSRNOG00000065718	120102106	LOC120094956	snRNA
9773	-0.290403229258465	-0.518689736795913	-0.692135910134483	-0.228286507537448	-0.401732680876018	0.17344617333857	2.82100679874544	5.43711253222081	0.012730348519751	0.9834182283959	ENSRNOG00000063674	NA	Rpl10a-ps1	protein_coding
9782	-0.418386523770677	-0.524121979986911	-0.326827192705794	-0.105735456216235	0.091559331064882	-0.197294787281117	3.2946094767197	4.25536693762438	0.027701882895131	0.9834182283959	ENSRNOG00000015983	301418	Maip1	protein_coding	NM_001004251
9794	-0.44173738308696	-0.69469927609827	-0.937386831136982	-0.25296189301131	-0.495649448050022	0.242687555038712	1.45549573526112	3.58734280549177	0.044928623355851	0.9834182283959	ENSRNOG00000032740	686092	Tmem258b	protein_coding
9809	-0.114505888133667	-0.30619578690663	-0.549797613039463	-0.191689898772963	-0.435291724905796	0.243601826132833	3.40511870687651	4.21668232238945	0.028462022500019	0.9834182283959	ENSRNOG00000032289	NA	AABR07067814.1	protein_coding
9810	0.291619023361913	0.535974638903262	0.549630267869062	0.244355615541349	0.258011244507149	-0.0136556289658	6.37270401616451	5.41579736677656	0.013113960289074	0.9834182283959	ENSRNOG00000032822	120094652	LOC120094652	protein_coding
9815	-0.384332009905876	-0.290595097276909	-0.368463254357113	0.093736912628967	0.015868755548763	0.077868157080204	3.66662470097516	4.54695757805562	0.022667569224258	0.9834182283959	ENSRNOG00000018904	301622	Dtymk	protein_coding	NM_001106925
9835	-0.353777683087996	-0.472948576391862	-0.25619080236736	-0.119170893303867	0.097586880720636	-0.216757774024502	3.46828117114361	4.4561168274002	0.024113426830081	0.9834182283959	ENSRNOG00000051180	316643	Chchd2l3	protein_coding	NM_001015019
9883	-0.167732481042614	-0.285904876147108	-0.328576939299853	-0.118172395104494	-0.160844458257239	0.042672063152745	4.70631630116492	4.73009327860591	0.020045691494754	0.9834182283959	ENSRNOG00000002789	NA	AABR07039648.1	protein_coding
9895	-0.735097390504128	0.098100724138016	-0.342035982052506	0.833198114642144	0.393061408451622	0.440136706190522	2.57610684558923	4.47065164601524	0.023875104291241	0.9834182283959	ENSRNOG00000071060	NA		protein_coding
9897	-0.218709086104874	-0.407266591589801	0.019877414177585	-0.188557505484927	0.23858650028246	-0.427144005767386	4.84916213455088	5.7872134693907	0.010281760119557	0.9834182283959	ENSRNOG00000049880	501201	Tmem200c	protein_coding	NM_001251926
9900	0.549015051289326	0.079423640675927	0.335578103260621	-0.469591410613399	-0.213436948028706	-0.256154462584694	4.33482228340994	3.83123529070536	0.037504716220568	0.9834182283959	ENSRNOG00000049882	24166	Adcyap1	protein_coding	NM_016989
9959	0.665903061451241	-0.023020291810161	0.247913525823406	-0.688923353261402	-0.417989535627835	-0.270933817633567	2.18586963996905	3.94952979198683	0.034417946324133	0.9834182283959	ENSRNOG00000023548	316638	Sned1	protein_coding	NM_001167842
9980	1.42846381860773	1.50463282222887	1.26972582293566	0.07616900362114	-0.158737995672069	0.234906999293209	-0.258462988244893	5.20473686579776	0.01472809249419	0.9834182283959	ENSRNOG00000015906	316742	Tgif1	protein_coding
9986	2.38950235718706	1.51721550169165	-1.24795386329193	-0.872286855495416	-3.63745622047899	2.76516936498358	-1.39042241661006	6.79291887889619	0.005773859408799	0.9834182283959	ENSRNOG00000015297	301232	C9h6orf132	protein_coding
9989	-0.407986552823081	-0.255638539190103	0.084370574196774	0.152348013632977	0.492357127019855	-0.340009113386878	4.91912795013541	3.84717106560427	0.037070898704997	0.9834182283959	ENSRNOG00000066469	NA		protein_coding
10056	-0.147933050262836	-0.440272769705768	-0.45901659351962	-0.292339719442932	-0.311083543256784	0.018743823813852	4.65569349878009	4.47014282330415	0.023883401345284	0.9834182283959	ENSRNOG00000014180	316212	Prickle4	protein_coding
10065	-0.276940690615502	-0.284417279231509	-0.231103663457249	-0.007476588616006	0.045837027158253	-0.05331361577426	5.89751908982052	4.47920041455302	0.023736199918436	0.9834182283959	ENSRNOG00000022934	NA	Rps2-ps6	protein_coding
10091	0.798853204455313	0.008260046439276	-0.449439441047797	-0.790593158016037	-1.24829264550311	0.457699487487073	-0.209678275331976	3.70310376468446	0.041212846820094	0.9834182283959	ENSRNOG00000045846	301121	Rfx2	protein_coding
10133	0.412587802714652	0.363586743694754	0.554545180168253	-0.049001059019898	0.141957377453602	-0.1909584364735	2.62733024271061	3.45164199083319	0.049783520639703	0.9834182283959	ENSRNOG00000062645	102551518	LOC102551518	protein_coding
10297	2.0669992091164	-1.61129383079253	-1.57924322296381	-3.67829303990894	-3.64624243208021	-0.032050607828726	4.60277629992545	7.2328328817312	0.012521346395165	0.9834182283959	ENSRNOG00000052561	120095482	LOC120095482	snRNA
10304	1.71784396815999	-0.260014311194778	-0.687580037387716	-1.97785827935477	-2.40542400554771	0.427565726192937	1.54583939083686	6.50988404754218	0.009873837332063	0.9834182283959	ENSRNOG00000066339	120095396	LOC120095396	snRNA
10305	0.590246069050863	-0.608636831721091	-0.946110602668872	-1.19888290077195	-1.53635667171974	0.337473770947781	3.81215605612335	3.95319562502174	0.047157366160548	0.9834182283959	ENSRNOG00000063269	120095490	LOC120095490	snoRNA
10306	1.06527217847379	-0.703976594742807	-0.652226270208993	-1.7692487732166	-1.71749844868278	-0.051750324533814	2.68829366870179	5.65817454907166	0.016929536835616	0.9834182283959	ENSRNOG00000065502	120095385	LOC120095385	snRNA
10310	0.596755422214052	-0.590386517821907	-0.933009593234029	-1.18714194003596	-1.52976501544808	0.342623075412122	3.8134298647198	3.91560190769839	0.048224038762308	0.9834182283959	ENSRNOG00000068240	120095491	LOC120095491	snoRNA
10319	1.2255553266339	-0.28317383947421	-0.735747669523666	-1.50872916610811	-1.96130299615757	0.452573830049456	-0.98567418531296	4.95133014717773	0.017331457292882	0.9834182283959	ENSRNOG00000065881	NA	LOC120095493	snRNA
10325	-0.474546510819938	-1.06679492637398	-1.35699673563738	-0.592248415554041	-0.882450224817446	0.290201809263404	11.6313104668647	5.09933302018053	0.025751071144271	0.9834182283959	ENSRNOG00000059449	NA	Metazoa_SRP	misc_RNA
10347	1.98848191694862	-0.939494027314317	-1.28389783571812	-2.92797594426294	-3.27237975266674	0.344403808403803	6.17668386111003	6.14081610178878	0.019373304911132	0.9834182283959	ENSRNOG00000068504	120095477	LOC120095477	snRNA
10350	2.01158268426397	-0.888896529906177	-1.18542215262335	-2.90047921417014	-3.19700483688732	0.296525622717172	6.1672423896854	5.82647137196581	0.022179916769026	0.9834182283959	ENSRNOG00000066495	120095479	LOC120095479	snRNA
10351	1.96871562538048	-0.97885107110891	-1.27162190607689	-2.94756669648939	-3.24033753145736	0.292770834967975	6.15596865409532	6.2105234090956	0.018812492165611	0.9834182283959	ENSRNOG00000064126	120095480	LOC120095480	snRNA
10353	1.99598452533257	-0.926274944861631	-1.21221873537791	-2.9222594701942	-3.20820326071048	0.28594379051628	6.16575411518467	6.18315895204146	0.019030181057056	0.9834182283959	ENSRNOG00000068389	120095478	LOC120095478	snRNA
10355	2.01452072799633	-0.930737519667848	-1.23948692532296	-2.94525824766418	-3.25400765331929	0.308749405655111	6.17199856258834	6.2992466962019	0.018127874447151	0.9834182283959	ENSRNOG00000064162	120095476	LOC120095476	snRNA
10359	-0.700127735436115	-0.969956528144178	-1.20736285255533	-0.269828792708063	-0.50723511711922	0.237406324411157	3.35890396063842	8.97045588536741	0.002063939769232	0.9834182283959	ENSRNOG00000060816	120095433	LOC120095433	snoRNA
10431	0.08641683124321	-0.335953401461356	-0.146207898084708	-0.422370232704566	-0.232624729327917	-0.189745503376649	4.62543094894466	3.52716727707141	0.047011203893151	0.9834182283959	ENSRNOG00000007227	360617	Mien1	protein_coding	NM_001108296
10433	-0.552189120896886	-0.741819953956603	-2.24452213168745	-0.189630833059717	-1.69233301079056	1.50270217773085	-0.301612633378249	4.36930213824514	0.025595266399909	0.9834182283959	ENSRNOG00000022022	NA	AC128967.1	pseudogene
10434	-0.30263989386861	-0.181759419073774	-0.186768642011947	0.120880474794836	0.115871251856663	0.005009222938173	5.84844423909211	3.53208987027921	0.046836743464414	0.9834182283959	ENSRNOG00000010038	81827	Psmc5	protein_coding
10447	0.569257250228544	0.108366507793185	-0.157092985868523	-0.460890742435359	-0.726350236097067	0.265459493661708	2.47206232561988	4.3696511463064	0.025589102903595	0.9834182283959	ENSRNOG00000006548	498011	Mrc2	protein_coding	NM_001024687
10486	0.410618371110149	0.640658612374001	0.735968543418211	0.230040241263852	0.325350172308061	-0.09530993104421	1.73939810686787	4.03563443864255	0.032354255423328	0.9834182283959	ENSRNOG00000004092	287415	RGD1564148	protein_coding
10515	-0.467349212135716	-1.08433049710489	-0.027417736782631	-0.616981284969176	0.439931475353085	-1.05691276032226	0.591561641660745	4.97576997911462	0.017058477852177	0.9834182283959	ENSRNOG00000065770	497856	Rmi2	protein_coding
10534	0.165275523212237	0.48832291174692	0.440366504721951	0.323047388534683	0.275090981509714	0.047956407024969	3.80466411835355	5.10919208663555	0.01565281647203	0.9834182283959	ENSRNOG00000003278	360640	Map3k14	protein_coding	NM_001108301
10579	-0.00766270255967	0.014579255407036	-0.391395117925818	0.022241957966706	-0.383732415366147	0.405974373332853	5.15404717896017	3.79011120850986	0.038651432235515	0.9834182283959	ENSRNOG00000005185	NA	Nxph3	protein_coding
10690	-0.133615578226754	-0.214980522828147	-0.342561941455165	-0.081364944601393	-0.208946363228411	0.127581418627019	5.51378931021239	3.98281481369771	0.033602756314328	0.9834182283959	ENSRNOG00000004814	81807	Elob	protein_coding	NM_031129
10693	0.017952699076717	0.232892914211003	0.236650985925836	0.214940215134286	0.218698286849119	-0.003758071714833	5.09595030015007	3.66894011722053	0.042271470334323	0.9834182283959	ENSRNOG00000063043	501403	Cbx4	protein_coding
10761	-1.71604928216898	-0.36046700236678	-0.469876251225094	1.3555822798022	1.24617303094388	0.109409248858314	3.85449109942249	17.9204305094953	0.000104733304462	0.339566319728077	ENSRNOG00000067471	NA	Atp5mk	protein_coding
10791	0.612619045666184	0.511998567663198	-0.096710804469775	-0.100620478002987	-0.709329850135959	0.608709372132972	0.806640471619363	3.59105884049724	0.044803526398158	0.9834182283959	ENSRNOG00000036665	NA	Pgam1-ps1	processed_pseudogene
10795	-0.456615695948219	-0.571167060952175	-0.447728594803073	-0.114551365003957	0.008887101145145	-0.123438466149102	6.37962962847506	5.19571655750713	0.015618926789643	0.9834182283959	ENSRNOG00000002671	83782	Nme2	protein_coding	NM_031833
10825	-0.61448923791165	-0.770868190657228	-1.01443407841428	-0.156378952745579	-0.399944840502634	0.243565887757055	4.95645985821881	17.9374785764312	7.97314940987049E-05	0.339566319728077	ENSRNOG00000027271	NA	RGD1359290	protein_coding	NM_001047898
10861	-0.540920252641024	-0.345355448079897	0.070796596751599	0.195564804561127	0.611716849392622	-0.416152044831495	3.16010007390421	8.77397562133551	0.002115638777727	0.9834182283959	ENSRNOG00000009823	287429	Naa38	protein_coding	NM_001105794
10916	0.524474317974963	0.564303988560074	0.257911894209322	0.039829670585111	-0.266562423765642	0.306392094350753	5.49013272480797	4.01772755863377	0.035256012039226	0.9834182283959	ENSRNOG00000002607	140586	Sox9	protein_coding	NM_080403
10932	-0.498766420296475	-0.532800344384086	-0.336516131447858	-0.034033924087611	0.162250288848617	-0.196284212936228	5.83625616952154	5.00914762009757	0.017138140430017	0.9834182283959	ENSRNOG00000003626	641434	Atp5pd	protein_coding	NM_019383
10989	0.520487253801436	-0.061256415828645	0.333030560963394	-0.581743669630081	-0.187456692838042	-0.394286976792039	4.240832435546	4.75308919666918	0.019741843211573	0.9834182283959	ENSRNOG00000010635	360622	Igfbp4	protein_coding	NM_001004274
11010	-0.231343553576851	0.178001325121782	-0.361441146985154	0.409344878698633	-0.130097593408303	0.539442472106936	2.78425060337107	4.49117611963839	0.023543174846693	0.9834182283959	ENSRNOG00000049062	100910318	Trappc2b	protein_coding	NM_001271111
11118	2.03004516224473	-0.889020356752627	-1.24670213095966	-2.91906551899736	-3.27674729320439	0.35768177420703	6.15549466827673	6.12247437058768	0.019524349178891	0.9834182283959	ENSRNOG00000057077	120095481	LOC120095481	snRNA
11121	-0.443786111564644	-0.375080940733664	-0.383043898674129	0.06870517083098	0.060742212890516	0.007962957940465	3.42882869079579	4.55189185645885	0.022591937468446	0.9834182283959	ENSRNOG00000019684	287150	Antkmt	protein_coding
11141	0.465292531060515	0.412592554972476	0.422433487918171	-0.052699976088039	-0.042859043142344	-0.009840932945695	4.39653525449629	3.5067115954935	0.047744194813784	0.9834182283959	ENSRNOG00000062714	79257	Axin1	protein_coding
11143	2.07686932290779	0.32658712699951	-0.179818438326306	-1.75028219590828	-2.2566877612341	0.506405565325816	3.7404276559383	5.54963566412203	0.022453625574727	0.9834182283959	ENSRNOG00000003897	29393	Col1a1	protein_coding	NM_053304
11153	-0.823571522356075	-0.649968912664147	-0.688309475758357	0.173602609691929	0.135262046597719	0.03834056309421	2.60590039689671	7.47744256203747	0.004008027707875	0.9834182283959	ENSRNOG00000068707	360500	Arhgdig	protein_coding	NM_001108269
11167	-1.78371750794453	-0.282337597662153	-0.363423325456331	1.50137991028238	1.4202941824882	0.081085727794179	3.7565585655513	18.1963284939135	0.000100530795201	0.339566319728077	ENSRNOG00000042869	103693330	LOC103693330	protein_coding
11168	-0.268083638894691	-0.324769550587891	-0.223254460178229	-0.0566859116932	0.044829178716463	-0.101515090409663	4.71762471509566	3.7766617561725	0.039035159897396	0.9834182283959	ENSRNOG00000067979	497902	Uqcrq	protein_coding	NM_001025134
11210	-0.765605079188704	-0.620882197438357	-0.526881852731248	0.144722881750347	0.238723226457456	-0.094000344707109	2.91546511012143	4.95079233275824	0.017337520767178	0.9834182283959	ENSRNOG00000031315	81769	Rpl36al	protein_coding
11221	-0.314770801724905	-0.012354649748323	-0.012652105979108	0.302416151976582	0.302118695745797	0.000297456230785	5.07835203885359	5.09871303080438	0.015758253591856	0.9834182283959	ENSRNOG00000019798	287155	Stub1	protein_coding	NM_001025625
11249	0.276700640373009	0.340181862215058	0.399127571244097	0.063481221842049	0.122426930871088	-0.058945709029039	4.64305857763155	3.74427759357662	0.039977196653921	0.9834182283959	ENSRNOG00000017001	497984	Zfp652	protein_coding
11255	0.71323594251826	-0.201393584496535	-0.424866729471132	-0.914629527014795	-1.13810267198939	0.223473144974596	2.13439474229328	5.0301401105581	0.016468782639147	0.9834182283959	ENSRNOG00000003800	29481	Rgs9	protein_coding	NM_019224
11303	-0.150695271738081	0.490767372482317	-0.093077317608129	0.641462644220399	0.057617954129953	0.583844690090446	4.07824655691414	3.7905528388621	0.04015236112746	0.9834182283959	ENSRNOG00000003349	353303	Col23a1	protein_coding	NM_181636
11367	0.220593259585193	0.409556422060064	0.05016925279988	0.188963162474871	-0.170424006785313	0.359387169260184	4.27977384525138	3.64861955384989	0.042915930732	0.9834182283959	ENSRNOG00000021903	303348	Atad5	protein_coding
11394	0.188994994648921	0.877898318226164	-1.94676084543018	0.688903323577243	-2.1357558400791	2.82465916365634	-0.099433656403993	3.64550388814761	0.043015736632888	0.9834182283959	ENSRNOG00000012575	65048	Fat2	protein_coding	NM_022954
11416	-0.135393292965977	-0.630991237484732	-0.936959074495874	-0.495597944518754	-0.801565781529897	0.305967837011143	2.02835093888539	4.95946318733485	0.017240060418869	0.9834182283959	ENSRNOG00000068274	NA		pseudogene
11441	-0.241393558489947	-0.220799477364726	-0.16352347780176	0.020594081125221	0.077870080688187	-0.057275999562966	7.25154315985011	4.22678319201713	0.028261253879643	0.9834182283959	ENSRNOG00000003198	360459	Bmerb1	protein_coding	NM_001014114
11462	-1.29969438161871	0.437358309930099	-0.505695655698748	1.73705269154881	0.793998725919964	0.943053965628847	-0.728468178873806	4.60126743106018	0.021850907120516	0.9834182283959	ENSRNOG00000020879	303563	Nags	protein_coding	NM_001107053
11507	-0.37077639432452	0.113473499596196	0.181042410618951	0.484249893920716	0.55181880494347	-0.067568911022755	4.46539363128718	3.69264672228638	0.04153361213588	0.9834182283959	ENSRNOG00000028883	NA	Rpl37a-ps12	protein_coding
11530	-0.375784264951781	-0.943919135743959	-1.03646742020201	-0.568134870792179	-0.660683155250226	0.092548284458047	4.06702101795955	10.902920920091	0.000859675434582	0.871012404375374	ENSRNOG00000070079	NA	tuba1c-ps1	protein_coding
11585	0.009681996796086	-0.159046671797751	-0.596210444925038	-0.168728668593837	-0.605892441721124	0.437163773127287	5.26675258617522	4.74870080377009	0.019799415647804	0.9834182283959	ENSRNOG00000046889	25045	Dbi	protein_coding
11596	0.314043216846576	0.196070589122598	-0.776407560909673	-0.117972627723978	-1.09045077775625	0.972478150032271	1.37522616099306	4.58499669053995	0.022091962478875	0.9834182283959	ENSRNOG00000037211	360849	Kif14	protein_coding
11625	-0.278928052616724	-0.234310533108709	-0.269432747390816	0.044617519508015	0.009495305225908	0.035122214282107	4.81974348458235	3.73438604738094	0.040270120686006	0.9834182283959	ENSRNOG00000003769	360839	Tmem163	protein_coding	NM_001110763
11678	0.612747052908267	1.33340168857332	0.655765559575715	0.72065463566505	0.043018506667448	0.677636128997602	0.31368787327928	4.38780017168218	0.02527093201102	0.9834182283959	ENSRNOG00000047957	684173	Traf5	protein_coding	NM_001398702
11715	1.92997681748017	3.23793646876182	1.24892685482076	1.30795965128166	-0.681049962659411	1.98900961394107	-0.629910760623831	5.59924334191707	0.01152118412873	0.9834182283959	ENSRNOG00000003959	289076	Rgs18	protein_coding	NM_001047084
11735	0.235093763030708	0.412535401502446	-0.393853805545493	0.177441638471739	-0.628947568576201	0.806389207047939	2.19904447509606	4.38618729862013	0.02529902222661	0.9834182283959	ENSRNOG00000002775	304860	Npl	protein_coding
11778	0.414342290613814	0.036551955752849	-0.122497295733613	-0.377790334860965	-0.536839586347427	0.159049251486462	4.02538336894942	4.18662781334347	0.029069170258337	0.9834182283959	ENSRNOG00000066582	NA	LOC108352541	lncRNA
11782	0.478888803698921	0.300419770576696	0.350178733260247	-0.178469033122224	-0.128710070438674	-0.049758962683551	3.69581409828842	4.26573019922327	0.027502232708714	0.9834182283959	ENSRNOG00000028627	289094	Hmcn1	protein_coding	NM_001271292
11800	0.506142144473008	0.610074804873067	0.191867258455872	0.103932660400058	-0.314274886017136	0.418207546417195	2.51817933176108	3.85764442396319	0.036788922540463	0.9834182283959	ENSRNOG00000064281	NA		lncRNA
11833	-0.330971689002089	-1.76599557231365	-0.485859041524464	-1.43502388331156	-0.154887352522375	-1.28013653078919	-0.912813736943444	3.66990642216769	0.042241101972674	0.9834182283959	ENSRNOG00000002583	304689	Serpinb11	protein_coding
11849	-0.495634155357599	-1.40647271906616	-2.02028190957886	-0.910838563708557	-1.52464775422126	0.613809190512706	0.804275698726066	6.58696975896096	0.006471229219754	0.9834182283959	ENSRNOG00000022174	NA	Gapdh-ps17	protein_coding
11902	0.198879705339309	0.458869876780068	-1.3846113741034	0.259990171440759	-1.58349107944271	1.84348125088347	0.14024904061622	4.58399374128086	0.022106921374362	0.9834182283959	ENSRNOG00000005177	289138	Cryzl2	protein_coding
11932	1.14311257080412	0.843584036884641	-1.4423253658207	-0.299528533919479	-2.58543793662482	2.28590940270535	-0.811833845595823	4.94757963005327	0.017373792678504	0.9834182283959	ENSRNOG00000003298	25300	Cd247	protein_coding
11968	-0.57422405171976	0.230626096257858	0.642360273467544	0.804850147977618	1.2165843251873	-0.411734177209686	1.18462574658226	5.59110431373313	0.011578629024743	0.9834182283959	ENSRNOG00000046452	289211	Fcgr2b	protein_coding	NM_175756
11970	0.828855841434693	1.22792111884566	0.54796831085654	0.399065277410966	-0.280887530578153	0.679952807989119	0.275301259387035	4.20401214682044	0.028716183685108	0.9834182283959	ENSRNOG00000024382	304966	Fcgr3a	protein_coding	NM_207603
11971	-0.233387081103683	-0.382783478520006	-0.432978001534626	-0.149396397416323	-0.199590920430943	0.05019452301462	5.98340709043487	4.1911506218906	0.028976857226755	0.9834182283959	ENSRNOG00000058710	NA	AABR07021465.2	protein_coding
11996	-0.451326570265472	-0.334995662230589	-0.054218223805237	0.116330908034883	0.397108346460235	-0.280777438425352	4.57055026475181	5.24538403802331	0.014353908552063	0.9834182283959	ENSRNOG00000002860	360867	Ccdc181	protein_coding	NM_001014131
12053	-0.588365454578433	-0.930528392962438	-0.633874664024205	-0.342162938384005	-0.045509209445772	-0.296653728938233	1.65267038959102	5.61580561529494	0.011405301099337	0.9834182283959	ENSRNOG00000059490	NA	RNaseP_nuc	ribozyme
12066	0.79206791345349	0.161997189422468	-2.68937540751208	-0.630070724031022	-3.48144332096557	2.85137259693455	-1.2584599845761	4.04061067402994	0.032239405404012	0.9834182283959	ENSRNOG00000057537	120096786	Snora5c	snoRNA
12111	0.567177785200951	0.417247776377501	0.469755588744188	-0.14993000882345	-0.097422196456763	-0.052507812366687	3.59457268852771	3.90817045929307	0.035462744177649	0.9834182283959	ENSRNOG00000068701	NA		lncRNA
12188	0.212133320300126	0.08399816587959	-0.314257642289213	-0.128135154420536	-0.526390962589339	0.398255808168803	3.72596846814059	5.10486480081457	0.015696257408929	0.9834182283959	ENSRNOG00000004332	24329	Egfr	protein_coding	NM_031507
12227	0.5046507116349	0.894896066104818	0.547783772492428	0.390245354469919	0.043133060857529	0.34711229361239	1.62278664387931	4.00921843426491	0.032971860630746	0.9834182283959	ENSRNOG00000017548	305461	Fam53a	protein_coding	NM_001107228
12263	-0.40476091268663	-0.725088313200619	-0.759684086082958	-0.320327400513989	-0.354923173396328	0.034595772882339	4.53883103557437	3.67725093930878	0.047993987486855	0.9834182283959	ENSRNOG00000055911	100361259	LOC100361259	protein_coding
12279	-0.23934825519204	0.122289374295875	0.209994694612607	0.361637629487914	0.449342949804647	-0.087705320316732	5.41455788597638	5.14974636196266	0.015252366762222	0.9834182283959	ENSRNOG00000004998	305434	Jakmip1	protein_coding
12330	0.043563040837665	-0.524156389061556	-0.736226887347297	-0.567719429899221	-0.779789928184962	0.212070498285741	1.49509311529053	3.63263689729972	0.043430743088044	0.9834182283959	ENSRNOG00000051135	NA	Tug1	protein_coding
12346	-0.207626669787998	-0.120774374866968	0.146174391849725	0.08685229492103	0.353801061637723	-0.266948766716693	6.29592017511096	4.88463828703727	0.018102363269921	0.9834182283959	ENSRNOG00000019645	305475	Osbp2	protein_coding
12355	-0.753573593515327	-0.73157691880789	-0.446868577431827	0.021996674707437	0.3067050160835	-0.284708341376063	3.2704933364685	12.6451258272773	0.000428814867882	0.735436383968894	ENSRNOG00000061231	498398	Selenom	protein_coding	NM_001115013
12368	-0.240802894268608	-0.565973010157357	-0.808081879913055	-0.32517011588875	-0.567278985644447	0.242108869755697	4.65967531761796	4.92520507221583	0.01943068118954	0.9834182283959	ENSRNOG00000000064	140608	Atp5me	protein_coding	NM_080481
12391	0.305371094038694	0.649363822768901	0.409343262735379	0.343992728730207	0.103972168696685	0.240020560033522	2.90335282521269	4.51913998230965	0.023099447621894	0.9834182283959	ENSRNOG00000002232	305152	Aff1	protein_coding
12397	-0.329637568324912	-0.243235436554825	-0.276428067318555	0.086402131770087	0.053209501006357	0.03319263076373	4.42518121853623	3.77914277405474	0.038964045877804	0.9834182283959	ENSRNOG00000002194	498332	Coq2	protein_coding	NM_001044255
12405	-0.227001029163305	-0.140006297417352	0.114878271155709	0.086994731745954	0.341879300319015	-0.254884568573061	4.6654352994943	4.35799500113657	0.025795878374109	0.9834182283959	ENSRNOG00000012184	305493	Urgcp	protein_coding	NM_001077660
12439	0.84144321873298	0.154316914100734	-0.099941596652628	-0.687126304632246	-0.941384815385608	0.254258510753361	2.69431701954442	4.96163710604754	0.017564963530225	0.9834182283959	ENSRNOG00000013720	305494	Aebp1	protein_coding	NM_001100970
12486	-0.614922396119173	-0.50292261856097	0.195863961525617	0.111999777558204	0.81078635764479	-0.698786580086587	1.93215187598322	4.14870609926989	0.029856624469876	0.9834182283959	ENSRNOG00000069412	NA		protein_coding
12512	-0.354938165160846	-0.443202743544517	-0.334862471629708	-0.088264578383671	0.020075693531137	-0.108340271914809	9.42768874372144	3.99408095531641	0.034059651260168	0.9834182283959	ENSRNOG00000027864	25518	Ppia	protein_coding
12517	-0.37961347731928	-0.135224659112898	-0.03737974297385	0.244388818206382	0.342233734345429	-0.097844916139047	4.41541679564221	4.03184913576356	0.032441934086147	0.9834182283959	ENSRNOG00000065699	NA		protein_coding
12561	0.725862724734641	0.706223153782122	0.597438883263498	-0.019639570952518	-0.128423841471143	0.108784270518625	1.78442714230478	4.24264803863773	0.027949198116119	0.9834182283959	ENSRNOG00000015577	691774	Lpar6	protein_coding	NM_001045843
12577	-0.378023956256807	-0.53619429891631	-0.477583335122113	-0.158170342659504	-0.099559378865306	-0.058610963794198	3.18999331084267	5.11237126489947	0.015620989543992	0.9834182283959	ENSRNOG00000038074	498555	LOC498555	protein_coding
12588	0.033999577544641	-0.310125104386976	-0.563585928434507	-0.344124681931617	-0.597585505979148	0.253460824047531	3.79932646763837	5.44700103305966	0.01265253619244	0.9834182283959	ENSRNOG00000063800	NA		processed_pseudogene
12606	-0.097483890103569	-1.02277153074908	-2.21499302033897	-0.925287640645512	-2.1175091302354	1.19222148958989	-0.456169097260786	3.97987657426209	0.033673817511258	0.9834182283959	ENSRNOG00000042404	100360752	Ccdc122	protein_coding	NM_001399562
12612	1.50538832957699	0.737093902353174	-0.259617821870783	-0.768294427223814	-1.76500615144777	0.996711724223957	1.2932695128411	4.9707858555805	0.018944770454931	0.9834182283959	ENSRNOG00000024061	24706	Rarb	protein_coding
12615	-0.440966438929337	-0.488634041051536	-0.644337708531757	-0.0476676021222	-0.20337126960242	0.15570366748022	3.06531530845582	5.4796487753889	0.012399501967806	0.9834182283959	ENSRNOG00000048927	100361180	LOC100361180	protein_coding
12663	-0.789629323696481	-0.83234355843181	-0.762897121903698	-0.042714234735329	0.026732201792783	-0.069446436528111	9.78813305998862	18.6237623455731	6.66550355004715E-05	0.339566319728077	ENSRNOG00000054493	NA	Rpph1	ribozyme
12664	-0.226643966265676	-0.34439470486257	-0.302185524147453	-0.117750738596894	-0.075541557881778	-0.042209180715117	5.60946424998198	6.71230149571219	0.006035955738062	0.9834182283959	ENSRNOG00000013386	29425	Psmb5	protein_coding	NM_001105727
12691	0.285157097271233	0.116244705827841	0.675914392390733	-0.168912391443392	0.390757295119499	-0.559669686562891	2.55268998491906	3.93302090988595	0.034830685782238	0.9834182283959	ENSRNOG00000062795	NA	LOC102553493	lncRNA
12723	2.33892454996522	-4.06874897045038	-4.06874897045038	-6.4076735204156	-6.4076735204156	0	-1.62310809549088	4.82219499700405	0.031088031954034	0.9834182283959	ENSRNOG00000053494	100360872	Mcpt1l1	protein_coding	NM_001277668
12762	1.31036929518771	-0.609288813503164	0.005046643824487	-1.91965810869087	-1.30532265136322	-0.614335457327651	-0.352161777281156	4.21830052104214	0.028429748489602	0.9834182283959	ENSRNOG00000008855	394266	Gjb2	protein_coding	NM_001004099
12799	-0.019401074970953	0.204580004670411	0.135749322151323	0.223981079641363	0.155150397122276	0.068830682519088	5.30717443417453	3.6627003879428	0.042468172523806	0.9834182283959	ENSRNOG00000013623	498529	Amer2	protein_coding
12835	-0.384840678832387	-0.235456333108278	-0.35524762306588	0.149384345724109	0.029593055766507	0.119791289957601	3.64804615729746	4.64927563815902	0.021157118792301	0.9834182283959	ENSRNOG00000019710	361043	Tm9sf1	protein_coding	NM_001399704
12846	0.236318342129353	0.379800383270268	-0.144760891645826	0.143482041140915	-0.381079233775179	0.524561274916094	3.47013000965513	3.78523211851875	0.038790135225116	0.9834182283959	ENSRNOG00000056343	305922	Lats2	protein_coding	NM_001107267
12908	-0.052627685740875	-0.860811719152981	-1.39381419148752	-0.808184033412106	-1.34118650574665	0.533002472334542	-0.52448258376457	3.63900516151069	0.043224772367533	0.9834182283959	ENSRNOG00000038483	364420	Tnfrsf10b	protein_coding	NM_001108873
12926	0.231884364711728	-0.590699585157319	-0.743211529921419	-0.822583949869047	-0.975095894633148	0.1525119447641	1.44423333679335	4.59518833006738	0.021940614404642	0.9834182283959	ENSRNOG00000010721	289997	Dlgap5	protein_coding	NM_001135802
12996	-0.212679832150507	-1.91047198473122	-1.15306047199645	-1.69779215258071	-0.940380639845945	-0.757411512734768	-0.624193824697005	3.77974307000182	0.038946861806502	0.9834182283959	ENSRNOG00000063235	NA		protein_coding
13003	0.685077237218404	0.229568643674442	0.246439280285132	-0.455508593543962	-0.438637956933272	-0.01687063661069	1.89447516308807	4.14640910749054	0.029905104703647	0.9834182283959	ENSRNOG00000017093	361238	Pxdc1	protein_coding
13005	1.85398733168205	-0.545211152553573	-0.794785493169747	-2.39919848423562	-2.64877282485179	0.249574340616175	4.51781212171844	4.89788225406983	0.033393994404124	0.9834182283959	ENSRNOG00000063648	120097991	LOC120097991	snRNA
13020	-0.837948704153216	-0.343673052436668	-0.434341068460907	0.494275651716548	0.403607635692309	0.090668016024239	2.19449260889145	4.7384005453938	0.019935308905319	0.9834182283959	ENSRNOG00000065443	NA		processed_pseudogene
13090	0.424751609910203	0.558252317737279	0.406413268590908	0.133500707827076	-0.018338341319296	0.151839049146372	4.49756212393329	5.79610549780881	0.010227054269864	0.9834182283959	ENSRNOG00000021584	NA	AABR07028349.1	protein_coding
13091	-1.37441371946433	-1.23432686804273	-1.50243379916935	0.1400868514216	-0.128020079705022	0.268106931126623	9.21855473855649	24.8554876278006	4.79520515283475E-05	0.339566319728077	ENSRNOG00000016534	680259	Fam171a1	protein_coding
13218	1.56208518906835	0.443158790900066	1.85533217804044	-1.11892639816829	0.293246988972092	-1.41217338714038	-0.941860551655069	4.74052530946474	0.019907188736239	0.9834182283959	ENSRNOG00000016716	100361506	Armc3	protein_coding	NM_001287020
13228	-0.265682417070283	-0.524601987479823	-0.321680572472632	-0.25891957040954	-0.055998155402349	-0.202921415007191	4.05170442144874	3.49702683044716	0.048095794765184	0.9834182283959	ENSRNOG00000017372	290999	Higd2a	protein_coding	NM_001106102
13235	0.652922212458378	0.64612341389711	-0.123400048675206	-0.006798798561268	-0.776322261133584	0.769523462572317	3.65601975739101	6.99289041977178	0.005178582544643	0.9834182283959	ENSRNOG00000023688	24316	Drd1	protein_coding	NM_012546
13302	2.95993875021725	1.47010055042024	0.722104525571894	-1.489838199797	-2.23783422464535	0.74799602484835	0.728850065768689	3.91186647495686	0.046191692309743	0.9834182283959	ENSRNOG00000029792	291015	Ogn	protein_coding	NM_001106103
13321	-0.541085725748901	-0.33764237144406	-0.45399702405548	0.203443354304841	0.087088701693421	0.116354652611421	4.80093246202119	5.93824335840488	0.009396633713827	0.9834182283959	ENSRNOG00000062272	100361933	LOC100361933	protein_coding	NM_001408856
13327	1.61396970802715	0.466394309175121	-0.195825513358172	-1.14757539885203	-1.80979522138533	0.662219822533293	-0.906082088415388	4.45459606820316	0.024138520108493	0.9834182283959	ENSRNOG00000031716	100361383	Ecm2	protein_coding
13328	-0.378726771710893	-0.241875061910713	-0.123511879717669	0.13685170980018	0.255214891993224	-0.118363182193044	5.18746022283825	4.91994054395356	0.017689482091375	0.9834182283959	ENSRNOG00000031706	498731	RGD1563601	protein_coding
13357	0.31254346593922	0.157408350041246	0.000228044418114	-0.155135115897974	-0.312315421521106	0.157180305623133	5.71054271510929	4.23894789885314	0.028021622558284	0.9834182283959	ENSRNOG00000017863	25705	Zeb1	protein_coding	NM_001308265
13361	0.638177478270089	-0.110895735925336	-0.816892302289693	-0.749073214195425	-1.45506978055978	0.705996566364357	1.87121813836243	5.50452740467148	0.012210598375539	0.9834182283959	ENSRNOG00000067560	NA		protein_coding
13366	0.109515426334377	0.294357184345337	0.156271098235675	0.18484175801096	0.046755671901297	0.138086086109662	6.04926505239165	4.86726968428937	0.018309570019186	0.9834182283959	ENSRNOG00000016152	306817	Dek	protein_coding	NM_001004255
13396	0.490920661049822	0.140797171195502	-0.044294828866704	-0.35012348985432	-0.535215489916526	0.185092000062206	4.06483251573511	4.26345665523209	0.027545890816503	0.9834182283959	ENSRNOG00000018110	361256	Svil	protein_coding
13397	0.590059377196026	0.524346977000927	0.363612105780521	-0.065712400195098	-0.226447271415504	0.160734871220406	2.73222039960942	3.54999532707138	0.046208392105219	0.9834182283959	ENSRNOG00000049614	684327	Itih5	protein_coding
13413	0.050978020347853	0.223468647987149	-0.654681453383995	0.172490627639296	-0.705659473731848	0.878150101371144	2.12156673353596	4.30300008955579	0.026797779656455	0.9834182283959	ENSRNOG00000018886	498685	Prxl2c	protein_coding	NM_001399210
13431	1.11321458549181	0.558797012919209	0.603165835860737	-0.554417572572601	-0.510048749631073	-0.044368822941529	1.83551418248146	4.02218243466076	0.032667085248359	0.9834182283959	ENSRNOG00000013717	25644	Bmp6	protein_coding	NM_013107
13450	0.558101706678304	0.925004127837461	0.504934477953035	0.366902421159157	-0.053167228725269	0.420069649884426	2.32988072247031	6.42202400665317	0.007100550717073	0.9834182283959	ENSRNOG00000023778	306860	Gcnt2	protein_coding
13486	0.035257426182054	-0.39974527177019	-0.133299037081503	-0.435002697952245	-0.168556463263557	-0.266446234688687	5.37855521545245	4.48814966685964	0.023591784173217	0.9834182283959	ENSRNOG00000001785	303828	Etv5	protein_coding
13503	0.101686854632647	0.333503982059057	0.035013226886122	0.23181712742641	-0.066673627746525	0.298490755172935	6.30741820461132	3.62468386614087	0.043689553580119	0.9834182283959	ENSRNOG00000063811	498107	C11h3orf70	protein_coding	NM_001398864
13504	-1.18762768423845	-1.25282371300025	-0.058830232899922	-0.065196028761804	1.12879745133853	-1.19399348010033	-0.981440566341324	4.10194811514083	0.030861569029678	0.9834182283959	ENSRNOG00000002145	288118	Tmprss7	protein_coding	NM_001105882
13565	-0.193216494649526	-0.266865202697009	-0.046253206204157	-0.073648708047483	0.146963288445369	-0.220611996492853	6.11560199895418	3.54863894266663	0.04625565148886	0.9834182283959	ENSRNOG00000063031	100360487	Fam131a	protein_coding
13576	1.03771759504291	-0.1825948942518	-0.197887083382219	-1.22031248929471	-1.23560467842512	0.015292189130419	-0.447814919305022	4.01337146674669	0.032873871069295	0.9834182283959	ENSRNOG00000028238	498066	Sh3bgr	protein_coding
13613	-0.205457128357053	-0.388730985749384	-0.356804813587746	-0.183273857392332	-0.151347685230694	-0.031926172161638	5.00654930103606	4.09903218290202	0.03092551713469	0.9834182283959	ENSRNOG00000002721	288088	Ndufb4	protein_coding	NM_001037338
13635	0.510419901768656	-0.310174126709599	0.662454659729586	-0.820594028478255	0.15203475796093	-0.972628786439185	1.31806304302317	3.53462175819693	0.04674730061522	0.9834182283959	ENSRNOG00000001739	288038	Meltf	protein_coding	NM_001105872
13662	-0.113838437719312	-0.998195160841151	-0.570621597642898	-0.884356723121838	-0.456783159923585	-0.427573563198253	0.864002703128088	5.01782768259481	0.016600236319255	0.9834182283959	ENSRNOG00000063723	NA		pseudogene
13685	1.27259452262311	-0.948830358784288	-0.420886758233873	-2.2214248814074	-1.69348128085698	-0.527943600550415	-0.900354913549928	3.96235170781281	0.034101260124489	0.9834182283959	ENSRNOG00000058660	120095776	LOC120095776	snoRNA
13691	-0.026508234282349	0.198434902009108	0.354177799154493	0.224943136291457	0.380686033436842	-0.155742897145385	6.076981819288	3.72655640746541	0.040503732052592	0.9834182283959	ENSRNOG00000027756	303946	Usf3	protein_coding
13735	1.15480794118344	0.19046638427305	-0.351644524402774	-0.964341556910389	-1.50645246558621	0.542110908675824	0.842010592797554	7.09716778439959	0.004896478177635	0.9834182283959	ENSRNOG00000066115	NA		lncRNA
13784	-0.006552460320808	0.673318972524189	-1.19024718515478	0.679871432844997	-1.18369472483397	1.86356615767897	-0.625330543001595	4.12087371883145	0.030450196240854	0.9834182283959	ENSRNOG00000001711	288025	Plaat1	protein_coding	NM_001105871
13808	2.4554890856492	2.66850542631801	1.84400404219586	0.213016340668808	-0.611485043453341	0.824501384122149	-0.914316365476356	3.45209742591536	0.049766250570104	0.9834182283959	ENSRNOG00000039668	304021	Col8a1	protein_coding
13846	1.05537838846812	0.151747642728779	-1.05952371346981	-0.903630745739346	-2.11490210193793	1.21127135619858	-0.985446282016447	3.95442604545087	0.034296617423987	0.9834182283959	ENSRNOG00000054203	304071	Sim2	protein_coding	NM_001107108
13911	-0.109001898499268	0.519893833252642	0.580956928253571	0.628895731751911	0.68995882675284	-0.061063095000929	1.84754558664703	4.43859609016868	0.024404357816305	0.9834182283959	ENSRNOG00000046517	306259	RGD1564325	protein_coding
13995	-0.412895453321499	-0.193488212010314	-0.067497721522852	0.219407241311185	0.345397731798647	-0.125990490487462	3.81337290998208	4.33101387506256	0.026281933671404	0.9834182283959	ENSRNOG00000017397	361176	Upf3a	protein_coding	NM_001012159
14052	0.362306552675595	0.057206735765246	0.021471317044649	-0.305099816910349	-0.340835235630946	0.035735418720598	5.73530773786505	3.6153097469681	0.043996884580938	0.9834182283959	ENSRNOG00000052469	81507	Bmpr1a	protein_coding	NM_030849
14098	0.014270386004638	0.622634305460495	-0.163475207011162	0.608363919455857	-0.1777455930158	0.786109512471657	5.32765597458027	4.74090370126326	0.024156117555786	0.9834182283959	ENSRNOG00000012181	24539	Lpl	protein_coding	NM_012598
14116	0.262572341967912	0.253380218944197	0.118680041676921	-0.009192123023715	-0.143892300290992	0.134700177267277	5.74885148305898	4.72099294781928	0.020167421024825	0.9834182283959	ENSRNOG00000012263	306492	Cnot7	protein_coding	NM_001107313
14138	-0.276321115743393	-0.24818096660114	-0.342970695281905	0.028140149142254	-0.066649579538511	0.094789728680765	6.78475408181007	3.96792409265033	0.033964673585176	0.9834182283959	ENSRNOG00000018795	290641	Rpl18a	protein_coding
14182	-0.499029004598261	-0.601998953750103	-0.71824711402337	-0.102969949151841	-0.219218109425109	0.116248160273267	2.93445006191224	7.82978957339032	0.003347537464681	0.9834182283959	ENSRNOG00000050067	100364509	LOC100364509	protein_coding
14184	-0.218458998177943	-0.321031454773668	-0.289378797113595	-0.102572456595725	-0.070919798935652	-0.031652657660073	5.96868050757838	4.37104600184795	0.025564486749828	0.9834182283959	ENSRNOG00000012329	290796	Saraf	protein_coding	NM_001004213
14187	0.17233149768796	0.293927851655439	0.271198113319765	0.121596353967479	0.098866615631805	0.022729738335674	4.5693161749034	3.65286363810421	0.042780404737819	0.9834182283959	ENSRNOG00000022173	290669	Gatad2a	protein_coding	NM_001013881
14194	-0.446537557199765	-0.318535856739128	-0.06495198750028	0.128001700460637	0.381585569699485	-0.253583869238847	4.47554096478162	7.87158007230275	0.003277891315119	0.9834182283959	ENSRNOG00000020602	100911483	Ndufa13	protein_coding	NM_001277222
14259	0.099753657494141	0.277724697241198	-0.147940711035963	0.177971039747057	-0.247694368530104	0.425665408277161	4.39036403622385	3.88890230059425	0.035961898361489	0.9834182283959	ENSRNOG00000014605	290907	Lig4	protein_coding
14325	0.615674256361236	0.33836074467903	0.187510987529386	-0.277313511682206	-0.428163268831849	0.150849757149644	4.85159486506997	3.6255247924415	0.046146059247562	0.9834182283959	ENSRNOG00000066721	NA	Hmgn2	protein_coding
14368	1.18348146788536	1.07272855597268	0.9101471808473	-0.110752911912676	-0.273334287038055	0.162581375125379	1.19075818221526	7.21271333004941	0.004604413017226	0.9834182283959	ENSRNOG00000067639	120093100	LOC120093100	pseudogene
14432	0.818853794340747	-0.425068500132954	0.077544742299639	-1.2439222944737	-0.741309052041108	-0.502613242432592	1.38601022897982	7.04483303004799	0.005035777182676	0.9834182283959	ENSRNOG00000016366	361289	Colec12	protein_coding	NM_001025721
14447	0.266448729993767	0.191988567803526	-0.091533293718888	-0.074460162190241	-0.357982023712656	0.283521861522414	4.55028655967066	3.45895432813328	0.049507065369166	0.9834182283959	ENSRNOG00000003541	81746	Pggt1b	protein_coding
14501	0.107464926915809	0.191153603917195	-0.211625121270979	0.083688677001386	-0.319090048186788	0.402778725188174	4.8364384907477	4.14884960401741	0.029853598664444	0.9834182283959	ENSRNOG00000016562	360204	Zfp24	protein_coding	NM_182955
14516	1.88006923242628	-0.714525221670367	-0.096307739433144	-2.59459445409665	-1.97637697185942	-0.618217482237224	0.888211370448604	6.34150066399663	0.010132411119958	0.9834182283959	ENSRNOG00000066317	120098346	LOC120098346	snRNA
14531	1.10470772877175	0.741498902122049	0.717007329564484	-0.363208826649702	-0.387700399207267	0.024491572557565	1.42091291547607	3.51626589908997	0.047400215725467	0.9834182283959	ENSRNOG00000070478	NA		lncRNA
14535	-0.531910640658953	-2.14404317119326	-3.83626242879294	-1.6121325305343	-3.30435178813398	1.69221925759968	-0.459891307055376	5.94159292452786	0.009378024906569	0.9834182283959	ENSRNOG00000051481	120098358	LOC120098358	scaRNA
14636	0.271619458035736	0.253582328579373	0.444155210555173	-0.018037129456363	0.172535752519436	-0.1905728819758	4.29571707920376	4.00958049882193	0.032963304479673	0.9834182283959	ENSRNOG00000014089	171492	Map3k2	protein_coding	NM_138503
14640	0.036803040149374	-1.12870015015948	-0.859806184031335	-1.16550319030886	-0.896609224180709	-0.268893966128147	2.56374362552176	3.8879118122788	0.042240181598244	0.9834182283959	ENSRNOG00000029958	498828	RGD1563861	protein_coding
14662	-0.46834128395889	-0.201661920561157	-0.318623285385612	0.266679363397733	0.149717998573278	0.116961364824455	3.26905553274835	4.12325467649737	0.030398890910599	0.9834182283959	ENSRNOG00000018775	100363310	Cystm1	protein_coding
14694	-0.250278985107558	-0.345686571250709	-0.280072322718172	-0.095407586143151	-0.029793337610614	-0.065614248532538	5.21719378814758	7.19480121706526	0.004648341936998	0.9834182283959	ENSRNOG00000019618	84578	Hdac3	protein_coding	NM_053448
14707	-0.218127450132227	-0.304316050385383	-0.060338252480024	-0.086188600253156	0.157789197652203	-0.243977797905359	6.48755494108969	3.76068538861613	0.039496680247872	0.9834182283959	ENSRNOG00000014104	25132	Myo5b	protein_coding	NM_017083
14743	0.227128566732392	0.269083851562114	0.19722412751379	0.041955284829722	-0.029904439218602	0.071859724048323	6.01914735651282	3.44895889531594	0.049885402984854	0.9834182283959	ENSRNOG00000052894	364902	Epg5	protein_coding
14798	-0.433905614991297	-0.079884017966283	-0.454520796208207	0.354021597025015	-0.02061518121691	0.374636778241924	2.72544335921011	4.83862021280449	0.018657360367921	0.9834182283959	ENSRNOG00000003755	685504	Clgn	protein_coding
14874	-0.189435430839566	-0.58059597657873	-0.577954353110989	-0.391160545739164	-0.388518922271423	-0.002641623467741	1.53535789436227	4.23699004198484	0.028060031875111	0.9834182283959	ENSRNOG00000015641	291961	Exoc3l1	pseudogene	NM_001106178
14882	-0.322033839744698	-0.256464645205911	-0.304915603220015	0.065569194538788	0.017118236524684	0.048450958014104	6.84122403600524	4.02552313940099	0.032589073000633	0.9834182283959	ENSRNOG00000015335	81765	Rpl13	protein_coding
14904	0.280579676413281	0.438804579820807	0.607782753986031	0.158224903407526	0.32720307757275	-0.168978174165224	4.40701939375249	5.2600292499925	0.014221785660726	0.9834182283959	ENSRNOG00000033224	120098629	LOC120098629	protein_coding
15011	-0.038349661613782	0.19857994433664	0.211838450619722	0.236929605950423	0.250188112233504	-0.013258506283082	7.65657272520341	3.83380123991934	0.037434471499383	0.9834182283959	ENSRNOG00000027906	365023	Ankrd11	protein_coding	NM_001374009
15098	-0.14241624319963	-0.154641548029115	-1.49982476759127	-0.012225304829485	-1.35740852439164	1.34518321956215	1.2627823716069	4.84618951824101	0.018564738213605	0.9834182283959	ENSRNOG00000018950	307855	Fa2h	protein_coding	NM_001135583
15100	-0.39338241953184	-0.296002792391187	-0.190489026176342	0.097379627140654	0.202893393355499	-0.105513766214845	7.81825023416776	6.13330668784649	0.00838053911493	0.9834182283959	ENSRNOG00000021808	191576	Tecr	protein_coding	NM_138549
15108	-0.765177228557533	-0.569618776898338	-0.640373189690539	0.195558451659196	0.124804038866995	0.070754412792201	1.73743804037293	4.69212059019773	0.020559303986531	0.9834182283959	ENSRNOG00000062808	102556031	Coa6	protein_coding
15119	-0.560201625552853	-0.788589569294796	-1.16867439328849	-0.228387943741943	-0.608472767735637	0.380084823993694	3.01882571802204	6.30412781166282	0.00788937982641	0.9834182283959	ENSRNOG00000020093	100360573	LOC100360573	protein_coding	NM_001408967
15154	-0.659054103005963	-1.74145932497095	-3.42335119423703	-1.08240522196498	-2.76429709123107	1.68189186926608	-0.799821701543849	7.43414155203715	0.004099166713604	0.9834182283959	ENSRNOG00000042353	690743	Mlkl	protein_coding
15188	0.444552352854702	-0.081717569827122	0.375564681647904	-0.526269922681824	-0.068987671206798	-0.457282251475026	2.62260746800971	4.6705516724454	0.020857787296741	0.9834182283959	ENSRNOG00000017654	361425	Emc8	protein_coding	NM_001012165
15199	-0.324545158520766	-0.924836762105662	-1.44222874693585	-0.600291603584896	-1.11768358841508	0.517391984830183	-0.187566248364936	3.57004058177438	0.045516387845959	0.9834182283959	ENSRNOG00000032666	498914	RGD1564492	protein_coding
15206	0.335015837858303	0.423474562623505	0.295095860514282	0.088458724765203	-0.039919977344021	0.128378702109223	6.544445895118	3.44781675991933	0.049928844575545	0.9834182283959	ENSRNOG00000018149	307766	Smarca5	protein_coding	NM_001107419
15209	0.644788666303708	-0.37236887600561	0.573212592057983	-1.01715754230932	-0.071576074245725	-0.945581468063593	0.28377461593499	3.73361446700127	0.040293073342139	0.9834182283959	ENSRNOG00000069573	NA		protein_coding
15217	-0.298545499182247	-0.359555797618477	-0.401999342909638	-0.06101029843623	-0.10345384372739	0.042443545291161	5.49494071677528	8.18815980764886	0.002801467528584	0.9834182283959	ENSRNOG00000030174	NA	AABR07042903.1	pseudogene
15231	0.262864800130179	-1.26379411021119	-1.07945161017435	-1.52665891034137	-1.34231641030453	-0.18434250003684	1.41701164749793	8.83658606599003	0.002054571962666	0.9834182283959	ENSRNOG00000029386	360323	RT1-N2	protein_coding	NM_001008854
15234	0.076531711969011	-0.091972197623475	-6.2214489914019	-0.168503909592486	-6.29798070337091	6.12947679377842	-0.840257299622268	6.45822659272202	0.0080816758807	0.9834182283959	ENSRNOG00000062845	NA		protein_coding
15236	0.266423550485479	-0.859329061967102	-0.957477829160864	-1.12575261245258	-1.22390137964634	0.098148767193761	2.40187223815844	9.50249757307387	0.001516851402894	0.9834182283959	ENSRNOG00000000473	309629	Pfdn6	protein_coding	NM_001164718
15243	-0.057622773140566	-0.368852418963108	-0.338531398111511	-0.311229645822542	-0.280908624970945	-0.030321020851597	3.29408859476318	3.95689807968036	0.034235547306015	0.9834182283959	ENSRNOG00000042962	365592	Pdss2	protein_coding	NM_001014249
15249	0.38262747799859	0.546277270475006	0.241752400391785	0.163649792476415	-0.140875077606805	0.304524870083221	5.01751720198568	3.50259451695357	0.048996103695088	0.9834182283959	ENSRNOG00000037765	499443	Lims1	protein_coding
15293	0.225404126211553	-0.372859784259142	-0.000613294004451	-0.598263910470695	-0.226017420216004	-0.372246490254691	2.6758280556809	4.01237137566912	0.032897437286329	0.9834182283959	ENSRNOG00000026049	309911	Qrsl1	protein_coding	NM_001014034
15296	-0.296134227661183	-0.156161980328811	-0.916206452984284	0.139972247332371	-0.620072225323102	0.760044472655473	2.00305870332779	5.94803185188597	0.009342372287984	0.9834182283959	ENSRNOG00000000568	353307	Slc29a3	protein_coding
15299	0.187425319189599	0.625744433186837	-0.007583150626015	0.438319113997238	-0.195008469815614	0.633327583812852	1.60987095393702	3.5629552670249	0.045759620800846	0.9834182283959	ENSRNOG00000026217	499470	Armc2	protein_coding
15308	0.458119678777374	1.23345254930326	1.33066235574729	0.775332870525889	0.872542676969914	-0.097209806444025	0.328410800168068	3.79280379235718	0.038575131242531	0.9834182283959	ENSRNOG00000033389	294335	Susd2	protein_coding	NM_001106381
15312	0.23509103535063	0.611180676483129	-0.25224654363034	0.376089641132499	-0.48733757898097	0.863427220113469	1.07256159111456	3.86111865568469	0.036695929900185	0.9834182283959	ENSRNOG00000066573	24233	C4a	protein_coding	NM_031504
15332	-0.687435635590408	0.528225742347601	0.329848867695451	1.21566137793801	1.01728450328586	0.19837687465215	2.23792246938916	4.45674160718918	0.025679214391889	0.9834182283959	ENSRNOG00000050233	406196	Cchcr1	protein_coding	NM_001002822
15393	-0.201203329851273	1.56287846850557	0.130663606251737	1.76408179835684	0.33186693610301	1.43221486225383	-0.395228158884797	3.97003205920541	0.033913168508572	0.9834182283959	ENSRNOG00000067018	NA		protein_coding
15406	-0.277837657424123	0.251718006501286	0.216495660292645	0.529555663925409	0.494333317716769	0.035222346208641	4.83330995474808	15.7604235147351	0.000151001637982	0.407981258888808	ENSRNOG00000000495	309637	Bltp3a	protein_coding
15421	0.765875075833728	-0.713253729358875	-0.477628932086086	-1.4791288051926	-1.24350400791981	-0.235624797272788	0.788855494022636	3.89418854552239	0.036339171273462	0.9834182283959	ENSRNOG00000000778	499401	Znrd1as1	protein_coding
15443	0.277930916694201	-1.03124463590738	-0.76206040650376	-1.30917555260158	-1.03999132319796	-0.269184229403617	2.18208911718612	4.24617343259702	0.031527660436001	0.9834182283959	ENSRNOG00000028622	361812	Pnpla1	protein_coding	NM_001191841
15457	-0.150918982147233	-0.298304009392488	-0.344011740325137	-0.147385027245255	-0.193092758177904	0.045707730932649	6.06034622867413	3.48119224158214	0.048677074388103	0.9834182283959	ENSRNOG00000000505	366656	Rpl10a	protein_coding	NM_001402095
15463	-0.065860302993396	0.473518117851847	0.379647048068577	0.539378420845243	0.445507351061972	0.093871069783271	4.38140879234662	4.62919996406239	0.021444108286099	0.9834182283959	ENSRNOG00000029528	24250	Cbs	protein_coding	NM_012522
15482	-0.572819104389193	0.744329375457635	1.02971936007574	1.31714847984683	1.60253846446493	-0.285389984618106	4.16295124622978	5.57897554415886	0.018966731037535	0.9834182283959	ENSRNOG00000000487	24417	Grm4	protein_coding
15484	-0.272738515259816	0.561308583900883	-0.709011402461439	0.834047099160699	-0.436272887201623	1.27031998636232	0.778185789088781	4.92318125419571	0.017652127046039	0.9834182283959	ENSRNOG00000000441	406163	Gpsm3	protein_coding
15485	1.96337502879472	0.721146346250421	-2.05015374097167	-1.2422286825443	-4.01352876976639	2.77130008722209	-1.14677446910685	5.10317638215964	0.015713244870977	0.9834182283959	ENSRNOG00000000552	499431	Col13a1	protein_coding	NM_001109172
15525	-0.18116766199969	-1.03358168445453	-0.267601137468517	-0.852414022454839	-0.086433475468827	-0.765980546986013	1.20140433682284	4.116207843631	0.030551026444507	0.9834182283959	ENSRNOG00000057862	361818	Rsph1	protein_coding	NM_001012176
15539	-0.664129803949773	0.215403163713774	0.25459901733025	0.879532967663547	0.918728821280023	-0.039195853616476	1.88849463641798	3.58564909062686	0.044985773618893	0.9834182283959	ENSRNOG00000000542	207117	Dnah8	protein_coding
15545	0.390855175538722	-0.248530402180143	-0.044566975208176	-0.639385577718865	-0.435422150746898	-0.203963426971967	3.89708606288475	5.51358860185155	0.012142623317369	0.9834182283959	ENSRNOG00000000512	309646	Slc26a8	protein_coding	NM_001107614
15550	-0.453741713116685	-0.236460892162972	0.03249201619346	0.217280820953713	0.486233729310145	-0.268952908356432	4.04954650614826	4.75338214288224	0.01973800684934	0.9834182283959	ENSRNOG00000001225	294333	Slx9	protein_coding	NM_001008307
15556	0.243468423937019	-0.194146611450619	-0.179655773346838	-0.437615035387638	-0.423124197283857	-0.014490838103781	5.09818065804073	4.6668159405108	0.020909990226041	0.9834182283959	ENSRNOG00000001182	64539	Ndufv3	protein_coding	NM_001101011
15601	0.223767271444368	0.200310334054535	-0.818249598627492	-0.023456937389833	-1.04201687007186	1.01855993268203	0.982759168438352	4.57335673918313	0.022266291329878	0.9834182283959	ENSRNOG00000000306	83537	Smpd2	protein_coding
15614	-0.89625407205426	-0.767856011577399	-0.324257831861489	0.128398060476861	0.571996240192772	-0.443598179715911	1.20136596202922	4.33876760323635	0.026141181992491	0.9834182283959	ENSRNOG00000000848	415064	Gpank1	protein_coding
15628	-2.31700196340462	0.682681530390333	-0.647190198438101	2.99968349379495	1.66981176496652	1.32987172882843	-1.47646212319064	4.63636764568181	0.021341131847023	0.9834182283959	ENSRNOG00000049734	294341	Slc5a4	protein_coding	NM_001106383
15646	-0.226939273094607	-0.345439686170541	-0.280154090388911	-0.118500413075934	-0.053214817294304	-0.065285595781629	7.60514382704867	7.4361439517022	0.004094899610286	0.9834182283959	ENSRNOG00000000527	294313	Mtch1	protein_coding	NM_001100833
15667	0.273858901274072	1.13013312068308	0.531207358027416	0.856274219409012	0.257348456753345	0.598925762655668	1.66390403248072	3.96736445741885	0.034036519688317	0.9834182283959	ENSRNOG00000001336	304496	Orai1	protein_coding	NM_001013982
15673	-0.143585889372944	-0.754819378647952	0.06352085554555	-0.611233489275009	0.207106744918494	-0.818340234193502	1.6033282389539	4.33220433583898	0.026260266938773	0.9834182283959	ENSRNOG00000028523	304486	Tctn1	protein_coding	NM_001177613
15674	-0.449893513251442	0.193036409684983	-0.959371030948588	0.642929922936425	-0.509477517697145	1.15240744063357	0.3593605273564	4.14839719383975	0.029863138954552	0.9834182283959	ENSRNOG00000001270	304485	Hvcn1	protein_coding
15694	-0.32695270398478	-0.238943819696122	-0.258507270680179	0.088008884288658	0.068445433304602	0.019563450984057	5.27486763376781	4.60187718713669	0.021841932486113	0.9834182283959	ENSRNOG00000039214	288545	Trappc14	protein_coding	NM_001024969
15728	-0.254812639125428	-0.388246123881824	-0.322972682475437	-0.133433484756396	-0.068160043350009	-0.065273441406387	3.29588402564428	3.80242428126347	0.038303920493811	0.9834182283959	ENSRNOG00000025310	288564	Pop7	protein_coding	NM_001105918
15729	-0.12021256365037	0.910913974395424	-1.62377554502748	1.03112653804579	-1.50356298137711	2.53468951942291	-0.425348828227076	5.11342272743514	0.015610479722223	0.9834182283959	ENSRNOG00000001414	24617	Serpine1	protein_coding	NM_012620
15750	-0.219192403905234	-0.438061137445245	-0.308866474501395	-0.218868733540011	-0.089674070596161	-0.129194662943851	3.63221271776854	4.19141311218101	0.028971510015608	0.9834182283959	ENSRNOG00000048699	687208	Vps37d	protein_coding
15773	-0.203744059254993	-0.382715959718677	-0.343854403818928	-0.178971900463684	-0.140110344563935	-0.038861555899749	4.55813624690465	5.10882739447201	0.015656472204182	0.9834182283959	ENSRNOG00000037720	288683	Rita1	protein_coding	NM_001044226
15844	-0.753962342661653	-0.598715286270412	-0.722087864708333	0.15524705639124	0.031874477953319	0.123372578437921	2.57139856233701	10.9308028032172	0.000827800809108	0.871012404375374	ENSRNOG00000056133	NA	RNaseP_nuc	ribozyme
15864	0.100024052935463	-0.252117617745178	-0.036499712599483	-0.35214167068064	-0.136523765534946	-0.215617905145694	3.79371177633818	4.05623489295342	0.031881837412649	0.9834182283959	ENSRNOG00000051006	NA	Ufsp1	lncRNA
15865	-0.902785371520853	-0.826607798858585	-1.15401341005256	0.076177572662268	-0.25122803853171	0.327405611193978	1.47175552717613	4.77599737076738	0.019444418824639	0.9834182283959	ENSRNOG00000064330	NA		lncRNA
15916	-0.27646117730428	-0.061773170735502	-0.015054196143059	0.214688006568778	0.261406981161221	-0.046718974592443	5.77133342984502	3.59529907498683	0.044661270499082	0.9834182283959	ENSRNOG00000001314	304334	Fam20c	protein_coding	NM_001012238
15940	-0.053071741035231	-0.253771523086192	-0.619862218291033	-0.200699782050961	-0.566790477255802	0.36609069520484	2.29697909170626	4.17722060112226	0.029262262298705	0.9834182283959	ENSRNOG00000000917	360799	Nupr2	protein_coding	NM_001134570
15990	-0.267504342495176	-0.365673312112932	-0.186313642750423	-0.098168969617756	0.081190699744753	-0.179359669362509	5.51004891942256	4.70605262868763	0.02036912022317	0.9834182283959	ENSRNOG00000065713	100910788	Chchd2l3	protein_coding	NM_001399018
15993	-0.432335580534476	-0.262760258781905	-0.293277650074677	0.169575321752572	0.139057930459799	0.030517391292773	4.25533930884445	4.22241351121518	0.028347906658405	0.9834182283959	ENSRNOG00000000918	288622	Chchd2l2	protein_coding	NM_001105924
16000	-0.273427383089562	-0.401483484538624	-0.084826489553428	-0.128056101449062	0.188600893536134	-0.316656994985196	6.00287765074628	4.24868446416938	0.027831506275218	0.9834182283959	ENSRNOG00000023643	288626	Mmp17	protein_coding	NM_001105925
16020	-0.049797748860919	-0.743411311177916	0.268534181531342	-0.693613562316997	0.318331930392261	-1.01194549270926	1.01643201731093	3.58786333362989	0.044911076140613	0.9834182283959	ENSRNOG00000000956	304268	Rasl11a	protein_coding	NM_001002829
16044	-0.545477568398292	-0.399582727639405	-0.320514743292042	0.145894840758886	0.224962825106249	-0.079067984347363	3.37747493207551	4.09301874573762	0.03105787704502	0.9834182283959	ENSRNOG00000050169	688786	Pet100	protein_coding	NM_001195245
16051	0.248793982248537	0.509056247367851	0.318320918695219	0.260262265119314	0.069526936446682	0.190735328672632	3.81484234730392	4.05836865677191	0.031833359888031	0.9834182283959	ENSRNOG00000000891	102548389	LOC102548389	protein_coding
16066	0.88091784778618	0.884447012994723	0.18606492359909	0.003529165208543	-0.69485292418709	0.698382089395633	0.202396198388322	3.74921540157923	0.039831886267678	0.9834182283959	ENSRNOG00000000937	288454	Slc46a3	protein_coding	NM_001024968
16073	-0.034206921178721	0.148933843771992	-0.247937344322119	0.183140764950713	-0.213730423143398	0.396871188094111	4.27566414342278	3.83421964108858	0.037423031797765	0.9834182283959	ENSRNOG00000000900	288617	Tpst1	protein_coding	NM_001011903
16165	-0.29548581257067	-0.146682355257465	0.154081213762727	0.148803457313206	0.449567026333398	-0.300763569020192	3.98269269094366	5.27998255315952	0.014044026708826	0.9834182283959	ENSRNOG00000061004	364948	Asphd2	protein_coding	NM_001009716
16169	-0.042002193066166	0.192640564192663	0.224949450559778	0.234642757258829	0.266951643625944	-0.032308886367115	5.65723661843688	4.39793203582781	0.025095291722534	0.9834182283959	ENSRNOG00000032410	498136	Mtus2	protein_coding	NM_001374100
16183	-0.430693362216001	-0.435441356661746	-0.152025410922594	-0.004747994445745	0.278667951293407	-0.283415945739152	3.89830329952807	3.47874928846901	0.048767469115528	0.9834182283959	ENSRNOG00000062521	363931	Gtpbp6	protein_coding	NM_001135840
16203	-0.430593787099	0.043162341818935	0.169320833861696	0.473756128917936	0.599914620960696	-0.126158492042761	11.3619555547667	6.52755866172521	0.00669017047862	0.9834182283959	ENSRNOG00000031979	26197	Mt-atp6	protein_coding
16204	-0.463833794645443	-0.21590677654531	-0.306794404497881	0.247927018100133	0.157039390147561	0.090887627952572	11.3101365184134	3.64852506643747	0.042918953591819	0.9834182283959	ENSRNOG00000030700	26204	Mt-co3	protein_coding
16209	-0.358906907958738	0.135639205519991	0.078993400889668	0.494546113478729	0.437900308848406	0.056645804630323	8.68911411319362	5.89529678158427	0.009639045664474	0.9834182283959	ENSRNOG00000029042	26203	Mt-nd6	protein_coding
