# Supplementary material for: Transiently elevated expression of different forms of brain-derived neurotrophic factor in the neonatal medial prefrontal cortex affected anxiety and depressive-like behaviors in adolescence
Source: PeerJ. 2024 Nov 27;12:e18465. doi: 10.7717/peerj.18465 (PMC11608019; doi:10.7717/peerj.18465)
Supplement: Supplemental Information 2 [file peerj-12-18465-s002.csv]

p_val	avg_log2FC	pct.1	pct.2	p_val_adj	Genes
0	8.411196614341367	0.995	0.022	0	Bnc2
0	8.073083259749009	0.618	0.003	0	Alx1
0	7.8201977426910405	0.502	0.003	0	Fmo3
0	7.7218195381022134	0.802	0.006	0	Tbx15
0	7.567109323347173	0.253	0.001	0	Upk1b
0	7.522394692764014	0.594	0.005	0	Col8a2
0	7.465926357177613	0.645	0.006	0	Slc47a1
0	7.404665007545103	0.889	0.012	0	Cpxm2
0	7.248382110799117	0.613	0.005	0	Thbd
0	7.2088923217448935	0.272	0.002	0	Ccn5
0	7.206044110543659	0.613	0.007	0	Msln
0	7.183401179984908	0.253	0.001	0	Six1
0	7.143087767917437	0.304	0.004	0	Mdfic2
0	6.9842390292270355	0.585	0.009	0	Mrln
0	6.893077120291866	0.41	0.005	0	Enpp3
0	6.777338535342236	0.585	0.008	0	Mfap5
0	6.716625430645862	0.894	0.055	0	Sema3d
0	6.71638871687265	0.668	0.007	0	Prdm6
0	6.599919622771977	0.359	0.003	0	Wfdc1
0	6.596200500643313	0.857	0.027	0	AABR07044759.1
0	6.538056589268201	0.576	0.008	0	Thbs2
0	6.4678620838923555	0.553	0.006	0	Shisa3
0	6.45597456450577	0.774	0.018	0	Dock5
0	6.430393821368694	0.512	0.006	0	Foxd1
0	6.425114896066718	0.512	0.007	0	Igfbp6
0	6.3513570089504165	0.562	0.009	0	Pcolce
0	6.345003980634022	0.71	0.028	0	Thbs1
0	6.243230399817106	0.253	0.003	0	Twist1
0	6.214079456438416	0.35	0.004	0	Ppp1r3b
0	6.190018779132067	0.359	0.005	0	ENSRNOG00000003526
0	6.138971956692978	0.35	0.005	0	Krt15
0	6.098148516108334	0.382	0.005	0	Wnt16
0	6.063653557516311	0.613	0.014	0	Tspan8
0	5.9784457430425775	0.498	0.011	0	Efemp1
0	5.973306146741868	0.931	0.061	0	Col1a1
0	5.952787086379951	0.327	0.007	0	Adgrg2
0	5.884410219198029	0.949	0.032	0	Lama2
0	5.845953429924876	0.516	0.011	0	Tgfbi
0	5.805725577649071	0.488	0.017	0	Mgp
0	5.790989649127449	0.696	0.02	0	Anxa2
0	5.7863392618957725	0.433	0.009	0	Aox1
0	5.698806147605296	0.336	0.006	0	Prrx2
0	5.670665540053771	0.313	0.008	0	Ccdc3
0	5.657145623161736	0.558	0.017	0	Abcg3l3
0	5.594232294500484	0.963	0.074	0	Hmcn1
0	5.565508619392161	0.406	0.009	0	Serping1
0	5.5445478069214476	0.406	0.011	0	Pdgfrl
0	5.540012084395611	0.507	0.016	0	Ccn3
0	5.483859585143721	0.779	0.022	0	Eya2
0	5.454991745914908	0.415	0.009	0	Olfml2a
0	5.440125231302744	0.866	0.03	0	Col3a1
0	5.426528841006068	0.498	0.013	0	Slco2a1
0	5.394329268765281	0.903	0.046	0	Col1a2
0	5.389445936900639	0.654	0.022	0	Slc12a7
0	5.3681131370756425	0.77	0.054	0	Plagl1
0	5.3071334077915635	0.387	0.013	0	Synpo2
0	5.301238267772889	0.3	0.008	0	Fzd7
0	5.26691088943004	0.645	0.023	0	Bmp4
0	5.264871612675282	0.576	0.018	0	Ahnak
0	5.228604286397076	0.406	0.011	0	Ecrg4
0	5.224514310009138	0.3	0.006	0	Fgl2
0	5.204310517663395	0.396	0.01	0	Map7d3
0	5.198595908052411	0.594	0.021	0	Bgn
0	5.177731832155634	0.654	0.027	0	Slc26a7
0	5.17262747158006	0.295	0.008	0	Cd248
0	5.153979524361024	0.627	0.029	0	Abi3bp
0	5.071944503213882	0.742	0.03	0	NEWGENE-1308171
0	4.998729525291449	0.677	0.03	0	Trabd2b
0	4.997275928360864	0.839	0.067	0	AABR07070307.1
0	4.987654889884315	0.834	0.061	0	Rspo2
0	4.980358922565254	0.369	0.012	0	Fap
0	4.955220197316921	0.585	0.024	0	Slc9a2
0	4.9176549607868845	0.871	0.061	0	Itgbl1
0	4.908712992451227	0.493	0.016	0	Lpar1
0	4.901496908464429	0.774	0.066	0	Adamtsl3
0	4.900780075771821	0.442	0.018	0	Fndc1
0	4.877996518143997	0.779	0.045	0	Ddr2
0	4.874592586188376	0.465	0.025	0	ENSRNOG00000019217
0	4.84612391596159	0.682	0.033	0	Tgfbr2
0	4.7950669179055145	0.313	0.01	0	Il17rc
0	4.7930107724293975	0.908	0.092	0	Sema3e
0	4.784385192414378	0.779	0.05	0	Bmp6
0	4.760482830667961	0.659	0.031	0	Itm2a
0	4.741844000961608	0.728	0.052	0	Col12a1
0	4.732596854615502	0.876	0.065	0	Gpc3
0	4.709617786657558	0.636	0.039	0	Alpl
0	4.695251037876311	0.802	0.064	0	AABR07039210.1
0	4.6902472902652566	0.857	0.078	0	Col5a2
0	4.672935885800105	0.673	0.029	0	Clec2g
0	4.667584172340851	0.567	0.032	0	Net1
0	4.659544805949206	0.581	0.019	0	Cped1
0	4.633146242957931	0.733	0.051	0	Ror1
0	4.601789531808385	0.484	0.024	0	Col14a1
0	4.597782957016862	0.475	0.024	0	Pawr
0	4.571240446252941	0.747	0.061	0	ENSRNOG00000056135
0	4.502566362193358	0.797	0.052	0	Fn1
0	4.447492297660134	0.816	0.055	0	Adamts12
0	4.4443198478728885	0.751	0.062	0	Tgfbr3
0	4.437957767977415	0.521	0.028	0	Mrc2
0	4.328528568691098	0.659	0.039	0	Serpinf1
0	4.32643751706104	0.682	0.057	0	Phldb2
0	4.262720870526394	0.733	0.065	0	Fxyd5
0	4.1840372283184735	0.488	0.024	0	Emilin1
0	4.109994774183595	0.88	0.083	0	Dab2
0	3.9781185894310007	0.829	0.082	0	Eya1
1.2230621175139488e-298	4.683597322347733	0.336	0.013	2.2555711571192245e-294	Olfml3
7.409258670912646e-297	4.788287727780355	0.963	0.154	1.3664154840897102e-292	Slc38a2
1.9674099669323907e-296	4.060953448063376	0.525	0.034	3.628297461016715e-292	Aebp1
1.113363780391424e-293	4.518223859356015	0.35	0.014	2.053265483797864e-289	Gstm6l
9.877035203922875e-285	4.295436710399448	0.424	0.022	1.8215228323074566e-280	Sned1
3.849077491076471e-281	3.7783027206471793	0.484	0.03	7.098468709043227e-277	Col6a1
2.1047722295683305e-279	4.282585245617762	0.567	0.043	3.881620945769915e-275	Fbln1
4.679409537792238e-277	4.041005237377019	0.336	0.014	8.629767069596445e-273	Zic4
8.644163572471935e-277	4.042967245973394	0.272	0.008	1.5941566460352743e-272	Tbx18
8.959207974446421e-273	3.2894275860584123	0.447	0.026	1.652257134647409e-268	Colec12
8.155928512917792e-269	4.607747860720714	0.281	0.009	1.5041163363522992e-264	AABR07054614.1
1.003070080320241e-267	4.160930816107872	0.862	0.119	1.8498618421265885e-263	Grb10
7.863183428856974e-267	4.870115903534368	0.327	0.014	1.4501282879498032e-262	Cldn11
4.0559923704645254e-263	4.811499186863544	0.267	0.009	7.480061129610677e-259	Tek
5.046987498273796e-251	4.083129359986794	0.461	0.031	9.307654344316535e-247	Ctsk
1.8686912320871589e-249	3.9860050866848313	0.806	0.11	3.4462403702151384e-245	Slc5a6
2.76666571969141e-249	3.9989715310480927	0.373	0.019	5.102284920254898e-245	Castor1
1.455769253890897e-245	4.019488788881113	0.309	0.013	2.6847296580255924e-241	Emp3
3.7894391005106556e-243	4.422753597126737	0.272	0.01	6.988483589161751e-239	Glt8d2
2.519513237001911e-236	3.9033572863395394	0.594	0.057	4.646486311678924e-232	Parva
2.5424286699867267e-236	4.045999220342276	0.465	0.033	4.688746953189521e-232	Arhgap28
3.931560876434232e-236	3.8543977636486817	0.65	0.069	7.25058456832001e-232	Dkk3
2.6064215370113817e-235	3.84037104198558	0.654	0.069	4.80676259855639e-231	Phactr2
6.434565009951214e-233	4.319032635676993	0.373	0.021	1.186662479135203e-228	Chrm5
5.5117416293508426e-217	4.12006016633377	0.908	0.176	1.0164753912848824e-212	Boc
1.190923259732398e-216	3.488784258137912	0.553	0.051	2.1963006755984883e-212	Col6a2
1.191779057147455e-216	3.9195315954405556	0.396	0.026	2.1978789371913366e-212	Asap3
1.0932149755559093e-215	4.033182614387046	0.355	0.021	2.016107057920208e-211	Klf2
9.82446845556919e-215	4.600489127340999	0.313	0.016	1.81182847257607e-210	Abcb1b
3.4277918299694237e-214	3.557470187047699	0.535	0.049	6.321533692829612e-210	Lamb2
2.7211083587428106e-210	3.5726121005592892	0.613	0.067	5.018268035193492e-206	Arhgap10
7.331343030285449e-202	4.142511582546554	0.281	0.013	1.3520462816452424e-197	Islr
4.721504718536685e-201	4.319005871885311	0.751	0.117	8.707399001925355e-197	Akap12
4.6410166153691813e-200	3.7896467470907624	0.447	0.036	8.558962842063845e-196	Cdkn1c
1.1990649411908112e-199	3.2092122991064693	0.751	0.109	2.211315564544094e-195	Wls
2.6752568187681123e-199	3.58367426159407	0.756	0.111	4.933708625172153e-195	Bicc1
3.830132363296163e-198	3.810542317046367	0.59	0.067	7.063530104390783e-194	Plac9
1.2900499261958685e-196	4.0696373111377255	0.364	0.024	2.3791100738904205e-192	Klf5
2.542035122052034e-195	3.1214373621330305	0.654	0.081	4.6880211720883615e-191	Cpq
3.935866152361015e-195	3.785283467370868	0.304	0.016	7.258524358184184e-191	Egflam
1.3950600623712894e-194	4.286016093186554	0.253	0.011	2.572769767025132e-190	Htra3
2.0355837702190535e-194	3.3417674619663083	0.544	0.056	3.7540235890379786e-190	Zic2
8.386845347890692e-194	3.521090426937713	0.65	0.082	1.5467020190580014e-189	Adamts2
2.2135009169531285e-193	2.9422853027533087	0.982	0.223	4.08213839104496e-189	Foxp2
1.7690018955888487e-190	4.452371534799768	0.885	0.199	3.2623932958449546e-186	Igfbp5
5.258964604155244e-189	4.399550762193021	0.406	0.032	9.6985825229831e-185	Tll1
5.711573493765769e-188	4.003679845307586	0.954	0.263	1.0533283837202832e-183	Grm8
5.002147790019276e-187	3.445489267444937	0.498	0.048	9.22496095435355e-183	Rassf2
2.55666037281275e-186	3.8059308501980875	0.341	0.022	4.7149930595412736e-182	Dcn
9.770849719030845e-186	4.002528299152375	0.263	0.013	1.8019401051836686e-181	C5ar2
4.274465377972629e-183	3.1416169417678956	0.548	0.059	7.882969050057121e-179	Wwtr1
6.144718255711171e-183	3.719620021408463	0.935	0.242	1.1332089407182541e-178	Fstl1
2.256909835010446e-182	3.366212011112833	0.641	0.085	4.162193117726265e-178	Txnip
2.4711413580855254e-179	3.3429826096155004	0.668	0.094	4.557278892581326e-175	Lrmda
1.812206978690057e-176	3.217017298633631	0.756	0.125	3.3420721101002035e-172	Ust
1.1842290912072929e-175	2.9481115475445443	0.76	0.125	2.1839552900044897e-171	Plce1
5.058202661346757e-175	3.825662752860343	0.341	0.024	9.32833734805569e-171	ENSRNOG00000025115
2.1219107412001616e-174	3.2883316687783744	0.82	0.158	3.913227788921338e-170	Gulp1
5.807778977716122e-172	3.4076066077550338	0.571	0.07	1.0710705990704073e-167	Rai14
1.3120878961766174e-164	3.774896767234462	0.346	0.026	2.4197524981289176e-160	Tubb6
1.631210519258599e-164	3.3503397413347793	0.479	0.051	3.0082784396167086e-160	Tcn2
3.04213861922253e-164	3.076015105789088	0.696	0.11	5.610312041570189e-160	Sema3c
6.034002799837474e-162	3.4763925936693596	0.525	0.063	1.1127907963460268e-157	Zbtb7c
5.747049346416464e-161	3.4246118269917156	0.567	0.074	1.0598708404661244e-156	Lhfpl2
1.8909115093062095e-160	3.218639565041685	0.724	0.126	3.4872190054625117e-156	Sema3a
9.618699865813825e-158	3.4945084754834728	0.401	0.037	1.7738806292533857e-153	Strip2
2.423240207993001e-156	4.312084134895742	1	0.519	4.468939591580692e-152	Gmds
2.9322077967879115e-156	3.277759475988274	0.982	0.358	5.4075776188362664e-152	Gja1
9.015905177554123e-156	3.1285743514732895	0.995	0.371	1.6627132328445313e-151	Slc4a4
1.6747279451469864e-155	3.6956856094891117	0.401	0.037	3.088533276440072e-151	Rspo3
2.7281914253076735e-155	3.389949516490461	0.507	0.061	5.031330626552411e-151	Tnfaip8
1.7852594578793143e-154	3.0325968983684315	0.502	0.059	3.2923754922210317e-150	Ltbp3
5.649031826154512e-154	3.213705167535676	0.525	0.065	1.041794449379415e-149	Serpinh1
1.4104114428780939e-152	2.8771898570043515	0.608	0.088	2.6010807829557807e-148	Ptpn13
1.5668433754915535e-152	2.792002306939508	0.903	0.222	2.889572553081523e-148	Nr3c2
2.2699881504889838e-151	3.3918118059329823	0.622	0.095	4.186312147131784e-147	S100a10
1.5243277683355682e-148	3.0715020356151927	0.677	0.115	2.811165270364455e-144	P4ha2
3.341842203722349e-148	3.170917204153416	0.802	0.179	6.163025392104755e-144	Pdlim5
4.5474650409877196e-148	3.4632501820991988	0.359	0.031	8.386435028589553e-144	Rhoj
5.779136000734407e-148	3.0391254701782415	0.926	0.262	1.0657882612554393e-143	Fbxl7
2.0417567832715714e-146	3.6245812347910444	0.313	0.024	3.765407859709432e-142	Slc8b1
2.316725707451098e-146	3.471330879849525	0.392	0.038	4.272505549681315e-142	Mdfic
9.494061145180827e-146	2.825469156586938	0.613	0.092	1.750894756394248e-141	Svil
2.826930610194206e-141	2.6938965342512207	0.714	0.13	5.213425431320155e-137	Zfp521
6.927203574731041e-140	3.6548690686012137	0.276	0.019	1.2775148832518986e-135	Ackr3
8.8433520841335e-139	3.0708243432363247	0.438	0.049	1.6308909913559e-134	Ednra
6.204356563559941e-138	4.517373291521156	0.281	0.021	1.1442074374517244e-133	Itgb4
1.1886089610489708e-137	3.0067071305613124	0.567	0.084	2.192032645966512e-133	Mmp14
4.03587702670046e-136	3.998660280936161	0.281	0.021	7.442964412640989e-132	Il15
2.1906834571019962e-135	2.927538700271989	0.673	0.123	4.0400584315875016e-131	Itgb8
1.1449804318464162e-134	3.5414853899415255	0.295	0.023	2.1115729124111608e-130	Ptpn14
1.2188781310967677e-134	3.2814241430062165	0.327	0.028	2.2478550493686588e-130	Cfb
2.106276346917993e-134	3.7501791506296307	0.382	0.04	3.8843948389861625e-130	Dhrs3
3.591579233485424e-134	2.9969138375332767	0.581	0.091	6.623590422393819e-130	Ntn1
3.640325953590825e-134	3.468561489276458	0.548	0.083	6.7134891236121995e-130	Lepr
1.774191658036818e-133	2.5035540720994414	0.442	0.051	3.2719642557515e-129	Cfh
2.686097201217439e-133	3.296614532595182	0.304	0.025	4.953700458485201e-129	Rarres2
4.4272274155996946e-133	3.0461583664745464	0.88	0.259	8.164692799848957e-129	Lhfpl6
3.080924438887112e-132	3.817603884529101	0.272	0.02	5.681840850195612e-128	Atp10a
4.238847456086998e-132	2.847241631102805	0.47	0.059	7.817282478515641e-128	Arap1
4.3460606735609956e-132	2.916377141708371	0.991	0.519	8.015005094181188e-128	Foxp1
1.0357025101846437e-129	2.9410647118431874	0.447	0.054	1.91004256928252e-125	Ifitm2
1.117987734468394e-129	2.861992804628422	0.903	0.275	2.0617929799066124e-125	Naaladl2
1.2529036444705665e-128	3.1167099756099548	0.512	0.073	2.310604901132619e-124	Anxa5
5.763143601058987e-128	3.435461771643443	0.313	0.027	1.0628389429072984e-123	Tfpi
2.399296145491165e-127	3.0711471997836126	0.415	0.048	4.424781951514806e-123	Cavin3
3.292075173517585e-124	2.9935500056258784	0.378	0.041	6.07124503500113e-120	Kank2
3.5401880293455902e-124	3.6151042648329157	0.29	0.024	6.528814763719137e-120	Ada
4.819055718793705e-123	2.270823586598778	0.719	0.144	8.88730255659935e-119	Arhgap31
2.911894358786895e-122	3.3749089129844214	0.336	0.033	5.370115576474792e-118	Tes
7.945627347745384e-122	3.0526015388573553	0.894	0.304	1.4653325954712038e-117	Slc23a2
4.486780914986267e-121	2.6572904590277058	0.972	0.408	8.274521363417674e-117	Dlg1
8.704856115647621e-121	2.7684961231842675	0.576	0.095	1.6053495648477343e-116	Fkbp5
9.308249966326663e-119	2.6604854854923046	0.585	0.1	1.7166274587899632e-114	Bmp1
1.7955846524197042e-118	2.942197721819409	0.613	0.112	3.311417215992419e-114	Myo1e
3.389727304924476e-118	3.3255631634244023	0.452	0.062	6.251335095741719e-114	Mfap4
8.061068920588485e-118	3.008063843747614	0.373	0.042	1.4866223303349285e-113	Scarf2
1.2777382008316793e-117	2.9023012937589145	0.392	0.046	2.356404789973783e-113	Rbp1
3.085496886871814e-117	3.2178348882719026	0.29	0.025	5.690273358768999e-113	Adgra2
5.150089040365951e-117	2.8238305041360046	0.935	0.367	9.497794208242887e-113	Dennd4a
1.2125192039950331e-116	3.0643799326574075	0.908	0.302	2.23612791600764e-112	Slit2
1.7160453373599388e-116	3.0835204414216397	0.415	0.053	3.164730811159199e-112	Creb3l2
2.463808020017467e-115	2.7004701095312114	0.35	0.037	4.543754750516213e-111	Fmo1
3.8845196860471166e-115	2.5684922185786325	0.59	0.104	7.163831205008092e-111	Pmp22
1.5795222992411105e-114	2.916002876435905	0.968	0.526	2.912955024260456e-110	Slc24a3
1.606592453030048e-113	2.783632993083806	0.581	0.106	2.9628778018780145e-109	Nxn
3.547048434873124e-113	3.5370115961155184	0.272	0.023	6.541466723593015e-109	Irak3
5.967160003155717e-113	3.104045677384032	0.369	0.042	1.1004636477819772e-108	Piezo2
6.299798189197294e-113	2.782589243918251	0.567	0.101	1.161808782051765e-108	Kank1
1.6614122279083936e-112	3.097953359344422	0.3	0.028	3.0639764307086596e-108	Plekhg3
1.8204194671423685e-111	3.044474151695151	0.364	0.042	3.3572175813039557e-107	Rbms2
5.485656958274289e-111	3.47932843780579	0.263	0.022	1.0116648562449444e-106	Ifi44
1.4306520089840953e-109	2.0384188492247124	0.484	0.071	2.6384084349684685e-105	Anxa3
1.5581445505921841e-109	2.311306796742514	0.862	0.263	2.873530180202106e-105	Sparc
1.5659353365465233e-109	2.468874763469713	0.843	0.24	2.8878979476590983e-105	Peak1
1.12967779551381e-108	3.6759145211271793	0.276	0.025	2.0833517904865684e-104	Abcg3l1
2.7862924114840157e-105	2.4850425234769915	0.65	0.136	5.1384804652588216e-101	Tmtc1
4.0487346978705514e-105	3.269920311087878	0.318	0.034	7.46667652981287e-101	Lrig3
4.638579161294057e-105	2.107593571479146	0.673	0.14	8.5544676892585e-101	Egfr
2.4717342406284293e-104	2.8035363018180828	0.7	0.174	4.558372286566949e-100	Cald1
6.450856849003124e-104	2.367932606846528	0.673	0.147	1.1896670200931562e-99	Klf9
3.9344495433588644e-103	3.298360261984569	0.258	0.023	7.255911847862418e-99	Piezo1
5.543287089187219e-103	3.002430878723893	0.253	0.022	1.022293004987907e-98	Col6a3
7.015545584661266e-103	2.7835523538163898	0.567	0.109	1.2938069167232307e-98	Cep295nl
1.0663766451104307e-102	2.861757499553967	0.461	0.072	1.9666118089126563e-98	Dse
2.106832969958413e-102	2.756997402583446	0.341	0.039	3.8854213631973056e-98	Ccdc80
4.107338510459197e-102	2.7954015747122773	0.885	0.342	7.57475368098885e-98	Mpped2
3.129648494642095e-101	3.3952621489052626	0.276	0.027	5.771697753818951e-97	Creb3l1
1.0233896131741414e-100	2.8266672615674926	0.484	0.08	1.8873351246157516e-96	Gclc
5.493028963872555e-100	2.4433781333523235	0.728	0.189	1.0130244015173766e-95	Wbp1l
2.066016131555928e-99	2.5682962793002915	0.728	0.185	3.810146949815443e-95	Pcsk5
2.862589380158343e-99	2.4462552723794415	0.843	0.28	5.279187334888016e-95	Stk39
5.95716778890487e-99	3.421419625756151	0.341	0.042	1.0986208836298361e-94	Atp10d
2.0755247387948428e-98	2.1404623583883557	0.963	0.506	3.8276827232854493e-94	Cdk14
4.3592420854860633e-98	2.5862082087439555	0.88	0.332	8.039314254053398e-94	Tpm1
9.280088289675597e-98	2.4351455034930676	0.834	0.266	1.7114338823819736e-93	Fras1
2.546140223076602e-97	2.6959619285160623	0.728	0.198	4.69559179939787e-93	Grk5
2.9510456137666503e-97	2.428699259184139	0.659	0.152	5.442318320908457e-93	Zfhx4
4.358048168854018e-96	3.011121763320991	0.341	0.043	8.037112433000579e-92	Poglut3
6.2033434762811475e-96	2.566440284339123	0.622	0.138	1.1440206038957692e-91	Pdgfc
6.423854536024818e-96	2.0766789451417687	0.899	0.304	1.184687253533697e-91	Epb41l2
7.29199087020765e-95	2.278962977492037	0.848	0.296	1.3447889562836949e-90	Lpp
1.1391086475572735e-94	2.708546140219229	0.484	0.084	2.100744167825124e-90	Tgfb2
2.451549345158019e-94	3.0662449949632555	0.263	0.026	4.521147302340419e-90	Jcad
6.458537266295812e-94	3.026890003189484	0.336	0.042	1.1910834426502735e-89	Ehd3
4.020650073433292e-93	2.1969342005562993	0.853	0.293	7.414882865425678e-89	Plpp3
4.2787298962523504e-92	3.386603324872593	0.276	0.029	7.890833674668585e-88	Myadm
5.031032986759257e-92	2.631095000387006	0.415	0.064	9.278231034181422e-88	ENSRNOG00000030622
9.883673327096426e-92	3.0448776017651094	0.35	0.047	1.8227470349831228e-87	Dock6
2.499882922154256e-91	2.4604601737059513	0.88	0.369	4.610284085036879e-87	Ahcyl2
9.231790562189582e-91	2.1580264710481316	0.65	0.153	1.7025268154790026e-86	Tcf7l2
3.801756896945225e-90	3.0202566855128636	0.3	0.035	7.011200069346384e-86	Loxl1
3.960564929373769e-90	2.8045771006786744	0.276	0.03	7.304073842751104e-86	Sorbs3
5.487177062064094e-90	2.099156507961916	0.608	0.131	1.0119451937858602e-85	Nid1
1.0937394601947183e-89	2.0295918098534522	0.475	0.081	2.0170743124910996e-85	Fcgrt
1.3769812308236925e-89	3.175354652348681	0.263	0.027	2.539428785885054e-85	Gxylt2
7.018322990004198e-87	2.6002092760634605	0.452	0.079	1.2943191258165742e-82	Col16a1
1.940111223631488e-86	2.0229842399488858	0.802	0.258	3.57795311862119e-82	Plcb4
2.3594806243928402e-86	2.2559157402913272	0.866	0.33	4.351354167505276e-82	Mark1
5.9752757112610546e-86	2.6105371955939924	0.41	0.066	1.1019603466707637e-81	Sh3pxd2a
7.293523539077262e-85	2.631716014982253	0.659	0.171	1.3450716110766287e-80	Col11a1
1.7366043832936866e-84	2.436708940182484	0.677	0.183	3.2026458036702167e-80	Antxr1
2.6881481878475665e-84	2.6305853104522074	0.724	0.218	4.957482888028482e-80	Slc12a2
6.144393742347545e-84	2.7025336114972527	0.456	0.084	1.1331490939637342e-79	Adam12
1.4261454875981544e-83	2.5295220763208675	0.548	0.117	2.6300975082285163e-79	Nfkb1
3.469096635864966e-83	2.3060661726726153	0.507	0.1	6.39770801586217e-79	Cyba
7.272197626165516e-83	2.264439545170627	0.608	0.148	1.3411386862174444e-78	Vim
7.633243914068098e-83	2.6096923279832884	0.304	0.038	1.4077228426324387e-78	Gsn
7.860345460381771e-83	2.765468622567736	0.341	0.048	1.4496049098036063e-78	Isoc2b
1.6876288788614194e-82	2.8912459327100803	0.327	0.045	3.11232517839623e-78	Il11ra1
1.904615959128e-82	2.195767417524978	0.627	0.153	3.5124927518238575e-78	Sdc2
2.3855481806185923e-82	2.53701979413771	0.687	0.199	4.399427954696808e-78	Crim1
2.6939269179534044e-82	2.4321690477219366	0.756	0.244	4.968140022089669e-78	Prkag2
2.7784597745875513e-82	2.5871809516568094	0.332	0.046	5.124035516294362e-78	Yap1
3.497057117017754e-82	2.431153703906442	0.456	0.084	6.449272735204141e-78	Pxn
4.398870069593968e-81	2.015999043403644	0.645	0.161	8.112396182345197e-77	Man1a1
3.2995869218294994e-80	2.398150309107571	0.696	0.208	6.085098201237962e-76	Rcan2
2.4208328273791433e-78	2.2521089836030925	0.539	0.121	4.464499900252616e-74	Map3k20
1.8094074374502597e-77	2.317488348508411	0.571	0.136	3.336909196145769e-73	Slc20a2
8.20618039026117e-77	2.1837429599101617	0.599	0.146	1.513383787571965e-72	Me1
2.2775803449628455e-76	2.4432137344851013	0.608	0.161	4.2003136721804796e-72	Ap4e1
2.6327424671026407e-76	2.403355643579505	0.461	0.091	4.85530365783069e-72	Clic4
2.290822964049625e-75	1.9047496084080406	0.645	0.167	4.2247357103003185e-71	Per3
4.635613788841099e-75	2.4453606563151826	0.323	0.047	8.548998949380754e-71	Slc16a1
9.810376887121558e-75	1.6143692894569048	0.949	0.447	1.8092297055229577e-70	Rbms3
1.874734611687287e-74	1.8960780208476675	0.539	0.12	3.4573855708736945e-70	Zfhx3
3.97456851274658e-74	2.5764375913569975	0.272	0.034	7.329899251207243e-70	Lgals1
8.045177427326474e-74	2.3583731370987144	0.419	0.077	1.4836916211475484e-69	Tjp2
1.5980308885246384e-73	2.5471510295675346	0.452	0.09	2.9470885646171383e-69	Adamts17
1.9508243314079295e-73	2.500066448438533	0.392	0.069	3.5977102319825036e-69	Igf2bp2
2.4232716375475382e-73	2.035479493123497	0.889	0.444	4.46899755396517e-69	Tsc22d1
6.019905788226006e-73	2.4996452353661174	0.346	0.055	1.11019102546464e-68	Timp1
2.220589598758009e-72	2.0009308969472372	0.7	0.214	4.0952113380295205e-68	Erbin
5.007709312411382e-72	2.5096622357957874	0.355	0.058	9.235217513949072e-68	Cdon
1.0227240641391168e-71	2.7393964574896748	0.258	0.032	1.8861077190853592e-67	Nostrin
1.237850866010345e-71	2.2891859483934285	0.475	0.1	2.282844567096278e-67	Shroom2
1.4818025669316688e-71	1.9412630584076218	0.539	0.124	2.7327402939353835e-67	Notch2
4.314715074820334e-71	-1.9059734537269097	0.737	0.943	7.95719754098366e-67	Adgrb3
4.345232717334527e-71	2.2007184072884276	0.332	0.051	8.013478177308335e-67	Ucp2
8.824380380970172e-71	2.5697192578088632	0.346	0.056	1.6273922298585191e-66	Slc7a2
1.1706574480589106e-70	2.2557883352123156	0.521	0.12	2.1589264657102428e-66	Pde1c
1.7544662857243188e-70	1.977120765039035	0.843	0.344	3.2355867241327886e-66	Add3
2.2217066857925624e-70	1.8544515007254483	0.576	0.141	4.097271469938644e-66	Tcf7l1
2.4423961183888443e-70	-2.0855297642504027	0.544	0.905	4.504266921532707e-66	Ctnnd2
9.666281066850356e-70	2.60838002197819	0.29	0.041	1.7826555543485427e-65	Rell1
5.057556957498232e-69	1.4635711556422244	0.825	0.294	9.32714654101824e-65	Pbx3
1.1178838187371495e-68	1.9726595168016772	0.516	0.118	2.061601338515051e-64	Pde5a
1.7511935574604955e-68	-2.034793648404052	0.631	0.937	3.229551158668646e-64	Csmd1
3.6483024454302308e-68	1.8869022167667278	0.599	0.156	6.728199369862432e-64	Clybl
5.079364430621875e-68	2.208904569585228	0.618	0.177	9.367363882952863e-64	Stim2
6.498946664710419e-68	-2.2820124957714225	0.576	0.902	1.1985357439058954e-63	Nlgn1
9.831353666905699e-68	2.6898898352246934	0.281	0.039	1.8130982432507489e-63	Crtapl1
2.1079239735901992e-67	2.3163808624007918	0.479	0.107	3.8874333920950455e-63	Rhobtb1
3.094782148006498e-67	2.1143115958204532	0.382	0.069	5.707397237353583e-63	Pros1
4.025589012413745e-67	1.9361487732325022	0.714	0.23	7.423991256693428e-63	Rbms1
7.016224792864266e-67	2.6396352829787006	0.309	0.048	1.293932176300028e-62	Crybg3
1.0854088286000057e-66	-2.0403642932941444	0.682	0.937	2.0017109617041305e-62	Cadm2
1.2398465017734955e-66	2.385453886718376	0.406	0.08	2.2865249185706806e-62	Arhgap29
2.110853976224632e-66	-2.030622600570373	0.866	0.972	3.8928369029534665e-62	Lsamp
2.589786969027874e-65	2.0541412639474137	0.641	0.187	4.776085128281205e-61	Tex2
4.299209674214363e-65	1.951739891794249	0.507	0.118	7.928602481186128e-61	Acad10
8.731147947107506e-65	2.6258691250286654	0.304	0.048	1.6101983044055662e-60	Sec24d
1.0198194738201121e-64	2.4063880602894834	0.332	0.056	1.8807510736190507e-60	Shc1
1.627886738371142e-64	-1.7342790022072174	0.7	0.928	3.00214872290406e-60	Gria2
7.986217891412246e-63	2.492296005327287	0.309	0.05	1.4728183035342464e-58	Nbl1
8.886535632376577e-63	2.7258170349347317	0.295	0.047	1.6388549013228882e-58	Mal2
9.604920699177197e-63	2.0421126980682525	0.396	0.078	1.7713394753422587e-58	Fzd2
1.0209518242241562e-62	2.0152851367511726	0.65	0.207	1.8828393542341887e-58	Samd4a
1.0253765115326203e-62	2.336634931161959	0.415	0.086	1.8909993625684583e-58	Adamts10
1.4060275589654511e-62	2.3081891531992906	0.304	0.048	2.592996024244085e-58	Cyp4f6
2.6805558738494e-62	-2.1392677295605913	0.599	0.885	4.9434811425530634e-58	Mdga2
5.86313927934852e-62	2.0970005861253593	0.599	0.176	1.0812801458974541e-57	Kif13b
6.428753717856406e-62	2.5805602742871017	0.392	0.08	1.1855907606470784e-57	Fhl2
3.066030367326368e-61	-1.7823993862767733	0.65	0.892	5.654373203423288e-57	Ncam1
3.736972622387965e-61	1.4036212437148892	0.963	0.596	6.891724910207886e-57	Nedd4
4.7394424465933885e-61	2.3485936297916212	0.29	0.046	8.740479760007527e-57	Erap1
2.2757083802778451e-60	1.9819747857745509	0.599	0.172	4.196861394908402e-56	Susd6
4.527027304925917e-60	1.9296806295773337	0.594	0.173	8.348743755744376e-56	Plpp1
5.550307208250858e-60	1.9135361383386023	0.558	0.151	1.0235876553456232e-55	Atl3
6.244257822551741e-60	1.551761780697006	0.945	0.615	1.1515660276349922e-55	Alcam
6.388009376300773e-60	2.378609927979758	0.272	0.041	1.1780766891773885e-55	Tuba1c
1.1143418573149097e-59	-1.9435512647414899	0.664	0.905	2.0550692532601566e-55	Ctnna2
3.3276670711271024e-59	2.2464465791296333	0.336	0.061	6.136883612572602e-55	Otulinl
1.0048624995528704e-58	2.0665398356023874	0.7	0.258	1.8531674216754037e-54	Tasp1
1.370294733301695e-58	2.478275422271538	0.332	0.061	2.5270975471549858e-54	Zdhhc15
1.4019261777859772e-58	1.7752647898313814	0.747	0.276	2.585432257072899e-54	Ptp4a2
3.5539891682774655e-58	1.9720772929263546	0.429	0.095	6.554266824137302e-54	Rreb1
6.383433745858685e-58	1.8220264633837981	0.618	0.19	1.1772328514112586e-53	Fat1
1.0040337800500307e-57	2.0060824966251976	0.581	0.172	1.8516390971682667e-53	Syne2
1.0917339450530474e-57	2.4102855859594547	0.304	0.052	2.01337574146683e-53	ENSRNOG00000027040
1.2613116434714626e-57	2.0951392377214875	0.539	0.152	2.3261109328900715e-53	Bzw1
1.5251059522531846e-57	2.3434803631713246	0.35	0.068	2.812600397145323e-53	Pkdcc
3.6541732942722063e-57	-2.2248850517253786	0.488	0.862	6.739026389296803e-53	Ntm
1.3933927920305879e-55	-2.051340406070528	0.696	0.903	2.56969498706281e-51	Frmd4a
2.074472286850972e-55	2.073882897375736	0.401	0.089	3.8257417914105625e-51	Gli2
2.8101452781482834e-55	1.0964845083820414	0.853	0.335	5.182469921961064e-51	Etl4
5.1918111500666395e-55	-1.9175093879712475	0.581	0.88	9.574738122952897e-51	Anks1b
5.7121536184536494e-55	-1.8586464138899195	0.862	0.947	1.053435370315222e-50	Nrg3
5.890511612274845e-55	2.2032924187208676	0.355	0.071	1.0863281515357268e-50	Nipal2
6.176936284741247e-55	2.2181643968620772	0.535	0.16	1.1391505896319807e-50	ENSRNOG00000029582
6.959011979627283e-55	1.8139453780205474	0.802	0.339	1.2833809892828636e-50	Dtnb
8.11666875828758e-55	2.1379287863589402	0.654	0.232	1.4968760524033957e-50	Arhgap20
8.70730738691361e-55	1.6919028145386301	0.765	0.307	1.605801628294608e-50	RGD1562608
1.2586261351511564e-54	2.2823786891945788	0.535	0.159	2.3211583184457627e-50	Ildr2
2.023695427089554e-54	2.7001158802578122	0.263	0.043	3.732099106638556e-50	ENSRNOG00000004160
2.348987933257448e-54	2.0008245175011026	0.59	0.186	4.332003546513386e-50	Cdh6
9.942067845762436e-54	1.7997904913380467	0.696	0.257	1.8335161521155083e-49	Tead1
1.4221243615948043e-53	1.2909400539938014	0.963	0.679	2.622681747653138e-49	App
2.681247369307128e-53	1.3892853994204792	0.848	0.37	4.944756398476206e-49	Sdk1
8.862946328499532e-53	1.5855526317304027	0.548	0.155	1.6345045619018837e-48	Sulf2
4.853595899607187e-52	1.7636590508794017	0.682	0.249	8.951001558055575e-48	Clmp
6.911939038632406e-52	1.8457927338204811	0.507	0.141	1.2746997975045882e-47	Elovl5
1.0759453959495116e-51	2.203867412074924	0.327	0.065	1.9842584992100894e-47	Zyx
3.0250234330397535e-51	1.587981617944615	0.608	0.192	5.578748215211913e-47	Arhgap42
3.09570058223999e-51	1.9360529632588581	0.544	0.164	5.709091013766989e-47	Trpc1
3.508218100386965e-51	1.9266754478056227	0.47	0.124	6.469855820733641e-47	Tmtc4
6.290878241524096e-51	1.2624052541361301	0.995	0.816	1.1601637653018739e-46	Robo1
1.6654314816118428e-50	2.0753153882361937	0.636	0.231	3.0713887383885607e-46	Etnk1
7.192970234837614e-50	1.7068298586631772	0.604	0.197	1.3265275707087529e-45	Tmem164
7.706722089314262e-50	2.0270688544292494	0.35	0.073	1.4212736877113362e-45	B4galt4
1.6422753633116403e-49	-1.9778263887006609	0.548	0.845	3.028684225019327e-45	Grm5
1.7570336041548396e-49	-2.192355712628993	0.442	0.793	3.240321372782355e-45	Lrrc7
3.3429170902801223e-49	2.219800801298911	0.313	0.062	6.165007697894602e-45	Lmna
8.308450099798284e-49	1.99436157601609	0.742	0.338	1.5322443674047996e-44	Nebl
8.479147843240465e-49	1.7655319485641747	0.502	0.144	1.5637244452504065e-44	Otud7b
8.83218219952356e-49	1.9429055830230237	0.355	0.077	1.628831041236135e-44	Prkd3
1.4936669002186386e-48	1.4816426340616227	0.806	0.347	2.7546204973832134e-44	Abcd3
2.155094819495406e-48	1.742031316884557	0.521	0.154	3.974425866113428e-44	Zcchc24
3.2086769513225034e-48	1.6691506669433562	0.484	0.134	5.917442033628961e-44	Fgfr1
6.89153175197059e-48	1.5141784476587912	0.714	0.28	1.2709362856984163e-43	Snx24
8.011978646164115e-48	1.672957276041517	0.521	0.154	1.4775691019255862e-43	Reck
1.4251099628012397e-47	1.920251401283225	0.327	0.068	2.6281877933980463e-43	Kirrel1
1.765970848910876e-47	0.787388539838088	1	0.998	3.256803439561438e-43	Mt-co2
1.9526406847881426e-47	1.8016784445454928	0.406	0.099	3.601059950886292e-43	Prrx1
3.443844780864851e-47	1.579563093974397	0.728	0.292	6.351138544870958e-43	Dennd2b
1.7024778123980842e-46	-1.786889643904926	0.627	0.881	3.139709581624547e-42	Gpm6a
2.955614273234995e-46	1.5442440631263066	0.682	0.256	5.450743842699978e-42	Fam171b
4.351632244070675e-46	1.3600158026540046	0.751	0.307	8.025280184515139e-42	Pard3b
4.932604839701619e-46	1.4825094728597092	0.608	0.204	9.096709845377725e-42	Stk3
6.152562843365247e-46	-1.9607813037539192	0.829	0.9	1.1346556395734189e-41	Dlg2
9.034703152907645e-46	2.1174205887316857	0.355	0.082	1.666179955459228e-41	Arhgef25
9.42508260969363e-46	-2.082963921317624	0.392	0.754	1.7381737348796993e-41	Map2
1.0593412292814157e-45	-2.13251230234094	0.553	0.837	1.9536370950407868e-41	Grik2
2.096267044351652e-45	1.770987988619693	0.548	0.18	3.8659356831933166e-41	Abl1
2.1566734309198517e-45	1.7089908344997218	0.507	0.153	3.9773371413023906e-41	Disp1
4.233082201009302e-45	-2.1164841684546634	0.47	0.78	7.806650195101355e-41	Ank3
4.402886849988516e-45	1.6824151442340944	0.742	0.322	8.119803928748821e-41	Ano4
4.6237282251524834e-45	1.9761138942079217	0.341	0.076	8.52707959282621e-41	Blvra
6.4141515130846e-45	1.4416946456023059	0.862	0.491	1.1828978220430619e-40	Cdh11
1.0454696752036535e-44	1.3114367678171965	0.94	0.645	1.9280551750105777e-40	Ext1
1.198568977582834e-44	1.7760814650112646	0.401	0.101	2.2104009084582624e-40	Id1
2.507959058752624e-44	-2.033961195095622	0.7	0.881	4.62517809615159e-40	Rbfox1
3.929827994761879e-44	1.5224462656731172	0.544	0.173	7.247388787939857e-40	Ctnna1
4.076374494967988e-44	1.4490972705937892	0.816	0.387	7.517649843619963e-40	Lcorl
4.518462396013717e-44	1.760593972498292	0.313	0.066	8.332948350728497e-40	RT1-CE1
1.5158514009353623e-43	1.586834227358093	0.323	0.07	2.795533153604995e-39	Arpc1b
1.7408329147841563e-43	-1.903921472391161	0.442	0.778	3.210444061444941e-39	Nrcam
2.0967475409495308e-43	1.1889801901702652	0.894	0.493	3.8668218150191243e-39	Tssc4
4.211728637658968e-43	-2.240380554948917	0.392	0.729	7.767269953570669e-39	Ntrk2
4.6564092598410915e-43	1.6045857249899256	0.507	0.158	8.587349956998941e-39	Suclg2
6.769010498494602e-43	-2.075736971819472	0.608	0.836	1.2483409161323745e-38	Opcml
1.2740306861348184e-42	1.859518305587746	0.41	0.111	2.349567391369832e-38	Pacsin2
1.590116490782245e-42	-2.153022787962929	0.442	0.79	2.932492832300617e-38	Kcnd2
2.7651185599605662e-42	1.6032941017241455	0.484	0.144	5.099431648279276e-38	Fbn1
3.7693369672238626e-42	-2.0212592083739063	0.456	0.781	6.951411234954247e-38	Phactr1
4.715181251402661e-42	-1.8650349820063263	0.627	0.822	8.695737263836788e-38	Nav3
9.871561679554894e-42	1.9186424744853818	0.313	0.07	1.8205134049435135e-37	Chpf
1.0160933565889813e-41	1.5003641222164776	0.59	0.207	1.8738793682213994e-37	Nrp2
1.2693240769680217e-41	1.472378996161663	0.705	0.298	2.3408874627444257e-37	Gse1
1.47336536017096e-41	1.4163392998594988	0.47	0.138	2.7171803972272846e-37	Lama4
1.5567820298537425e-41	1.6041881617461893	0.871	0.528	2.871017419456272e-37	Mmp16
1.8494068758714333e-41	-1.7446081073032578	0.544	0.837	3.4106761604820975e-37	Grip1
2.345606977077303e-41	2.2055351054941834	0.295	0.064	4.325768387125963e-37	Cflar
4.775155035965316e-41	-1.9540841552008805	0.406	0.763	8.806340917327236e-37	Ppp2r2b
8.505684525928282e-41	1.42292803192471	0.641	0.245	1.5686183402716937e-36	Nhsl1
1.1989636281535072e-40	1.7021844257333392	0.641	0.256	2.211128723040698e-36	Pid1
1.318225672911391e-40	-1.4783379600147337	0.659	0.857	2.4310717859831873e-36	Fgf12
1.4546827500874166e-40	-1.8089065076145632	0.599	0.824	2.6827259277112137e-36	Fgf14
1.4711722133486996e-40	1.79679596228276	0.327	0.077	2.713135795857672e-36	Aga
1.5217320770615184e-40	1.6961671406215042	0.392	0.103	2.806378296516852e-36	Igf2r
1.7760800960272967e-40	1.119382058112828	0.797	0.358	3.2754469130935405e-36	Msi2
5.998560480974669e-40	1.814708833749742	0.447	0.136	1.1062545239013483e-35	Klf3
6.4598337988950554e-40	-2.0036785243422006	0.475	0.781	1.1913225491922262e-35	Syt1
1.0747638583487221e-39	1.7446349994841879	0.456	0.141	1.9820795075667133e-35	Entpd4
1.1898876896133482e-39	1.30849677796835	0.797	0.425	2.194390877184937e-35	Bsg
1.219934584037356e-39	1.6896591261832787	0.433	0.128	2.249803359881692e-35	Golim4
1.2626262772583775e-39	1.970375055046138	0.313	0.073	2.3285353805198999e-35	Ppic
1.4658106512917104e-39	-2.028540082918827	0.447	0.746	2.7032480031121723e-35	Cadps
1.6973062563074457e-39	-2.367238520052041	0.323	0.706	3.1301721978821914e-35	Rgs7
3.0011363088475223e-39	-1.6884898506259414	0.521	0.792	5.5346955807766e-35	Kalrn
5.148152282183023e-39	1.9974302688700722	0.286	0.063	9.494222438801931e-35	Dnmbp
5.7665468012866676e-39	1.3528932909840667	0.654	0.255	1.0634665610932873e-34	Srsf6
6.182739125127462e-39	1.6052207161706276	0.622	0.241	1.1402207494560066e-34	Pde7b
6.636499153941107e-39	1.4190407057885712	0.829	0.45	1.223903173969819e-34	Nfat5
6.889677930885457e-39	0.6442398678311605	1	0.998	1.2705944040138959e-34	Mt-cyb
8.837623614685473e-39	1.467951850383862	0.604	0.234	1.629834547020295e-34	Akap13
9.55675139958157e-39	1.7861217815974129	0.406	0.115	1.762456093110833e-34	Galk2
2.270923342385612e-38	1.9146065676398698	0.267	0.056	4.1880368280275454e-34	Foxp4
2.910268713374215e-38	1.3421110891300245	0.673	0.278	5.367117561204727e-34	Dennd4c
4.34984489855425e-38	1.3730414635884152	0.631	0.247	8.021983961913749e-34	Rrbp1
4.494142224544404e-38	1.0964551926735862	0.963	0.617	8.28809709050479e-34	Aff3
6.659188530175362e-38	2.11605013881462	0.323	0.08	1.2280875487349403e-33	Heg1
1.1981430940222132e-37	-2.12069830742972	0.714	0.876	2.2096154939957654e-33	Kcnip4
1.313765586730942e-37	1.5955049820990186	0.659	0.281	2.4228464950492033e-33	Lrp6
1.712655320373362e-37	-1.3431843501383942	0.728	0.878	3.1584789418325544e-33	Magi2
3.1342857770994273e-37	1.7246658752593755	0.35	0.092	5.780249830126764e-33	Angpt1
3.523870139556005e-37	1.634593762959516	0.41	0.119	6.498721311369185e-33	Sec61a1
6.030409519542567e-37	1.4454473385908273	0.558	0.199	1.1121281235940403e-32	Nadk
6.356185833878258e-37	1.0144133640157675	0.963	0.714	1.1722077914838284e-32	Rbfox2
1.0852776791307605e-36	1.0596621153912924	0.889	0.527	2.0014690958529487e-32	Klf12
1.19312902970805e-36	-1.8462817638916085	0.714	0.889	2.200368556587586e-32	Nrxn3
1.1941224857517884e-36	1.3812689836561896	0.733	0.353	2.2022006882234482e-32	Fndc3a
1.2441965035739536e-36	1.592055609920599	0.346	0.089	2.294547191891085e-32	Ano10
1.4031992142889955e-36	-2.1352288071123953	0.498	0.752	2.5877799909917654e-32	Fam155a
1.527879284028633e-36	1.2914131475252306	0.765	0.377	2.817714975605605e-32	Mbnl2
1.944577385038912e-36	1.4927961815433761	0.53	0.183	3.586189613488762e-32	Man2a1
2.069739480799806e-36	1.806128793523571	0.355	0.096	3.8170135504910025e-32	Cntln
2.1679095101067154e-36	1.9603063002853305	0.751	0.406	3.9980587185388046e-32	Slc4a10
2.5455457110145975e-36	-1.2576175765972364	0.899	0.945	4.6944954002531205e-32	Pcdh9
4.3589391355667814e-36	1.6331062568138963	0.341	0.088	8.038755553812258e-32	Mgat1
5.524833490371158e-36	1.3635618774523415	0.747	0.37	1.018889792294249e-31	Cd47
6.413871664414666e-36	-2.0400844885255154	0.346	0.694	1.1828462123513528e-31	AC125757.1
7.61341271900939e-36	-1.9205870770608382	0.479	0.754	1.4040655736397116e-31	Ccser1
8.622210285423068e-36	0.9282213120934404	0.931	0.584	1.5901080208377222e-31	Tcf12
8.976619048678123e-36	-2.034698942290561	0.392	0.717	1.6554680849572196e-31	Cadm1
9.779022444967413e-36	2.009820507692388	0.313	0.079	1.8034473193008902e-31	ENSRNOG00000027520
1.0480892043922956e-35	-2.0350102553718212	0.456	0.751	1.9328861107402716e-31	Marchf1
1.1972225904785428e-35	1.612502141822982	0.35	0.093	2.2079179013605285e-31	Gpx8
1.3144142970018653e-35	1.6782151900328004	0.47	0.159	2.42404284653084e-31	Galnt7
2.286223743153632e-35	2.0556224479867398	0.286	0.067	4.216253827123928e-31	Lbh
2.508595772868575e-35	-2.1668253026768705	0.378	0.697	4.626352324324226e-31	Gpm6b
2.650632358866915e-35	1.6446704945881903	0.41	0.124	4.888296196222365e-31	Zbtb16
2.7771866719241446e-35	-2.3655826878878847	0.318	0.669	5.121687660362508e-31	Gabrb1
2.9137789972437567e-35	1.620575658251273	0.516	0.185	5.373591226716936e-31	Luzp1
4.3677361787005746e-35	-1.5055123654519962	0.696	0.853	8.054979060759599e-31	Negr1
5.728427427574034e-35	1.488723650442877	0.594	0.242	1.0564365861932034e-30	Sncaip
5.899768975253958e-35	-2.025426191765957	0.512	0.749	1.088035394416335e-30	Csmd3
9.004056740836843e-35	1.5668570567627822	0.447	0.145	1.6605281441451308e-30	Pttg1ip
1.2803989172641796e-34	1.937721343031739	0.387	0.116	2.3613116832186e-30	Ltbp4
2.1003635982999218e-34	1.4599997015781936	0.332	0.086	3.873490547984716e-30	Il6st
2.100509990283055e-34	1.3675130380026663	0.585	0.229	3.87376052408001e-30	Pik3r3
2.497996275329144e-34	1.1815238889299333	0.705	0.309	4.606804730962007e-30	Mcc
3.687024114606735e-34	0.5689248727299825	1	0.999	6.79960987215774e-30	Mt-co3
3.7220438508405515e-34	1.3375432370201066	0.465	0.153	6.864193269720145e-30	Tulp3
3.976905521817114e-34	-1.7592605332788829	0.456	0.746	7.334209163335122e-30	Dlgap1
4.478067614631981e-34	1.5255200894558216	0.452	0.146	8.2584522949043e-30	Arfip2
4.718877012378505e-34	1.3198674720290922	0.502	0.172	8.70255298622844e-30	Gli3
4.774935395448742e-34	1.2649999219264472	0.585	0.223	8.80593585628657e-30	Slc2a13
5.8668480909734154e-34	1.6707552541688826	0.327	0.086	1.0819641249373173e-29	Nek7
8.929925209097357e-34	-2.44595989231742	0.244	0.614	1.6468568070617346e-29	Ptprn2
1.0015346416871629e-33	-2.09637067051235	0.401	0.717	1.847030186199466e-29	Kirrel3
1.0925596230896513e-33	1.8865655711767366	0.281	0.068	2.014898456901935e-29	Wipi1
1.2028988218868015e-33	1.6296479122847023	0.359	0.102	2.2183860073236393e-29	Sntb2
1.2126542756346797e-33	1.8533784375966293	0.309	0.081	2.2363770151254763e-29	Hmg20b
1.564632062780967e-33	2.0106852033000746	0.258	0.059	2.8854944501806594e-29	P3h1
1.783646740824023e-33	0.886519458775069	0.539	0.187	3.2894013194276635e-29	Id3
1.9917939632578407e-33	1.6779684653968614	0.516	0.197	3.6732664270401096e-29	Mpdz
2.1370928893990594e-33	-1.3580381540413702	0.641	0.824	3.941226706629745e-29	Rtn1
2.5571461072839345e-33	-1.7927692474602235	0.447	0.731	4.715888851053032e-29	Ppfia2
3.299924345225667e-33	1.5928154212485106	0.433	0.139	6.085720477465175e-29	Wwc2
3.3062703051254985e-33	-2.1251313291887284	0.318	0.658	6.097423696712444e-29	Grid1
3.569587865964056e-33	1.475385379699484	0.548	0.209	6.583033942410911e-29	P4ha1
3.590006906542211e-33	1.3103190169120418	0.65	0.281	6.620690737045145e-29	Mical2
5.2786717049984195e-33	-1.9445231399896414	0.452	0.711	9.734926358358085e-29	Rims1
6.209206716748048e-33	-1.8479883244398723	0.415	0.722	1.145101902702675e-28	B3galt1
8.426364105198825e-33	1.7905084148694286	0.258	0.059	1.5539900682807675e-28	Wee1
1.1197468040828204e-32	-2.1641807065823793	0.512	0.736	2.065037056089537e-28	Grm7
1.1351276764584707e-32	-1.9348849005999034	0.35	0.7	2.093402460924712e-28	Dpp6
1.1362946416839403e-32	1.5216395938758145	0.429	0.139	2.095554578193523e-28	Calu
1.4441957268464297e-32	1.6175033469683389	0.332	0.09	2.6633857594501854e-28	Cited2
1.5844502591969407e-32	-1.8503701278142453	0.834	0.915	2.9220431680109982e-28	Tenm2
2.2618196985885897e-32	1.5674726355958848	0.401	0.124	4.171247888137077e-28	Spint2
2.2897345453007085e-32	-2.059514750388644	0.387	0.677	4.222728448443567e-28	Erc2
2.4364793613843455e-32	1.389906654943411	0.631	0.288	4.49335523826501e-28	Slmap
2.5040912761034293e-32	1.7261937022890708	0.281	0.069	4.618045131389944e-28	ENSRNOG00000050348
2.736872489077542e-32	1.2533243432418784	0.687	0.321	5.047340244356803e-28	Afap1
5.986013762796463e-32	1.756971207259595	0.304	0.08	1.1039406581349237e-27	Pld1
6.299815738436157e-32	-2.1491345496867034	0.424	0.709	1.1618120184823962e-27	Grid2
7.089965146403354e-32	1.8325349638697375	0.281	0.07	1.3075313722997065e-27	ENSRNOG00000026044
8.601688843548756e-32	1.7683897505346444	0.341	0.098	1.5863234565272615e-27	Crlf3
9.861645492405965e-32	-1.8393421454672305	0.442	0.719	1.8186846617095083e-27	Xkr4
1.2196895190801796e-31	-1.7190562609320685	0.465	0.734	2.2493514110876672e-27	Plcb1
1.2242716562517324e-31	-1.7097449161626352	0.94	0.961	2.2578017884594447e-27	Ptprd
1.3740124252388896e-31	1.2625118689013881	0.525	0.195	2.5339537146255603e-27	Ctsl
1.8121850372679901e-31	-2.029560728266347	0.323	0.654	3.3420316457296274e-27	Csmd2
1.8339644068930942e-31	-1.9240154182568332	0.346	0.674	3.382197159192244e-27	Grin2b
1.8458210623381056e-31	-1.9121635867678828	0.479	0.728	3.404063203163934e-27	Epha5
1.9863348556105375e-31	1.2126313081974565	0.429	0.138	3.6631987407169534e-27	Ifi27
2.325120045650548e-31	1.3121683501090269	0.645	0.292	4.28798638818874e-27	Rhoa
2.59034348149862e-31	1.5288688674987094	0.41	0.133	4.777111448579755e-27	Csad
3.11882363343775e-31	-2.5846397625930333	0.263	0.592	5.7517345447858986e-27	Chl1
3.8221770326636234e-31	0.7085467387693765	0.935	0.544	7.048858883638254e-27	Nfia
3.9280954928621753e-31	1.3909785706404905	0.461	0.159	7.244193707936424e-27	Pkd2
4.063970926546485e-31	1.1620329515190508	0.788	0.418	7.494775182737028e-27	Dock9
4.480543822404306e-31	-1.746692634909007	0.479	0.745	8.26301891727802e-27	Pde4d
6.808697417693902e-31	-1.9098580254054862	0.369	0.677	1.2556599777711094e-26	Gabrb3
1.1756768376680225e-30	1.5651028562401077	0.35	0.101	2.1681832240273673e-26	B4galt5
1.4573360340776498e-30	1.5515419300880116	0.429	0.148	2.6876191140460017e-26	Adamts6
1.468534559768535e-30	1.1270124129312264	0.618	0.26	2.7082714351251323e-26	Zfand6
1.9320563851499934e-30	-2.0792809538802164	0.355	0.655	3.563098385493618e-26	Celf4
2.001203941351314e-30	-1.9616771465512575	0.355	0.69	3.690620308640093e-26	Gria1
2.4730153096878442e-30	-2.163831493054648	0.673	0.817	4.5607348341263226e-26	Dpp10
2.525061726449681e-30	1.4610863837064583	0.419	0.139	4.656718835918502e-26	Zhx2
3.375197942448727e-30	-2.0633231624213186	0.433	0.686	6.224540045463943e-26	Lrfn5
3.62054106517517e-30	1.3124841004471262	0.862	0.563	6.677001832396049e-26	Tmeff2
4.374197011620355e-30	1.592575593753835	0.327	0.094	8.066894128830258e-26	Mob3b
5.064952202558213e-30	1.2527118783629407	0.558	0.223	9.340784851957856e-26	Raly
5.660532481219959e-30	1.470602352297746	0.396	0.129	1.0439154001865848e-25	Fam126a
6.681301349708393e-30	1.159842166805379	0.594	0.246	1.232165594913222e-25	Tkt
7.261883199922921e-30	1.6410063160354804	0.272	0.069	1.3392364997297852e-25	Slc41a1
1.2618122171978557e-29	1.2478469431304056	0.456	0.158	2.3270340909562855e-25	Mtmr12
1.2836286047191333e-29	0.9497648979587158	0.765	0.378	2.3672678728230254e-25	Pard3
2.20165739665817e-29	1.830888073112599	0.276	0.072	4.0602965709169974e-25	Rbm18
2.4799210070062382e-29	1.4036001804415288	0.332	0.095	4.573470321120905e-25	Lrp10
3.38563933853869e-29	1.5425848183270323	0.355	0.11	6.243796068133052e-25	Mid1
3.6505687712987725e-29	-1.9426220744837481	0.396	0.683	6.732378928029196e-25	Kcnh7
4.5699429312253736e-29	-1.8590484863414591	0.392	0.667	8.427888753765834e-25	Tmem178b
5.6902548044849e-29	1.0966492208782355	0.442	0.149	1.0493967910431054e-24	Ctsh
6.243774121929859e-29	0.8632439182769918	0.871	0.499	1.1514768235663045e-24	Laptm4a
6.85271472637342e-29	1.592151535214896	0.364	0.115	1.2637776498377863e-24	Arfip1
7.587442771128432e-29	-2.0374067950520365	0.318	0.632	1.3992761958515055e-24	Kcnma1
8.476456057607595e-29	-1.7527497025770398	0.47	0.72	1.5632280261439927e-24	Nav2
9.204056230481002e-29	1.3026167235793331	0.47	0.171	1.6974120500253063e-24	Xpnpep1
1.208401944372468e-28	1.4905351419724222	0.313	0.089	2.2285348658117055e-24	Prdm5
1.4473082794325277e-28	-1.836237257847102	0.424	0.68	2.6691259289294678e-24	Rims2
1.4498818637323598e-28	1.4311286937980214	0.512	0.204	2.673872133095218e-24	Garre1
1.5097621215695559e-28	-1.945840985954022	0.313	0.643	2.784303304598575e-24	Kcnq3
1.6284831836735333e-28	-1.9561602410094499	0.346	0.644	3.00324868733073e-24	Hecw1
1.6296508104091917e-28	1.4631843231091965	0.429	0.149	3.005402024556631e-24	Ndrg3
1.943924072794492e-28	1.4547819351965703	0.452	0.167	3.584984775047602e-24	Golgb1
2.4716897920514227e-28	-2.077704504192037	0.272	0.609	4.5582903145012336e-24	Dok6
2.9156842635208208e-28	-1.658360347912942	0.535	0.766	5.377104918785097e-24	Cntnap2
3.567803692934426e-28	1.4432546120365317	0.263	0.066	6.5797435705096685e-24	Lamb1
4.134795948383194e-28	-2.4363449937412245	0.516	0.726	7.625390688008286e-24	Lrrtm4
4.738085608770375e-28	1.3368365447056707	0.392	0.128	8.737977479694325e-24	P4hb
5.784265804180605e-28	-2.0200498039433965	0.484	0.704	1.0667342996069871e-23	Ncam2
6.872584802319818e-28	1.2293997857205898	0.461	0.168	1.2674420892438209e-23	Iffo1
8.110473415268702e-28	-1.5451326865270283	0.415	0.698	1.495733507243854e-23	Tnik
9.62462753380586e-28	1.4478518989983789	0.35	0.11	1.774973809784477e-23	Phactr4
1.0751494440012144e-27	1.0905768620383594	0.724	0.39	1.9827906046270396e-23	Mdm4
1.2299490857465577e-27	1.3264161994674386	0.493	0.195	2.2682721039338018e-23	Tab2
1.4268652818688516e-27	1.1080335810425057	0.714	0.356	2.631424952822536e-23	Mkln1
1.4678202832545675e-27	1.352254907457361	0.456	0.169	2.706954166378073e-23	Lima1
1.5750346941263744e-27	1.2378001648121597	0.539	0.224	2.9046789829078595e-23	Tmod3
1.5981646733655893e-27	1.2245830131064193	0.535	0.218	2.94733529062082e-23	Gtf3c1
2.3957519113457844e-27	-1.4209238644121842	0.585	0.755	4.4182456749038956e-23	Mapt
2.9411637215159453e-27	-1.016880171853861	0.949	0.92	5.424094135219706e-23	Tcf4
3.8140419265612785e-27	-1.2431197069325404	0.728	0.807	7.03385612096431e-23	Tanc2
3.8712967978457765e-27	1.4175757611904332	0.415	0.145	7.139445554587181e-23	Rin2
4.0653945865753105e-27	1.3706996328603434	0.419	0.149	7.497400696562188e-23	Rnf19a
4.4088781669634e-27	-1.8101290556587988	0.558	0.761	8.130853115513902e-23	Nrg1
5.01001571171147e-27	0.9710725829522109	0.839	0.481	9.239470975538292e-23	Wnk1
5.510398965202262e-27	1.24352931546874	0.53	0.223	1.0162277771626012e-22	Maged1
6.775516744952546e-27	1.743570370545032	0.295	0.085	1.2495407981041485e-22	Cbr1.1
6.890768719324096e-27	-2.0357536167471837	0.313	0.622	1.2707955672177496e-22	Slc35f1
7.604741591434179e-27	0.5367705435179682	1	0.993	1.4024664442922913e-22	Mt-co1
7.997273761082588e-27	1.504710418401596	0.355	0.115	1.474857227018851e-22	Irs1
8.893446663799118e-27	0.9957954131209702	0.779	0.417	1.6401294337378332e-22	Eml4
9.866204030911146e-27	-0.8404862306015985	0.94	0.961	1.8195253473806334e-22	Nrxn1
1.0098971871751319e-26	-1.5527431403095624	0.512	0.728	1.8624523925883782e-22	Dock3
1.1536981006714496e-26	1.1426598527567762	0.65	0.304	2.1276500372582874e-22	Uvrag
1.1796289667175684e-26	-2.2210993317049406	0.327	0.619	2.17547174042054e-22	Cdh13
1.3381545122110222e-26	1.434785963315416	0.382	0.13	2.4678245514195674e-22	Stat3
1.372635230973593e-26	-1.4528696170088489	0.548	0.751	2.5314138929615e-22	Dmd
1.4852193845020825e-26	-2.031370177339861	0.438	0.675	2.7390415888987405e-22	Arpp21
1.497197882620686e-26	1.3985961450624207	0.452	0.173	2.7611323351290693e-22	N4bp2
1.7032933977755847e-26	1.402070993491253	0.286	0.08	3.141213684177733e-22	Plekhg1
1.7149471395048974e-26	1.6761429680572062	0.364	0.123	3.162705514674932e-22	Nt5e
1.956410352060772e-26	-1.8682784268524657	0.332	0.617	3.608011971270476e-22	Dgki
2.1473682705947713e-26	1.4602852122386625	0.917	0.67	3.9601765646308773e-22	Trpm3
2.3838941404835283e-26	-2.254003882059703	0.341	0.614	4.396377573879723e-22	Sox5
2.423487855315785e-26	1.2960088354672923	0.447	0.166	4.469396302773371e-22	Tram1
2.430204058563612e-26	1.3174818768006897	0.373	0.124	4.481782324803013e-22	Scpep1
2.883379829507222e-26	0.5937870825831837	0.959	0.646	5.317529081577219e-22	Rora
2.9254357662727725e-26	1.2699603173831557	0.488	0.193	5.395088640160247e-22	ENSRNOG00000004137
3.251126937072798e-26	1.3230412562367735	0.392	0.135	5.995728297349655e-22	Elf1
3.4015572490947256e-26	1.7239583973720327	0.29	0.084	6.273151878780493e-22	Chst15
3.5317661645473344e-26	-1.7575924162165115	0.309	0.62	6.513283160658194e-22	Cdh2
5.019011359616442e-26	1.3367244810949008	0.456	0.176	9.256060749404643e-22	Cast
6.172244697534206e-26	-1.2905709591352672	0.641	0.788	1.1382853671192582e-21	Stmn2
6.399832559221059e-26	1.390605658778406	0.313	0.096	1.1802571205715476e-21	Tshz1
8.041647315052971e-26	1.7657724353137916	0.272	0.076	1.483040597842069e-21	Usp53
1.3059711156929314e-25	1.0355540646799752	0.618	0.286	2.408471931560904e-21	Phf21a
1.4101179603143192e-25	1.327743720269929	0.336	0.104	2.6005395424116675e-21	Slc28a2
1.477239603556306e-25	1.4624784273710936	0.286	0.083	2.7243252768785394e-21	Utp6
1.512421905482859e-25	1.4734221185168912	0.378	0.132	2.7892084780914884e-21	Trip11
2.8680234074940314e-25	1.1500272889183574	0.493	0.198	5.289208768100493e-21	Tns2
2.9088016153513825e-25	1.8504961252630285	0.263	0.074	5.36441193903102e-21	Mknk2
3.5878470431121286e-25	-2.1413610179963043	0.286	0.573	6.6167075169073875e-21	Akap6
5.682013803228023e-25	1.633798505063822	0.346	0.117	1.0478769855913121e-20	Simc1
6.401638713254611e-25	1.146021058382256	0.567	0.255	1.1805902114984154e-20	Wdfy1
7.289625112338177e-25	-2.1076804389514856	0.272	0.574	1.3443526632174066e-20	Usp29
7.389676454851927e-25	1.1809049301646597	0.544	0.237	1.3628041318037923e-20	Itm2c
9.020642339591614e-25	1.4158173713627578	0.276	0.079	1.6635868602674853e-20	Pdia4
9.096184009861792e-25	-2.223839093888351	0.198	0.531	1.677518255098712e-20	Cracd
9.89674591113715e-25	1.3211797757470958	0.346	0.115	1.8251578809319133e-20	Cd164
1.0613912097886484e-24	1.5078136021423922	0.29	0.086	1.9574176690922254e-20	Itprid2
1.1280371852614526e-24	-2.048503584063833	0.295	0.579	2.0803261770591708e-20	Pclo
1.1588853984885268e-24	0.9883207970800323	0.286	0.082	2.1372164518925412e-20	Pdgfra
1.5619750481840199e-24	1.061148921598459	0.705	0.367	2.880594383860969e-20	Aopep
1.7662218033134206e-24	-2.384861268812074	0.198	0.519	3.25726624967061e-20	Apba1
2.2721531981117646e-24	1.1079879519251659	0.502	0.205	4.190304927957716e-20	Churc1
2.329712161200904e-24	1.513781330667252	0.276	0.081	4.296455167686707e-20	Fggy
2.8996193692956653e-24	-1.8508486528581392	0.3	0.602	5.347478040855066e-20	Cacna1a
2.9508067621287524e-24	1.3149209496305798	0.346	0.114	5.441877830717845e-20	Lix1l
3.1586137070152642e-24	1.142770735273142	0.512	0.213	5.825115398477551e-20	Snx2
3.731361290426018e-24	1.0853045919742748	0.548	0.24	6.881376491803662e-20	Polr2a
4.521826377946403e-24	0.9275609016095547	0.604	0.27	8.339152206208756e-20	Sgcd
4.794269379130724e-24	1.2074136210431117	0.369	0.126	8.84159158899288e-20	Nenf
5.8303015539191026e-24	-2.0250568252054197	0.286	0.575	1.0752242125737609e-19	Dab1
6.30434493146249e-24	1.6201981629585915	0.318	0.102	1.1626472922603124e-19	Jam2
6.609306381377639e-24	1.0995103312764	0.535	0.231	1.2188882828536642e-19	Eif4a2
6.88032864390821e-24	-2.1279784227346976	0.295	0.584	1.268870208509552e-19	Cacna2d1
7.494925172045141e-24	1.175577117736716	0.604	0.282	1.382214100228565e-19	Flnb
7.882017941673851e-24	-1.1224213592981487	0.848	0.89	1.4536017488034916e-19	AABR07054000.1
7.913106156229061e-24	1.0712721377667556	0.378	0.131	1.4593350373317635e-19	Sfrp1
8.42399441293241e-24	-2.0114706068980794	0.286	0.587	1.553553049632995e-19	Cdh10
9.31143694676668e-24	1.4052044434310218	0.267	0.077	1.7172152017227112e-19	Fkbp7
9.441147636112493e-24	1.5836823624185434	0.258	0.074	1.741136447051866e-19	Fgd6
1.0405029303571097e-23	-2.169629469921921	0.235	0.549	1.9188955041645818e-19	Tmem108
1.078279649333592e-23	0.9592117778276659	0.65	0.304	1.9885633293010103e-19	Srsf1
1.3152496588818002e-23	1.3892003547304077	0.507	0.22	2.425583420909816e-19	Arhgef28
1.4205542483712472e-23	1.1053841730379115	0.461	0.18	2.619786144846254e-19	Emsy
1.5207791601005798e-23	1.083663486730237	0.705	0.365	2.8046209270574893e-19	Arid5b
1.6078968993518483e-23	1.3815983460949168	0.346	0.119	2.9652834617846785e-19	Nnt
1.7787651863342514e-23	-1.2678015421005127	0.724	0.796	3.2803987566376265e-19	Nbea
1.8125670604881505e-23	1.098437079686277	0.65	0.33	3.342736172952247e-19	Nbeal1
2.142897656998319e-23	1.8634055501332163	0.286	0.09	3.9519318590362997e-19	Snap29
2.2083675893174507e-23	1.0639024031735842	0.668	0.341	4.0726715082192427e-19	AABR07028902.1
2.211942581153473e-23	1.4230907144286062	0.318	0.104	4.0792645081632347e-19	Sil1
2.346444486537137e-23	1.1764545627909302	0.433	0.17	4.327312922071788e-19	Zfp423
2.4028306119624955e-23	-1.4850568028149804	0.806	0.863	4.431300214581234e-19	Nkain2
2.668803286317641e-23	1.4446646872627484	0.304	0.096	4.921807020626994e-19	Rnh1
3.196182028788045e-23	1.5805725467580078	0.327	0.11	5.894398897490912e-19	Mfap2
3.5526270210009176e-23	1.0306425246619295	0.378	0.131	6.551754752129893e-19	Nkain4
3.5625049926471803e-23	1.0276967608679786	0.452	0.175	6.56997170743993e-19	Aprt
3.700898704235196e-23	1.2538789237090808	0.516	0.223	6.825197390350548e-19	ENSRNOG00000061508
4.302550264858871e-23	-2.122214530931021	0.263	0.555	7.934763198452731e-19	Dscam
4.44276908209277e-23	1.2884047246052046	0.447	0.183	8.193354741195486e-19	Yes1
5.437302988291059e-23	1.508826383308147	0.295	0.094	1.002747417100637e-18	Shroom4
5.716067837857355e-23	0.5014701916168844	1	0.963	1.0541572306576535e-18	Mt-nd4
6.318716046731667e-23	-1.797795571784595	0.396	0.627	1.165297613338254e-18	Enox1
6.864116303268867e-23	-1.6727926916261002	0.359	0.627	1.2658803286488444e-18	Dtna
7.267205984705613e-23	-2.0243507643733807	0.263	0.548	1.340218127699409e-18	Sgip1
8.922983417004455e-23	1.308268341702134	0.276	0.082	1.6455766017639616e-18	Naga
1.1307418854782266e-22	-2.005852868839391	0.281	0.562	2.0853141851989454e-18	Tmem145
1.2397068812677963e-22	1.1925542079938816	0.387	0.143	2.28626743043407e-18	Mdk
1.258583435135643e-22	-2.5285142599925168	0.267	0.555	2.321079571077153e-18	Unc5d
1.4833476238063187e-22	-1.0444898982420223	0.691	0.803	2.7355896878236127e-18	Akt3
1.5580934397844655e-22	1.5846827226696911	0.258	0.076	2.8734359216505115e-18	Slc39a14
1.6010492939328063e-22	1.053327162350779	0.447	0.178	2.9526551078708814e-18	Mbd2
1.6055313791836924e-22	0.48664901414466133	1	0.993	2.9609209694905656e-18	Mt-atp6
1.704729441378229e-22	0.9986043870584754	0.548	0.244	3.14386203578973e-18	Slc25a36
2.0162383009676136e-22	-1.9864231791458686	0.286	0.579	3.718346674644473e-18	Ptprt
2.088690305800612e-22	-0.8909331585567086	0.954	0.92	3.8519626619574886e-18	Celf2
2.296188508732546e-22	0.9524626911497451	0.899	0.68	4.234630847804561e-18	Ddx5
2.620091743835795e-22	-1.8763530555232946	0.373	0.61	4.831973193981973e-18	Lrrc4c
2.621205878235189e-22	1.28119841918071	0.258	0.075	4.834027880641336e-18	Lipa
2.7719600882622154e-22	1.534338931245209	0.267	0.081	5.112048794773178e-18	Galnt10
3.0799728434256785e-22	1.534885252336957	0.253	0.074	5.6800859178456366e-18	Map2k3
3.5160432403204985e-22	1.483765790960249	0.318	0.109	6.4842869437990635e-18	Ckap4
3.6336610600691427e-22	1.2715141647760446	0.465	0.196	6.701197726979513e-18	Herc3
3.640770267087611e-22	-1.7529033063827923	0.47	0.675	6.714308526562972e-18	Kcnq5
3.767716192609996e-22	1.339495837830976	0.281	0.088	6.948422202411354e-18	Hbp1
5.2038905021545e-22	1.316921792625031	0.258	0.076	9.597014864073329e-18	Decr1
5.419107071459329e-22	-2.26335135509133	0.198	0.496	9.993917261185294e-18	Pak5
5.960203684040159e-22	1.0179067396285333	0.59	0.28	1.0991807634106861e-17	Lamc1
7.279344004825586e-22	1.3592475168466753	0.318	0.108	1.3424566213699345e-17	Zfp110
7.413649470162886e-22	0.9173709356803104	0.553	0.248	1.3672252352874394e-17	Rsu1
8.349893719784382e-22	-1.6610293968176557	0.364	0.64	1.539887399802636e-17	Asic2
8.669480344563622e-22	-2.362430982694183	0.189	0.485	1.598825565144423e-17	ENSRNOG00000011132
9.288111583830021e-22	0.8970736725496962	0.544	0.239	1.7129135382899327e-17	Kif13a
1.0315493766564311e-21	-1.7188110081541674	0.332	0.599	1.9023833604297904e-17	AABR07021812.1
1.0389901951810508e-21	1.0673147119482094	0.525	0.236	1.916105717952894e-17	Prpf38b
1.0502546159426999e-21	1.4036146168103996	0.286	0.091	1.936879562721527e-17	Txndc5
1.0936712085331242e-21	1.072241478375024	0.488	0.208	2.0169484427767877e-17	Rictor
1.1195734978435353e-21	0.9876845575968937	0.424	0.168	2.0647174447230478e-17	Dlc1
1.170736512279156e-21	0.7076897860619278	0.945	0.778	2.1590722759452194e-17	Rbm39
1.1783411652232712e-21	1.075106571318975	0.567	0.268	2.1730967769047568e-17	Rap1a
1.1791978020799932e-21	1.2319435067815514	0.341	0.119	2.1746765865959236e-17	Zscan26
1.2872180126279694e-21	1.2838499183627132	0.378	0.144	2.373887458888501e-17	Golph3
1.291864338873764e-21	1.0769527123943274	0.571	0.273	2.3824562137509958e-17	Hdlbp
1.309610825484406e-21	1.1376811497321313	0.581	0.276	2.4151842843583415e-17	Tsc22d2
1.5856743487456742e-21	0.9722021714302471	0.429	0.168	2.9243006339567726e-17	Fgfr2
1.5958755601307624e-21	1.5230433048131753	0.272	0.086	2.943113707993152e-17	Fancl
1.737314320739916e-21	0.801428415860225	0.774	0.444	3.203955070308553e-17	Smarca2
2.3114992894879076e-21	1.012350446731446	0.512	0.222	4.2628669896735995e-17	Clk1
2.728302544012194e-21	0.8901063391089589	0.705	0.382	5.031535551667288e-17	Csnk1a1
2.8561157758983077e-21	1.3551850750180112	0.281	0.09	5.2672487139116594e-17	Atg10
2.9563460760180646e-21	1.5769235587132604	0.263	0.082	5.452093433392515e-17	Crem
3.729064541126622e-21	1.4237908844734937	0.263	0.082	6.877140826745716e-17	Stxbp4
3.782221700307251e-21	0.8049119595060747	0.853	0.518	6.975173259706632e-17	Aurkaip1
3.879158119833409e-21	1.0328399856742672	0.604	0.299	7.153943404596773e-17	Ythdf3
3.9144673270110486e-21	0.9431381331930946	0.636	0.324	7.219060644473776e-17	Pcbp2
4.063016802064274e-21	1.0846528590901505	0.41	0.157	7.493015586366934e-17	Pdlim7
4.3236867511219666e-21	0.9027326052495805	0.475	0.198	7.97374310641913e-17	Ghr
4.323755034390879e-21	1.4002443914235523	0.253	0.077	7.973869034423659e-17	Zfp84.1
4.973448596184583e-21	-2.273029235532269	0.263	0.538	9.172033901083608e-17	Clstn2
5.2142444703663804e-21	0.9699902875731625	0.558	0.259	9.616109652249678e-17	Ccdc9
5.319663825998991e-21	1.462285521023637	0.272	0.087	9.810524027907339e-17	ENSRNOG00000067302
5.644559037642397e-21	1.07793038062531	0.641	0.348	1.0409695777220109e-16	Herc4
6.594553785252574e-21	0.9547631967839376	0.539	0.243	1.2161676090762797e-16	Wwp1
7.231878839027568e-21	-0.9534007931705397	0.806	0.869	1.333703095493464e-16	Tubb2a
7.248599996512966e-21	-1.4384140026450218	0.465	0.692	1.336786811356921e-16	Robo2
7.322532439992766e-21	0.9495008970248531	0.608	0.3	1.3504214325834659e-16	Sp3
7.781439893530473e-21	1.2538207716886305	0.355	0.131	1.4350531451648898e-16	Mxd4
8.687579475592571e-21	-1.8856754313873376	0.313	0.565	1.602163406888782e-16	Limch1
9.002174750324796e-21	-2.4557241815823048	0.171	0.462	1.660181067454899e-16	Rbfox3
9.187681254847613e-21	1.4351573143187308	0.272	0.088	1.694392177018997e-16	Chsy1
9.568563525835308e-21	1.18165391468999	0.336	0.121	1.7646344854345475e-16	Krcc1
1.1051116643065357e-20	1.000127487099921	0.525	0.239	2.0380469313141132e-16	Pdxdc1
1.3014524569988134e-20	0.9075270006837872	0.733	0.411	2.400138621197212e-16	Apbb2
1.3040364736212138e-20	-1.5803260789960485	0.387	0.623	2.4049040646522425e-16	Ly6h
1.5035880488133227e-20	-1.8906841657046924	0.433	0.65	2.77291707962153e-16	Dcc
1.6032700324648687e-20	1.28383508412429	0.295	0.098	2.956750593871711e-16	Myh9
1.6468288670069477e-20	0.8894251446039166	0.336	0.117	3.037081796534213e-16	Foxo1
1.7394057456942697e-20	0.829492577751042	0.866	0.639	3.2078120762093725e-16	ENSRNOG00000051170
1.7767687084551713e-20	0.897593038007197	0.346	0.122	3.2767168521330266e-16	Srebf1
2.0408673329553695e-20	-1.7013454661837817	0.341	0.601	3.7637675354362926e-16	Frmd5
2.3865782361672673e-20	1.4061226352506844	0.341	0.126	4.4013275831396745e-16	Hlf
2.39534380104763e-20	1.226270903624611	0.419	0.174	4.4174930378920393e-16	Hipk1
2.4621322319227324e-20	-1.9202893375761956	0.313	0.559	4.540664262111903e-16	Matk
2.703373320368437e-20	0.4798205681940222	1	0.91	4.985561077423471e-16	Mt-nd2
2.7450345344989196e-20	-2.121551168165346	0.226	0.511	5.062392688522908e-16	Caln1
2.772833696413836e-20	-2.555474076953568	0.194	0.474	5.113659902926397e-16	Dgkb
2.9147237321233246e-20	-2.0152574028866064	0.263	0.525	5.375333506781835e-16	Camk2b
2.929353679184019e-20	0.8808313948419606	0.636	0.324	5.4023140551511685e-16	Bcas3
2.947476171277276e-20	1.2541819264809047	0.618	0.324	5.435735555069553e-16	Sclt1
3.071727294649981e-20	0.9058795952985748	0.622	0.308	5.664879476793495e-16	Srek1
3.220212301632763e-20	1.1335690148889581	0.539	0.254	5.938715526671142e-16	Ube2b
4.330469933813809e-20	-2.157383030696343	0.378	0.608	7.986252651939426e-16	Gpc5
4.5155862644299825e-20	1.2213158884138926	0.369	0.144	8.3276441888617735e-16	Ctsa
5.951704618908909e-20	1.0812608114296807	0.373	0.142	1.0976133658191809e-15	Sesn3
6.240903882858986e-20	-2.0356580678484804	0.235	0.505	1.1509474940768542e-15	Cacna1b
6.379285374442791e-20	1.1493713825540244	0.429	0.18	1.1764678087547394e-15	Prrt2
7.500151563580258e-20	1.3057190210422518	0.373	0.146	1.3831779513554712e-15	Nck1
7.688469617680847e-20	1.3636844055125996	0.359	0.139	1.4179075668927018e-15	Kctd8
7.84910358490403e-20	0.9265426710656631	0.419	0.171	1.4475316831280013e-15	Wasf2
8.008378814180737e-20	1.075491367478012	0.461	0.199	1.4769052209112115e-15	Wasl
8.872633283216633e-20	-2.19153175084174	0.175	0.468	1.6362910300908113e-15	Gabbr2
9.782790910510095e-20	0.9783067008334285	0.507	0.232	1.8041422997162717e-15	Numb
1.0287144591503275e-19	-2.036562544377714	0.235	0.518	1.897155205565034e-15	Dlgap2
1.1295090123103738e-19	0.761138830407861	0.719	0.389	2.0830405205027915e-15	Prkca
1.134412839272755e-19	1.088451323480237	0.406	0.166	2.0920841581868146e-15	Gab1
1.1770961579183454e-19	0.9384933260983221	0.581	0.28	2.1708007344330125e-15	ENSRNOG00000018456
1.2775071332330483e-19	-2.372174732129654	0.207	0.479	2.3559786551083874e-15	Hcn1
1.2881447610050486e-19	-1.5013043936770947	0.382	0.611	2.3755965682455106e-15	Unc79
1.3937643104776428e-19	-1.939381361688892	0.203	0.489	2.570380141382869e-15	Jakmip2
1.5151146496664116e-19	1.4577870113751696	0.286	0.098	2.7941744369147963e-15	Ptbp1
1.5286848284807454e-19	-1.7468293031857365	0.336	0.567	2.8192005606841905e-15	Bach2
1.5621809620338945e-19	0.6665755291730624	0.848	0.515	2.880974130182908e-15	ENSRNOG00000064399
1.9096628355349766e-19	1.4694980701509501	0.253	0.081	3.521800201293604e-15	Sec31a
2.1258934653554976e-19	1.0319632573552553	0.521	0.249	3.920572728808609e-15	Tm9sf3
2.236480993855667e-19	-2.0839996552661653	0.267	0.519	4.124518248868622e-15	Fut9
2.2619627888275735e-19	1.0695286727868785	0.355	0.135	4.171511775155811e-15	Serinc3
2.3044392041574474e-19	-1.7166495168197438	0.263	0.524	4.249846780307164e-15	Astn1
2.46275989375903e-19	1.4401271744556357	0.313	0.115	4.5418217960704036e-15	Atf1
2.505547493545466e-19	0.9736253065743368	0.41	0.167	4.620730687596549e-15	Cradd
2.7909469817451363e-19	0.9523966115833701	0.567	0.281	5.1470644237343804e-15	Nufip2
2.9058957129302215e-19	-1.457780194118964	0.327	0.595	5.359052873785914e-15	Gabrg3
2.90932362834388e-19	1.2466760896269435	0.286	0.097	5.365374635391784e-15	Eif2ak3
3.5106998809191686e-19	1.0451222764897836	0.336	0.124	6.474432720391131e-15	Derl1
3.5260783947854096e-19	1.1896299530709666	0.318	0.115	6.502793775663252e-15	Tango6
3.8450227337265287e-19	1.289943064011871	0.267	0.087	7.090990925538464e-15	Snx21
4.595230318500497e-19	0.5765306239765118	0.737	0.41	8.474523753378616e-15	Ptprm
4.65126246716626e-19	-2.006311051471509	0.267	0.515	8.577858241948017e-15	Cacna1e
4.66214984849856e-19	-1.9429670808860124	0.378	0.606	8.597936750601044e-15	Npas3
4.966711575490847e-19	1.1486345862625256	0.295	0.103	9.15960948752022e-15	Antxr2
5.046054608562335e-19	1.0168720875539277	0.479	0.217	9.305933909110657e-15	RGD1309748
5.258900949714267e-19	-1.8601322737028188	0.272	0.528	9.69846513146305e-15	Gnao1
5.786648952650279e-19	1.269626511490173	0.369	0.15	1.0671737998477645e-14	Slc10a7
6.329933521829425e-19	1.1977228275160958	0.364	0.145	1.1673663400957824e-14	Mtus1
6.969043437894533e-19	0.9270836134015703	0.488	0.216	1.2852309908165098e-14	Mon2
7.115560770588265e-19	-2.2011967899883134	0.304	0.539	1.3122517173118878e-14	Rgs6
7.876654849149803e-19	1.1167548922138892	0.387	0.159	1.4526126872802066e-14	Cbfb
1.0728101815760713e-18	0.6985241215638758	0.876	0.597	1.9784765368625906e-14	Gpc6
1.1006680565566957e-18	2.776771017325712	0.281	0.099	2.0298520299018582e-14	Ptgds
1.1089227530161754e-18	-2.019117567960892	0.263	0.511	2.0450753411124306e-14	Cttnbp2
1.1193174369512854e-18	0.899766356929035	0.498	0.225	2.0642452172255605e-14	Ski
1.2147032473637404e-18	-1.595196963422107	0.355	0.58	2.24015572878821e-14	Fnbp1l
1.2750489329792275e-18	-1.7454956274154731	0.313	0.546	2.3514452422002914e-14	Akap2
1.4260069179132735e-18	-2.0180621069038676	0.359	0.591	2.6298419580156592e-14	Sgcz
1.5455606346570675e-18	0.7597707595658921	0.673	0.356	2.850322922434564e-14	Mt-nd3
1.8100711634713737e-18	1.0809406531343129	0.3	0.105	3.3381332396739075e-14	Ngly1
1.8784303364842018e-18	1.2041761269323472	0.392	0.164	3.464201226544165e-14	Kmt5a
1.898793794725869e-18	0.8483756882972836	0.512	0.238	3.5017555162334476e-14	ENSRNOG00000000164
2.2369937303701263e-18	1.063643429851676	0.401	0.165	4.125463837548587e-14	Acer3
2.2412825792868883e-18	-1.8911357821647954	0.286	0.532	4.1333733327208796e-14	Dync1i1
2.307432706257924e-18	1.138377118849779	0.313	0.116	4.2553673968808636e-14	Washc3
2.33970645664191e-18	1.1012667441309973	0.327	0.122	4.31488664733901e-14	Oat
2.3404054422595675e-18	1.344465027841083	0.286	0.101	4.3161757166150946e-14	Elovl1
2.4254031499024283e-18	0.8647117400481806	0.728	0.417	4.472928489050058e-14	Eif4g2
3.1600558344931073e-18	0.9128348131295866	0.535	0.257	5.827774969972188e-14	Vcp
3.3245343777315802e-18	0.7781717990621376	0.567	0.275	6.13110629941258e-14	Hspa5
3.3720685272765178e-18	0.9490030561644561	0.392	0.161	6.218768778003354e-14	ENSRNOG00000067693
3.744689599924346e-18	-1.8714438332851029	0.364	0.584	6.90595656018048e-14	Mef2c
4.044766574351451e-18	-2.0430350850878543	0.226	0.482	7.459358516418946e-14	Srrm3
4.2583701983554096e-18	1.1741950590511339	0.276	0.095	7.853286319807047e-14	Cggbp1
4.497257429592082e-18	-2.0103030428018958	0.258	0.502	8.293842151653717e-14	Cacnb2
4.5773324192743334e-18	1.9773367435822382	0.281	0.102	8.441516447625726e-14	Diaph3
5.016298135850818e-18	1.008430603387859	0.382	0.158	9.25105702213608e-14	Tgfbr1
5.019721371814041e-18	0.9931574578720923	0.406	0.168	9.257370153899454e-14	Cd151
5.061853874497901e-18	1.1425361402891254	0.346	0.135	9.335070915349029e-14	Stard13
5.595257159846666e-18	-1.8871697950720794	0.263	0.51	1.0318773254189221e-13	Mapk10
6.129377934812406e-18	0.9278549169818395	0.401	0.165	1.1303798787381039e-13	Mia2
6.374606348841999e-18	1.1024790930483617	0.258	0.086	1.1756049028534415e-13	Stx16
6.920360460877769e-18	0.787162176348978	0.825	0.547	1.2762528761950782e-13	Ogt
7.178055860959101e-18	1.0082727375606146	0.336	0.129	1.3237770618780775e-13	Tpcn1
7.214515161235148e-18	-1.8428595982448959	0.327	0.566	1.330500886034986e-13	Cntnap5c
7.236348381294825e-18	1.1709885086552276	0.3	0.11	1.3345273684783916e-13	ENSRNOG00000055756
8.472306332173093e-18	-2.021535230468869	0.263	0.503	1.562462733779362e-13	Sez6
9.2600969965497e-18	0.8862072057107288	0.571	0.296	1.7077470881036957e-13	Cog5
9.553690518968978e-18	0.8498833956234466	0.438	0.187	1.761891605508259e-13	Tmed2
9.95066647419634e-18	1.3174549170417231	0.355	0.145	1.8351019111712892e-13	Srbd1
1.0242463048314988e-17	1.4124848889899217	0.318	0.126	1.88891503537025e-13	Slc38a9
1.0738272171735932e-17	1.0116725777649878	0.475	0.22	1.9803521539115406e-13	Tdrd3
1.173706599294661e-17	0.8966710645578111	0.415	0.177	2.1645497104192138e-13	Itgav
1.337579862224991e-17	1.146402991154531	0.512	0.253	2.466764781915328e-13	Immp2l
1.3535285958989714e-17	1.122379386567462	0.415	0.183	2.496177436556883e-13	Ric1
1.3712636140376273e-17	-1.9253541657184776	0.571	0.691	2.528884357008192e-13	ENSRNOG00000006030
1.5598940611629285e-17	0.8237236518051125	0.456	0.204	2.8767566275966727e-13	Vwa8
1.584464688929924e-17	0.7746122046304065	0.797	0.529	2.922069779324566e-13	Myl6
1.697775632372944e-17	0.8738610826240867	0.594	0.308	3.1310378212221835e-13	Lnpep
1.7744457833257982e-17	1.4594771753502185	0.258	0.09	3.272432913609437e-13	Tmem263
1.9359334728399953e-17	1.1833530269546066	0.392	0.168	3.570248510611519e-13	Mpp5
2.020557483081848e-17	-2.6188041836175473	0.175	0.436	3.726312110299544e-13	Nkain3
2.7461773070952586e-17	0.8853186005585499	0.585	0.306	5.064500189745076e-13	Kdm5a
2.7482691919510402e-17	1.151496799928518	0.29	0.106	5.068358043796108e-13	Man2b1
2.9377950638480476e-17	-0.7778952301104165	0.945	0.95	5.417881656748569e-13	Tuba1b
3.0061152297718435e-17	0.9960743007710282	0.382	0.159	5.543877706745234e-13	Marf1
3.30051481960059e-17	-2.118162171819079	0.217	0.467	6.086809430307407e-13	Tenm4
3.4881765290863895e-17	-1.8689008578153383	0.235	0.492	6.43289515494112e-13	ENSRNOG00000029876
3.632616617433684e-17	1.0002879407120122	0.41	0.178	6.699271565871201e-13	Ankle2
4.1344296461251805e-17	0.5262371579877764	0.359	0.139	7.624715153384058e-13	Grn
4.186009459026293e-17	-1.7396928555956246	0.327	0.547	7.719838644336289e-13	Ryr2
4.590921283374054e-17	1.0712690110124101	0.406	0.178	8.466577030798431e-13	Sdf4
4.6121093245364975e-17	0.9458161068139056	0.512	0.249	8.505652016310209e-13	Prtfdc1
4.62937784595995e-17	-1.9392104206285061	0.217	0.475	8.53749862351934e-13	Myt1l
4.681179667729369e-17	0.9147807032958382	0.442	0.199	8.633031543226503e-13	AABR07019403.1
4.790188794785725e-17	0.6714299124888061	0.797	0.528	8.834066175343834e-13	Tbc1d5
5.1577001721346796e-17	0.732547052375659	0.742	0.444	9.511830657450775e-13	Nipbl
5.224004994766556e-17	0.8378982556014598	0.415	0.179	9.634110011348482e-13	Myo6
5.390290297794933e-17	1.4856776861518002	0.29	0.109	9.940773367193417e-13	Slc38a6
6.143383290470224e-17	-1.7411218137746756	0.35	0.566	1.1329627464285187e-12	Khdrbs2
6.161053279095264e-17	0.9816605923439019	0.336	0.132	1.1362214457307486e-12	Pot1
6.191464653259156e-17	-1.0374643099028251	0.627	0.746	1.1418299113540537e-12	Ptprs
6.254763070224406e-17	-2.028328670917786	0.203	0.459	1.153503405410785e-12	Dclk2
6.639693313143035e-17	-2.173185803170149	0.221	0.479	1.2244922408098385e-12	Meis2
6.809298065606698e-17	1.2573982239614503	0.318	0.124	1.255770749259187e-12	Ganab
7.388290646836837e-17	-2.0794846492933807	0.226	0.472	1.3625485610896494e-12	Fat3
7.389202928909699e-17	-1.4876128732608094	0.318	0.562	1.3627168041495265e-12	Ppargc1a
7.506083049656031e-17	0.7972597259337173	0.733	0.428	1.3842718360175653e-12	Dcaf6
7.534222279428508e-17	1.07843805649862	0.336	0.134	1.3894612727722055e-12	Jund
8.330551892321568e-17	-1.9230982647467114	0.272	0.511	1.5363203799819437e-12	Pde4b
8.788526712908763e-17	-2.0775538232429303	0.217	0.458	1.620780096394634e-12	Fcho1
8.879604060726295e-17	0.871742184274391	0.406	0.174	1.6375765808791434e-12	Ncoa3
9.358462482114832e-17	0.9568141720534821	0.433	0.194	1.7258876509516175e-12	Nfx1
1.1227103550426292e-16	1.2696035900823108	0.272	0.098	2.0705024367696168e-12	Cdc42ep3
1.170003719252174e-16	1.2529488331608967	0.309	0.119	2.1577208590448592e-12	Esf1
1.1807347592444196e-16	1.3241400171897173	0.272	0.1	2.1775110429985586e-12	Mtarc1
1.2712942644367752e-16	1.076906229642653	0.41	0.186	2.344520882474301e-12	Sgms1
1.2732887552283166e-16	0.9910797951341564	0.3	0.111	2.3481991223920614e-12	Psme3
1.318076877006833e-16	0.697643475428348	0.567	0.285	2.4307973765760014e-12	Utrn
1.4914584365829662e-16	1.006338324743909	0.35	0.143	2.7505476487463065e-12	Tp53
1.4968095319857876e-16	0.6411287516219597	0.392	0.162	2.7604161388881895e-12	Lrig1
1.6188941056213995e-16	-2.0017770314936065	0.226	0.482	2.985564509586985e-12	Kctd16
1.8149099237173732e-16	1.0230292513223964	0.286	0.104	3.3470568813195794e-12	Atp7a
1.8562147971840427e-16	1.022208709979341	0.323	0.126	3.4232313289668114e-12	Prpsap1
2.1766354932896198e-16	-1.5734025149988773	0.415	0.612	4.0141511767247165e-12	Gria4
2.372541073638827e-16	1.1733230522764155	0.258	0.09	4.375440248004725e-12	Frmd6
2.6928410798865635e-16	-2.17892594231459	0.171	0.431	4.9661375195268e-12	Zfpm2
2.7889260123747186e-16	1.2344294680737748	0.304	0.117	5.143337352021456e-12	Rab27b
2.823717998681097e-16	0.9375805957659807	0.346	0.14	5.20750073316768e-12	Trip4
3.091363437085559e-16	-1.9256852420770592	0.281	0.5	5.701092450673188e-12	Bcl11a
3.1128373463180033e-16	0.8716676950422934	0.406	0.177	5.7406946340796616e-12	Igsf3
3.5096340668932163e-16	1.1412322643343926	0.286	0.108	6.47246714616447e-12	Lman1
3.8345075540236256e-16	0.940039899674532	0.59	0.316	7.0715988311303704e-12	Tmem135
4.1853668507700313e-16	0.7408198958272111	0.631	0.341	7.718653546190092e-12	Itgb1
4.736766884751129e-16	0.896953314457702	0.691	0.444	8.735545488858032e-12	Trim24
4.773588518709495e-16	0.8662724923120229	0.415	0.182	8.80345194620405e-12	Krtcap2
4.778127676722771e-16	1.2221675766918738	0.3	0.116	8.811823061412135e-12	Rab11fip2
4.977676857609849e-16	0.6414731853115447	0.853	0.564	9.179831660804083e-12	Sptbn1
5.008052695901442e-16	0.7799827675539124	0.599	0.317	9.235850781781438e-12	Morf4l2
5.0875513769425e-16	0.8512842728583782	0.567	0.299	9.382462249357359e-12	Rbbp6
5.230094804189055e-16	1.057978333204793	0.359	0.153	9.645340837885456e-12	Sf3b3
5.431376658561199e-16	-0.8831649481417019	0.797	0.811	1.0016544833718562e-11	Map1b
5.839586488982409e-16	0.5140080259328714	0.608	0.321	1.076936540298136e-11	Spock3
5.843181113467639e-16	-1.6154590753358813	0.392	0.58	1.0775994609457019e-11	ENSRNOG00000007014
6.149915522046498e-16	1.081740308258068	0.313	0.123	1.1341674205758151e-11	Ndel1
7.058842510097282e-16	-1.7291783976964603	0.359	0.553	1.3017917357121408e-11	Cntnap5a
7.580029095005966e-16	-2.1597001561441957	0.143	0.4	1.3979089657010003e-11	Atp8a2
7.758884897026099e-16	0.8245033013050509	0.507	0.248	1.4308935527095532e-11	Atp1a1
8.088148264342792e-16	1.0627607209745145	0.304	0.118	1.4916163029100977e-11	Pabpc1
8.181116174946956e-16	-2.2148470835701213	0.175	0.413	1.5087614449837175e-11	Syt16
8.383149944536928e-16	-1.346865484873823	0.424	0.598	1.5460205127715003e-11	Dpysl2
8.436586753252432e-16	1.052676652394453	0.336	0.139	1.5558753290348137e-11	Tpgs2
8.6916184872317505e-16	-1.6015989797960595	0.327	0.532	1.6029082814152794e-11	Kifc2
9.44165664316689e-16	-2.1553251106773725	0.18	0.429	1.7412303181328378e-11	Pcsk2
9.818799691014463e-16	-2.057371420551479	0.267	0.507	1.8107830390168872e-11	Grm3
1.085154887478087e-15	-2.1514983010070328	0.198	0.434	2.001242643487088e-11	Kcnn2
1.105470659704708e-15	0.851562474447476	0.341	0.138	2.0387089906274224e-11	ENSRNOG00000051408
1.1199871718189072e-15	0.8824501505296148	0.29	0.109	2.0654803422684286e-11	Tmem254
1.1744963498089205e-15	0.8578150564238605	0.65	0.373	2.1660061683176112e-11	Bclaf1
1.3697640499450101e-15	1.0553378622639062	0.318	0.127	2.5261188609085878e-11	Nsrp1
1.3927409423555707e-15	0.6716780933413302	0.76	0.458	2.5684928458921436e-11	Srsf5
1.5187554020971002e-15	0.8247195934896113	0.507	0.252	2.8008887125474723e-11	Prpf39
1.5769868814889247e-15	0.9463884028245548	0.29	0.111	2.908279206841875e-11	ENSRNOG00000045819
1.7624384941539538e-15	0.9344330889633545	0.415	0.189	3.250289070918721e-11	Ptbp3
1.777649246990242e-15	-2.21547759980273	0.161	0.402	3.278340741299405e-11	Apba2
1.785900275733807e-15	-1.733445879846844	0.323	0.52	3.293557288508287e-11	Plppr1
2.001187036541302e-15	1.3091571756247102	0.253	0.093	3.690589132789469e-11	Ebag9
2.158089928613862e-15	0.9723249131886889	0.456	0.223	3.9799494463496846e-11	Ccnl1
2.220265798040658e-15	-2.229102550004767	0.226	0.462	4.0946141847465815e-11	Sorcs1
2.230462101670738e-15	1.0684431458299304	0.336	0.14	4.113418207901175e-11	Ss18
2.2457468641237523e-15	0.9245847633044316	0.406	0.183	4.141606366817024e-11	Tet2
2.3029185509194484e-15	-1.7348202478411359	0.258	0.49	4.2470423916056466e-11	Neto2
2.5282023048519153e-15	-2.0664948818717788	0.221	0.443	4.662510690607902e-11	Otud7a
2.53577070764368e-15	0.9544860206357686	0.401	0.179	4.6764683390364746e-11	Pknox2
2.6236554295720285e-15	1.2129033772924345	0.272	0.103	4.838545343216735e-11	Ddi2
2.7467327325215302e-15	0.732119926876578	0.498	0.24	5.065524505316206e-11	Arih2
2.789413055967629e-15	-1.9168286663812388	0.194	0.434	5.1442355578155015e-11	Camkv
2.880178119903798e-15	0.7918822737309366	0.544	0.28	5.3116244887265846e-11	Tlk2
2.9772947127012513e-15	0.9159071664968528	0.35	0.147	5.490726909163648e-11	ENSRNOG00000032042
3.028228942021741e-15	-1.6405103607664162	0.272	0.503	5.5846598148764944e-11	Snap25
3.0868055786878365e-15	0.7086577512243556	0.581	0.305	5.6926868482161084e-11	Slc3a2
3.3001202029398444e-15	1.1804442444396925	0.323	0.134	6.086081678261661e-11	Mat2b
3.3510685500697212e-15	-1.4662565507769458	0.355	0.559	6.18004062003858e-11	Nell2
3.606126301596424e-15	1.1974794861335332	0.309	0.126	6.650418125404125e-11	Slk
3.781398469208535e-15	0.7436728759043323	0.811	0.566	6.97365505691438e-11	Fhit
3.8551098701453986e-15	-2.3288880207806857	0.134	0.383	7.109593622522144e-11	Grin2a
3.858200852371374e-15	-2.064398734559439	0.226	0.458	7.115294011943289e-11	Fstl5
3.914256810122285e-15	0.7960123679793731	0.622	0.341	7.218672409227518e-11	Zfc3h1
4.156561441679691e-15	0.9355162758970113	0.3	0.118	7.665530610745686e-11	Clic1
4.33213354386988e-15	1.0539625666398718	0.295	0.116	7.989320681604832e-11	Tbc1d2b
4.4140881556263755e-15	0.7103779634521803	0.742	0.458	8.140461376606161e-11	Zfand3
4.613143272633157e-15	0.8992463725277781	0.373	0.163	8.507558823390068e-11	B3gat3
4.723838788284465e-15	0.8913493110099671	0.373	0.162	8.71170349335421e-11	Cnpy2
5.359491380516053e-15	0.8503672783859462	0.733	0.476	9.883974003947705e-11	Pitpnc1
5.495208698334581e-15	0.9861439182499273	0.369	0.163	1.0134263881468634e-10	Hsd17b4
5.692950963562834e-15	0.8869537128584937	0.313	0.125	1.0498940167002578e-10	Oaf
5.9822794292025026e-15	-1.7254094584408741	0.304	0.502	1.1032519723335256e-10	Grik5
6.376123865086467e-15	-1.2608239723869974	0.493	0.638	1.1758847631992462e-10	Large1
6.7729288368052265e-15	-1.3729755984238183	0.986	0.989	1.24906353608362e-10	Hbb-b1
7.02052051557018e-15	-1.5631042602684517	0.608	0.699	1.2947243934814526e-10	Lrp1b
7.28341857329688e-15	-1.8623056366010378	0.244	0.478	1.3432080532874107e-10	Astn2
7.469537814923577e-15	-1.8244488812319717	0.24	0.46	1.3775321638282062e-10	Kif5c
7.51911011514043e-15	0.9133853000889234	0.419	0.197	1.3866742874341982e-10	Scand1
8.176561790918504e-15	1.2653469603730416	0.253	0.095	1.5079215254811906e-10	Shld2
8.236231449010489e-15	0.9562669918996066	0.29	0.112	1.5189258038265145e-10	Cep63
8.924222668961733e-15	0.600287163354482	0.714	0.425	1.6458051446099227e-10	Tln2
9.503081637491928e-15	0.7348780548075156	0.618	0.345	1.7525583155862614e-10	Zfp608
9.92018077851485e-15	-2.0569049940673065	0.184	0.419	1.8294797391737087e-10	Gramd1b
1.0270885084551109e-14	0.8768606417662521	0.286	0.11	1.8941566272929156e-10	Glb1
1.0285875499285207e-14	0.7958679585824091	0.452	0.216	1.896921159578178e-10	Vps25
1.038813711182838e-14	-2.1095700080501745	0.203	0.431	1.91578024616339e-10	Adcy2
1.055094175233426e-14	0.5854636649718556	0.502	0.241	1.9458046779654844e-10	Cnn3
1.0955116881445993e-14	-2.3670035513336245	0.147	0.379	2.02034265527627e-10	Tafa5
1.1139981929766371e-14	0.8359855729380732	0.29	0.112	2.0544354674875141e-10	Cd48
1.3660124608226253e-14	0.9468727517225939	0.47	0.237	2.5192001802490857e-10	Suz12
1.3731613343251727e-14	0.6131143908916259	0.346	0.144	2.5323841327624837e-10	Abca1
1.538963984029733e-14	0.8068626333695912	0.544	0.289	2.838157379347634e-10	Ankrd10
1.5551660138213768e-14	1.1398230068844295	0.258	0.096	2.868037162689383e-10	Mapkbp1
1.598869619992571e-14	-1.4102591189315428	0.35	0.551	2.9486353531902995e-10	Scn2a
1.6030009582870896e-14	0.9997345941253205	0.327	0.138	2.9562543672730504e-10	Dock11
1.6081099913322217e-14	-2.5292490712803075	0.138	0.372	2.965676446014883e-10	Nwd2
1.7456571035339887e-14	0.819985880077471	0.424	0.198	3.219340830337382e-10	Map7d1
1.8361028320211634e-14	1.0201665541685145	0.507	0.277	3.3861408428134293e-10	Rab3gap1
1.8371633486040653e-14	-1.9070908137206333	0.286	0.5	3.388096647495617e-10	Egfem1
1.962576658822829e-14	0.6536157985901903	0.88	0.673	3.619383874201061e-10	Setbp1
1.9863945272840607e-14	0.9490815666294636	0.396	0.183	3.663308787217265e-10	Zmym5
2.060914303925841e-14	1.1722656995378258	0.327	0.14	3.800738159300036e-10	Nudt4
2.0903335043520462e-14	1.266467163380669	0.263	0.102	3.854993048726044e-10	Epm2aip1
2.122768991554985e-14	-1.3262497210997626	0.396	0.579	3.9148105742257034e-10	Kif1a
2.1945307163207802e-14	1.0987592838325213	0.304	0.125	4.047153547038783e-10	Selenon
2.2841483898213497e-14	-2.0172402377500234	0.198	0.43	4.212426460508533e-10	Shisa9
2.3040852820392708e-14	-1.8184055276251976	0.24	0.457	4.249194077136823e-10	Dpysl5
2.354267380366819e-14	0.8301641595404767	0.355	0.152	4.3417399028724876e-10	Mbtps1
2.361010075579473e-14	0.7935713267757736	0.613	0.352	4.354174781383664e-10	Oga
2.370025528212119e-14	0.8688458127515679	0.553	0.298	4.37080107912879e-10	Prrc2c
2.4148590192292417e-14	0.8580000247276341	0.581	0.325	4.453483003262568e-10	Mipol1
2.5541931611152666e-14	-2.176495972205275	0.157	0.391	4.710443027728775e-10	Kcnj3
2.5703822805108622e-14	-2.3774603793241855	0.161	0.389	4.740299001718132e-10	Dscaml1
3.6439849051689684e-14	-1.8255453618563933	0.23	0.448	6.720236962112612e-10	Myo16
3.7589140014182915e-14	-1.7046113766163762	0.263	0.477	6.932189201415614e-10	Grin1
3.826148891667088e-14	0.6808912214477313	0.714	0.433	7.056183786012443e-10	Tra2a
3.890620559300828e-14	0.8689919012987707	0.502	0.265	7.175082435462587e-10	Ccnt2
4.1772663641113204e-14	0.849810677094517	0.373	0.166	7.703714628694097e-10	Tmem260
4.616239163722237e-14	0.6745775722161111	0.631	0.352	8.51326826573655e-10	Marchf6
4.79156193931411e-14	0.8961677087285833	0.3	0.12	8.836598528483081e-10	Ermard
5.006289657619492e-14	1.1154961157436376	0.548	0.305	9.232599386581867e-10	Slc6a6
5.134283958748608e-14	0.9929833401046768	0.258	0.098	9.468646476724182e-10	R3hcc1l
5.497252235526653e-14	-1.937925491130085	0.175	0.412	1.0138032572758254e-9	Srrm4
5.6108202425405223e-14	0.7078589253670524	0.558	0.302	1.0347474691293232e-9	Dhx15
5.66801149207658e-14	0.6692203519364015	0.737	0.44	1.0452946793687627e-9	Ktn1
5.808778393803066e-14	-1.8445643911449345	0.369	0.554	1.0712549113851614e-9	Epha6
5.95672268649265e-14	-1.7397759411421791	0.35	0.536	1.0985387978429744e-9	Fgf13
6.167470055824675e-14	1.0218004497544084	0.258	0.098	1.1374048276951866e-9	Fech
6.176433487125715e-14	0.8945396313203078	0.3	0.121	1.1390578636957242e-9	Serp1
6.609733217834113e-14	-2.0041203548643725	0.23	0.449	1.2189670000329671e-9	Chrm3
7.357787896210842e-14	1.0411204938034637	0.461	0.235	1.3569232438192036e-9	Timp3
8.313945374788588e-14	-2.3002060332187453	0.166	0.387	1.5332578060185114e-9	Ephb1
9.819374073917182e-14	1.0112368521054946	0.3	0.124	1.8108889667118068e-9	Golga5
9.914672486134856e-14	1.093091489434802	0.309	0.13	1.82846389989299e-9	Tpk1
1.0217022237642808e-13	0.7806265576881628	0.599	0.338	1.884223241066087e-9	Med15
1.0356584802187949e-13	0.8833795936736777	0.35	0.152	1.9099613692195017e-9	Gdpd5
1.0359020514039973e-13	-2.005791467891994	0.272	0.476	1.910410563199252e-9	Pcdh15
1.04142690126768e-13	-1.6955774441136537	0.272	0.473	1.9205994913178552e-9	Fyn
1.0432706958188868e-13	0.7834132738395901	0.488	0.25	1.923999817229191e-9	Mt-nd6
1.0645295117604082e-13	0.9723612916570238	0.327	0.141	1.963205325588545e-9	Adam9
1.2357434992130206e-13	0.7742476722691493	0.461	0.227	2.2789581612486525e-9	Rsrc2
1.237570324847857e-13	-1.1866755198952883	0.461	0.63	2.282327193084418e-9	Fry
1.2714130952268509e-13	-1.2884417254681986	0.447	0.606	2.3447400302173585e-9	Nedd4l
1.3078759080163867e-13	-1.8552463884844954	0.194	0.418	2.4119847495638203e-9	Prkcg
1.3169631886935216e-13	-1.717418060972366	0.23	0.445	2.4287435125885924e-9	Shank2
1.332797969942268e-13	-1.352724687476197	0.502	0.616	2.4579460161675306e-9	Pfkp
1.3598819619333073e-13	-1.5367936078508477	0.442	0.585	2.5078943141974053e-9	Hdac9
1.389585944121535e-13	0.8188035278111553	0.406	0.19	2.5626743981489348e-9	Epb41l3
1.4447017953464366e-13	-1.7282267075936835	0.29	0.48	2.6643190509778986e-9	Olfm2
1.4711118907671572e-13	-2.0048048524323203	0.161	0.386	2.7130245489527914e-9	Gabrb2
1.584971707324456e-13	-2.4127239096586717	0.124	0.345	2.923004822647762e-9	Ksr2
1.6405692481321851e-13	0.7907669671083064	0.461	0.227	3.0255378074053758e-9	Kansl3
1.6456688216969006e-13	-2.33461716679241	0.115	0.341	3.034942440973424e-9	Cntn1
1.6560127833068868e-13	0.6685146857161156	0.65	0.38	3.0540187749745607e-9	Zc3h11a
1.6736883650796466e-13	0.830310179949871	0.521	0.274	3.086616082879884e-9	Cnot6l
1.7285634949376215e-13	0.6566117333633752	0.558	0.289	3.1878167973639616e-9	Cdkal1
1.8199271600561692e-13	0.713053860732288	0.535	0.284	3.3563096685755875e-9	Phkb
1.866730850178868e-13	0.8161572163130328	0.382	0.176	3.442625033899868e-9	Ppfibp1
1.9414492709522775e-13	0.6867033590259582	0.488	0.245	3.5804207454901904e-9	Lsm14a
1.9687858705813415e-13	1.0617106727875127	0.336	0.15	3.6308349025261098e-9	Xrcc5
1.9796835756638103e-13	-1.1023363894121518	0.618	0.706	3.650932450239199e-9	Zeb2
2.0051043749270582e-13	0.9704211612935358	0.309	0.132	3.6978134882404807e-9	Mafg
2.084223849541379e-13	-2.3279222255082352	0.161	0.373	3.843725623324211e-9	Sez6l
2.2268526636933613e-13	-1.8407333634393597	0.194	0.413	4.106761682383297e-9	Bmerb1
2.278539085045853e-13	1.2559387148608407	0.258	0.103	4.202081780641562e-9	ENSRNOG00000003350
2.2887887458015615e-13	-2.2665408491120376	0.12	0.345	4.2209842050072395e-9	Phactr3
2.3735727745219233e-13	0.882019811040367	0.341	0.15	4.377342910773331e-9	Ric8b
2.55071410477159e-13	0.6646219563021285	0.594	0.331	4.704026952019766e-9	Rb1cc1
2.5638359277489524e-13	-1.9691153378209738	0.207	0.416	4.728226217954618e-9	Csrnp3
2.6698659683938707e-13	1.0782692772754559	0.295	0.125	4.923766818911976e-9	Fgfr1op2
2.702507180438397e-13	0.893383991327972	0.286	0.115	4.983963742164491e-9	Stx4
2.956763673781834e-13	0.7838029128030268	0.456	0.23	5.452863567188458e-9	Serpine2
3.067072929866355e-13	1.1126428343078822	0.309	0.135	5.656295897259532e-9	ENSRNOG00000019934
3.178366463849591e-13	0.9334987659514377	0.346	0.153	5.861543432631416e-9	Plec
3.2257322737890086e-13	-1.0858684980550009	0.866	0.873	5.94889545932169e-9	Fabp7
3.263855205519014e-13	-1.70435828943967	0.253	0.456	6.019201770018166e-9	ENSRNOG00000067240
3.445864530292826e-13	0.6298922977539781	0.484	0.244	6.3548633667660295e-9	Ap3b1
3.5477216584825935e-13	0.9714594388260906	0.327	0.145	6.542708282573599e-9	Arhgap6
3.571857926129232e-13	-2.2565133302338816	0.129	0.35	6.587220387367529e-9	Rnf180
3.5929633848811556e-13	0.6068421908009235	0.664	0.382	6.626143074397827e-9	Camk2d
3.680381301452885e-13	-2.010273813224435	0.147	0.37	6.787359196139411e-9	Rimbp2
3.774025478755769e-13	0.653420862018598	0.53	0.282	6.960057787921389e-9	Hsp90b1
4.0316987464072605e-13	0.7960553152990208	0.493	0.262	7.43525882812427e-9	Rpl4
4.185697158737179e-13	-1.4967307628616564	0.272	0.485	7.719262700143106e-9	Cacna1d
4.56529574584202e-13	1.133419916539859	0.263	0.105	8.419318414481854e-9	Map3k14
5.151987932563223e-13	0.6653765162336092	0.571	0.313	9.501296145233095e-9	Map4k5
5.167140662846427e-13	0.9229331530049283	0.359	0.167	9.52924081042138e-9	Bbx
5.276220579223592e-13	0.6468023090144923	0.567	0.307	9.730405992204147e-9	Kansl1l
5.914630018940985e-13	-2.000546816949768	0.194	0.406	1.0907760680930965e-8	Cntn4
5.971143216395593e-13	0.5974450465791566	0.516	0.264	1.1011982319676753e-8	Sypl1
6.080355796674852e-13	0.6451885061545939	0.747	0.492	1.1213392160227762e-8	Atp5f1b
6.13659815658836e-13	-2.186614770395207	0.12	0.342	1.1317114320380253e-8	Gabra2
6.169482165340897e-13	1.0922906826783974	0.272	0.112	1.1377759009321682e-8	Lgr4
6.299079248056892e-13	0.8535196951507111	0.253	0.098	1.1616761949266521e-8	Spcs3
6.825890533762125e-13	0.7398958873990784	0.364	0.166	1.258830732236411e-8	Itpr2
7.34980814906717e-13	0.640031020735575	0.65	0.369	1.3554516188509675e-8	Fnbp4
7.399122148370928e-13	0.8603779330827132	0.318	0.14	1.3645461066025664e-8	Tardbp
7.48259554839243e-13	0.7824290907470434	0.341	0.151	1.3799402710345319e-8	Sdha
7.499213102107552e-13	0.8583415989077261	0.286	0.118	1.3830048802906747e-8	Gsto1
7.525734193366052e-13	0.43343709009960296	0.977	0.864	1.3878958999405672e-8	Macf1
7.721436797245997e-13	0.7971121012588759	0.401	0.191	1.4239873741481068e-8	Oaz2
7.985679605012502e-13	0.7457981343774408	0.636	0.373	1.4727190327564055e-8	Ubr1
8.297111661585957e-13	-1.7747689605874701	0.235	0.437	1.530153332629682e-8	Reep1
8.645615762459945e-13	-2.0430341763197655	0.157	0.375	1.5944244589128632e-8	ENSRNOG00000067970
8.78207090817752e-13	0.8127299268239438	0.336	0.149	1.6195895168860982e-8	Gtf2f2
8.96368074838928e-13	0.9517902508936674	0.281	0.116	1.653082003617951e-8	Atg9a
9.027449897789341e-13	-1.623825493633455	0.272	0.47	1.6648423101503102e-8	Ppm1e
9.346584080700145e-13	0.6914811439876861	0.465	0.239	1.723697036162721e-8	Baz1b
9.737088381328122e-13	0.6160072240479914	0.673	0.409	1.7957138392845322e-8	AABR07026291.1
9.764779902907886e-13	0.7803166552120526	0.461	0.239	1.8008207096942724e-8	Map3k3
1.0250705972079277e-12	0.9655339322923024	0.276	0.116	1.8904351953708602e-8	Extl3
1.0301639721033124e-12	0.7679971416636447	0.419	0.207	1.8998283973529288e-8	Fzd3
1.0548714521472354e-12	0.9110911103839983	0.286	0.119	1.9453939320499315e-8	Kdm4a
1.0952758931017705e-12	0.7122180516831502	0.544	0.299	2.019907802058285e-8	Ankrd44
1.1249698424345093e-12	0.7318971952145694	0.419	0.2	2.074669383417722e-8	Tacc1
1.1468215350414549e-12	-1.6999348598122448	0.221	0.433	2.1149682749234512e-8	Cdh8
1.1589225430928914e-12	0.8768164464542618	0.281	0.116	2.13728495397191e-8	AABR07021955.1
1.1738711731630251e-12	-2.375681186034032	0.134	0.341	2.164853217547251e-8	Chd5
1.1742493513929043e-12	0.5119225515741748	0.525	0.271	2.1655506538387942e-8	Cdh18
1.2574191682433458e-12	-1.1388863742237403	0.949	0.968	2.3189324300743783e-8	Apoe
1.3817120794512961e-12	0.8871362186541674	0.295	0.125	2.5481534169240802e-8	RGD735065
1.4051909105668186e-12	0.8037004982524131	0.452	0.231	2.5914530772673268e-8	Pip4p2
1.408989003947178e-12	0.81458344248332	0.378	0.178	2.5984575210793854e-8	Cttn
1.4454611032632913e-12	-1.726850901195861	0.263	0.451	2.665719366638162e-8	Srgap1
1.5040087397349885e-12	0.744528762000006	0.452	0.229	2.773692917819266e-8	Nfatc3
1.5408683642849628e-12	-1.7967035608701938	0.18	0.394	2.8416694374143284e-8	Tspoap1
1.6333835553241229e-12	0.7230584745877529	0.7	0.47	3.0122859527287475e-8	Rock2
1.6655301775166388e-12	-1.5069823503329003	0.313	0.495	3.071570753376185e-8	Trim2
1.718855068729768e-12	0.5413693892563065	0.71	0.44	3.1699125177514384e-8	Tmpo
1.7382489628436946e-12	0.7745564914578822	0.382	0.179	3.205678737276341e-8	Adcy9
1.8142982508971564e-12	0.7653231527262107	0.498	0.261	3.345928834304536e-8	Snx14
1.864858546926284e-12	0.8059763808756264	0.355	0.164	3.439172132241453e-8	Osbpl11
1.9352768615521132e-12	-2.0781646915030034	0.161	0.367	3.569037588074407e-8	Nfasc
1.9459074870112892e-12	0.8623656775311972	0.309	0.133	3.588642587546219e-8	Tspan4
2.083037730309674e-12	-1.3567686553527236	0.323	0.506	3.8415381822371e-8	Kif21a
2.1067523757462723e-12	0.7475589231278031	0.401	0.193	3.8852727313512754e-8	Nectin3
2.3172825772666828e-12	0.5793864764189784	0.779	0.51	4.273532528995216e-8	Neo1
2.3388046156170184e-12	0.6400983626749712	0.373	0.177	4.3132234721209056e-8	Palldl1
2.3553561628987204e-12	0.8714566310248644	0.396	0.196	4.34374783561782e-8	Spats2
2.3615416804138953e-12	1.0847922765004763	0.276	0.116	4.355155167019306e-8	Nub1
2.3932633212318298e-12	-1.6646471708127106	0.235	0.437	4.4136562170157404e-8	Bcat1
2.3988624849453577e-12	0.77404863075422	0.433	0.219	4.423982194736228e-8	Zfp618
2.4748707896840016e-12	0.7250448508177352	0.571	0.33	4.5641567103352357e-8	Pik3c2a
2.4854767835022957e-12	0.8998975796737528	0.332	0.15	4.583716284134934e-8	Srpra
2.5805737184249658e-12	0.7906799079099419	0.401	0.199	4.759094051519322e-8	Rab11a
2.670683487499941e-12	0.9534812855790591	0.336	0.156	4.9252744876473915e-8	Tmem117
2.6972078829456974e-12	-2.035113488495084	0.134	0.346	4.974190777728455e-8	Elavl3
2.7284917809629383e-12	-1.7840923869403982	0.212	0.414	5.031884542451851e-8	Kif5a
2.8478379903256855e-12	0.7921544622794948	0.406	0.201	5.2519828217586295e-8	Ddb1
2.9518571176687655e-12	-1.1868207267707922	0.488	0.628	5.4438148964047374e-8	Kazn
2.9874243107612852e-12	0.795332257189967	0.304	0.133	5.509407913905962e-8	ENSRNOG00000067812
3.0791901092180983e-12	0.7527418980917813	0.475	0.255	5.6786423994200166e-8	Lmo4
3.083552928405372e-12	-2.040963529298584	0.138	0.351	5.686688310565187e-8	Mtus2
3.187262075319162e-12	-1.6832248781593555	0.249	0.447	5.877948719303598e-8	Pnck
3.3191405018918536e-12	0.7923813856508458	0.498	0.269	6.121158913588956e-8	Ppm1h
3.3662748596024085e-12	-2.0107797713872504	0.175	0.374	6.208084096078762e-8	Snap91
3.3720470190594383e-12	0.4438664298341742	0.502	0.257	6.218729112549416e-8	Eps15
3.434291144344279e-12	0.5179590817241184	0.797	0.498	6.33351972839972e-8	Srsf11
3.5576386650516706e-12	-1.6325777929631016	0.452	0.593	6.560997226088291e-8	Galntl6
3.781551938093081e-12	0.8442814388951475	0.258	0.105	6.973938084231261e-8	Ints4
3.793695551139867e-12	0.6338590503560766	0.664	0.399	6.996333335412143e-8	Nisch
3.83653259637944e-12	0.6615559379894052	0.631	0.373	7.075333414242963e-8	Adnp
3.88158944088803e-12	0.684474668300217	0.369	0.173	7.158427246885704e-8	Yipf4
3.96413462528578e-12	-1.9701959634620398	0.161	0.367	7.310657075952036e-8	MAST1
4.0719869450231525e-12	0.6918166746083082	0.479	0.256	7.509558324011697e-8	Pias1
4.2865406747313275e-12	-1.495725406441402	0.309	0.495	7.905238312339514e-8	Tspan7
4.286746149733187e-12	0.8517622956970985	0.276	0.116	7.905617249337944e-8	Dapk3
4.307865118364573e-12	1.006586007650571	0.309	0.136	7.944564851287946e-8	Adpgk
4.331770725594314e-12	0.7930413699729194	0.341	0.157	7.988651572141033e-8	Ints7
4.44664269761027e-12	0.462426658769175	0.834	0.551	8.20049846293286e-8	Ttc28
4.5547770467979415e-12	0.6267987814749707	0.461	0.234	8.399919829704764e-8	Fam120a
4.652956414037094e-12	0.648910120716349	0.618	0.363	8.580982218767209e-8	Usp47
4.662029271377855e-12	0.8615081187560377	0.276	0.116	8.597714382275041e-8	Hdac1
4.689025651059114e-12	0.9280730292937587	0.327	0.148	8.647501105683218e-8	Naa16
4.694795565531202e-12	0.5477074291585491	0.797	0.511	8.658141981952642e-8	Setd5
4.860515303176184e-12	0.5914303139437461	0.59	0.334	8.963762322117519e-8	Ubc
5.52699060513876e-12	0.5948230589344419	0.627	0.379	1.01928760739969e-7	Cd63
5.753305081414795e-12	0.9381717280767107	0.3	0.13	1.0610245231145165e-7	Agpat5
5.873465112923378e-12	-2.277433644920831	0.111	0.318	1.0831844361253293e-7	ENSRNOG00000004676
6.008929996693181e-12	0.720729787970672	0.359	0.168	1.1081668699901564e-7	Marchf3
6.173393590362098e-12	-0.8656962852010026	0.682	0.735	1.138497245934578e-7	Ppp3ca
6.432514792357214e-12	-1.9475863467700716	0.198	0.394	1.1862843780065173e-7	Syn2
8.024972086107113e-12	-1.145202442920999	0.429	0.585	1.479965352119874e-7	ENSRNOG00000020119
8.329795991384633e-12	0.8550846567164276	0.806	0.624	1.536180976731154e-7	Sorbs1
8.590458472627795e-12	0.7875018893203812	0.3	0.132	1.5842523515220178e-7	Dicer1
8.746535933054628e-12	0.657880869347467	0.502	0.266	1.6130361567739346e-7	Usp3
9.970364218601291e-12	0.6563451287872087	0.47	0.25	1.83873456919445e-7	Cisd1
1.0019673373653264e-11	0.6728592587623062	0.465	0.239	1.847828163569135e-7	G3bp1
1.0221070908615295e-11	-1.9261424425819311	0.212	0.395	1.8849698969668329e-7	Scn3a
1.0235585415711684e-11	-2.42139665755284	0.115	0.317	1.8876466623655488e-7	Galnt17
1.0305621033338335e-11	0.74283162800794	0.41	0.206	1.9005626309682557e-7	Sf1
1.0522012237942618e-11	0.6561738701063629	0.406	0.2	1.9404694969213774e-7	Shoc2
1.052613651972711e-11	-2.2890945314050577	0.12	0.319	1.9412300969680734e-7	Mapk11
1.0534340201078065e-11	0.8994668893439408	0.359	0.173	1.9427430198828166e-7	Dtnbp1
1.0670997794937855e-11	0.5805607317294783	0.7	0.449	1.9679454133424392e-7	Ecpas
1.079354958283584e-11	0.8899248396093011	0.267	0.112	1.9905464140665856e-7	Fmn1
1.1246342662477876e-11	-2.1416208668414227	0.189	0.39	2.07405051381417e-7	Sox6
1.1424477652133539e-11	-2.1692920783585894	0.124	0.33	2.1069021686064673e-7	Cdh20
1.1797672630978624e-11	0.8671393757955914	0.3	0.133	2.175726786605078e-7	Wrn
1.2191492926469435e-11	0.9740063473228919	0.263	0.112	2.2483551254994932e-7	Kat2b
1.243897123612791e-11	0.7358055136268924	0.323	0.147	2.293995075366709e-7	Dguok
1.4038556490398625e-11	0.4720495489386398	0.724	0.467	2.5889905879593144e-7	Atrnl1
1.4142370704846295e-11	-2.106705461639711	0.157	0.358	2.6081360053877537e-7	Nol4
1.4220206028076869e-11	0.5445250838108218	0.484	0.251	2.6224903956979363e-7	Arf4
1.4333547110834067e-11	-1.4721907065019457	0.281	0.472	2.6433927581800186e-7	Stxbp5l
1.4742279206175985e-11	-2.092236573330429	0.138	0.348	2.718771131202975e-7	Thsd7b
1.477920926415988e-11	0.6931641312355317	0.415	0.209	2.725581772496365e-7	Bicra
1.4974169604809914e-11	0.6744976667263206	0.452	0.237	2.7615363585190444e-7	Rab12
1.506054935677978e-11	0.742045057916616	0.41	0.206	2.777466512377327e-7	Stim1
1.535240208202148e-11	-2.3933645956701706	0.134	0.332	2.831289991966401e-7	Tox
1.5356405240289142e-11	0.8081960904447509	0.272	0.115	2.8320282544141235e-7	Ly6e
1.5539533423554592e-11	-2.0458867457415915	0.166	0.36	2.865800753971938e-7	Atp2b2
1.5664582513137266e-11	0.5661826275105339	0.724	0.456	2.8888623070727746e-7	Prkce
1.659223567148154e-11	0.5358600138228757	0.641	0.382	3.0599401025346253e-7	Rack1
1.6798634760805597e-11	0.5971319185227073	0.636	0.385	3.0980042225877685e-7	Mphosph8
1.6916045620564282e-11	0.7479754198360892	0.396	0.199	3.119657133344465e-7	L3mbtl3
1.7265000225979874e-11	0.562860337987718	0.59	0.351	3.184011341675208e-7	Glul
1.7690349525067596e-11	-2.2208959216258544	0.18	0.369	3.262454259412966e-7	Trim9
1.7754096433414364e-11	0.7093812972209612	0.3	0.131	3.274210464250277e-7	Ergic3
1.7864423915055425e-11	-1.9224779468245008	0.184	0.381	3.2945570584145214e-7	Pde10a
1.7878006476968684e-11	-2.013992940509991	0.217	0.405	3.2970619544825647e-7	Cdh4
1.7889768506938754e-11	0.6715312483111046	0.631	0.395	3.299231108049645e-7	Sos2
1.893983309004533e-11	0.8960610604980608	0.29	0.128	3.4928840184661594e-7	Ctdsp2
1.9476147400639623e-11	0.5004642365568996	0.733	0.474	3.591791103625959e-7	Calr
2.0319117358878275e-11	0.6342191034333294	0.488	0.267	3.7472516233243316e-7	Akap10
2.0726360719611827e-11	0.7166712884845203	0.567	0.331	3.822355443910813e-7	Lrch3
2.135582608721285e-11	0.7512949042404459	0.507	0.285	3.938441447003794e-7	Map2k5
2.203235665761777e-11	-2.004155181768121	0.166	0.364	4.063207214797869e-7	Sh3rf3
2.2472299175785506e-11	-1.93581294727661	0.18	0.378	4.144341413998363e-7	Xylt1
2.447100089759425e-11	0.8738025394974	0.3	0.136	4.512941985534331e-7	Ttc14
2.4658165985656423e-11	0.7394106427243871	0.452	0.238	4.5474589710747573e-7	Cct4
2.5080542780876514e-11	-1.5038777560689618	0.212	0.411	4.625353699649247e-7	ENSRNOG00000031222
2.509147298486823e-11	0.7680660072432743	0.323	0.149	4.6273694478693994e-7	Nbr1
2.5163669238234897e-11	0.5657291167327818	0.373	0.178	4.6406838809152797e-7	ENSRNOG00000003269
2.578234719576097e-11	0.6751029223657878	0.59	0.346	4.754780469842238e-7	Eif5b
2.6362684610447028e-11	0.6116131733562442	0.604	0.348	4.861806295858641e-7	ENSRNOG00000020139
2.6587942754666115e-11	0.7787097899390172	0.429	0.225	4.903348402815525e-7	Pcyt1a
2.7414344863856918e-11	0.5048838679719985	0.359	0.168	5.055753479792493e-7	Zfp36l1
2.7415886575224413e-11	0.903536363427693	0.396	0.203	5.056037802202886e-7	Vcl
2.7808233665095625e-11	-0.8403835787031424	0.636	0.698	5.128394452516935e-7	Clasp2
2.7854569307883093e-11	-0.905626838061169	0.594	0.675	5.1369396717598e-7	Tecr
2.7886513459399995e-11	-1.4903367088315327	0.267	0.449	5.142830812182547e-7	Celf5
2.8886446548851442e-11	0.7085889935043987	0.424	0.219	5.327238472539183e-7	ENSRNOG00000004036
2.986676326896001e-11	0.6624663439775933	0.493	0.269	5.508028482061605e-7	Mrtfa
2.9962951098422075e-11	-1.7749405107244776	0.194	0.392	5.525767441570999e-7	Zfp804a
3.00386060531854e-11	0.6879010249548037	0.419	0.214	5.539719728328451e-7	Kat6a
3.0102621974699104e-11	0.6376271871647794	0.562	0.331	5.551525544574009e-7	Hectd1
3.086214604471962e-11	0.6602172174722356	0.456	0.239	5.691596973567193e-7	Eif4g1
3.1413730858053273e-11	0.898785459988147	0.253	0.106	5.793320244842185e-7	ENSRNOG00000026267
3.153101370604083e-11	-1.7684147411585158	0.253	0.429	5.814949547668049e-7	Msra
3.160058233763599e-11	0.8344949458336065	0.304	0.139	5.827779394706829e-7	Sp1
3.4124445446959155e-11	0.7812033084917478	0.359	0.175	6.293230229328207e-7	Kdelr1
3.6311809242693763e-11	-1.948038861241385	0.18	0.375	6.696623860537584e-7	Brinp1
3.670820719953039e-11	0.77207722019624625	0.415	0.214	6.769727571737394e-7	Ano6
3.7982009614274104e-11	1.088824566112395	0.258	0.111	7.00464221306443e-7	Ldb1
3.80850812731078e-11	-1.8087733874425127	0.194	0.382	7.023650688386541e-7	Rapgef4
4.212896806700805e-11	-2.130677062227968	0.124	0.32	7.769424290917625e-7	Gpr158
4.380744963187328e-11	0.73694617188206335	0.424	0.221	8.078969861110071e-7	Phc2
4.8022398937557494e-11	0.7323834247568337	0.488	0.27	8.856290812064353e-7	Dennd6a
4.864871780118805e-11	-1.1354884907668832	0.484	0.597	8.9717965368951e-7	Sdccag8
5.1772461879871964e-11	-1.619086318576401	0.217	0.411	9.547877419885987e-7	Chn1
5.337177662494731e-11	0.6925249289745151	0.525	0.297	9.842823045172784e-7	Copa
5.5859290953140586e-11	0.8876495906914448	0.267	0.116	1.0301570437578186e-6	rnf141
5.675086811197624e-11	-1.1046533220437698	0.475	0.595	1.0465995097210659e-6	Mast2
5.737323228569318e-11	0.6560151890412753	0.318	0.145	1.0580771498127536e-6	Nrbp1
5.949331683591012e-11	0.7058418800021966	0.332	0.155	1.0971757490878543e-6	Nxf1
5.95943217813201e-11	0.7947772075412951	0.313	0.144	1.0990384822911051e-6	Fuca1
5.974566326286198e-11	0.7609002483640667	0.309	0.142	1.1018295218937007e-6	Septin9
6.031335246988353e-11	0.8323248345170537	0.309	0.142	1.1122988462495922e-6	Bnip2
6.123738516913359e-11	0.8900664870194681	0.318	0.151	1.1293398572891616e-6	Efl1
6.202376275259778e-11	0.8345834260837968	0.332	0.157	1.1438422326834083e-6	Insr
6.410115406974931e-11	0.8334805355871597	0.304	0.139	1.1821534833543169e-6	Zfp871
6.419391098466086e-11	0.6147040629787024	0.433	0.225	1.1838641063791155e-6	Rap1b
6.461075717510097e-11	0.9904126090603756	0.272	0.12	1.191551583823212e-6	Eif4e2
6.694846710649508e-11	0.9271196864760252	0.276	0.124	1.2346636303779823e-6	Arcn1
6.802610872430384e-11	0.5756365111019992	0.535	0.297	1.2545374970936113e-6	Snd1
6.982245135830984e-11	0.5551601433551375	0.498	0.269	1.28766564794995e-6	Dazap1
7.006619991915301e-11	0.6378619191644866	0.498	0.277	1.2921608589090199e-6	Pcca
7.022269427660868e-11	0.4254196687081504	0.88	0.62	1.2950469278492172e-6	Rpl23
7.164337483166794e-11	0.9129086738776081	0.253	0.109	1.3212471186456201e-6	Thumpd2
7.186197153968386e-11	0.5111593203445259	0.834	0.585	1.3252784791348498e-6	Son
7.220536739335766e-11	-1.6461096792724672	0.346	0.498	1.3316113854683019e-6	AABR07006724.1
7.441406661451977e-11	-1.9362496390464723	0.152	0.351	1.3723442165049736e-6	Lrrtm3
7.6076891182098e-11	0.5992838063119572	0.553	0.32	1.4030100271802514e-6	Thrap3
7.779768022567941e-11	0.7384473499133272	0.364	0.179	1.4347448187219797e-6	Hnrnpl
8.078299115684892e-11	-1.3724094076321283	0.429	0.564	1.4897999229146078e-6	Cspg5
8.305129820411202e-11	0.671360788809121	0.332	0.155	1.531632041480234e-6	Egln2
8.376605526890803e-11	-1.4234807575775617	0.396	0.533	1.544813591269202e-6	Rfx3
8.679212591875668e-11	0.8395180770752595	0.281	0.126	1.6006203861937107e-6	Aldh7a1
8.784763601609282e-11	0.7932505061915188	0.295	0.134	1.6200861034087837e-6	Ube2z
8.88572434436861e-11	-1.7272589725810656	0.207	0.391	1.638705283588459e-6	Wnk2
8.965190917979755e-11	0.7706964033690362	0.309	0.144	1.6533605090938264e-6	Ibtk
9.168909494076108e-11	0.6792200276513679	0.396	0.2	1.6909302888975158e-6	Smad2
9.83934316213221e-11	0.7954773740960115	0.359	0.178	1.8145716659604223e-6	Prnp
9.909341970202633e-11	-1.5609628073212358	0.258	0.442	1.8274808461447696e-6	Brinp3
1.0144631239830674e-10	0.8926895166215185	0.253	0.109	1.8708728932495727e-6	Atg3
1.0206429268774341e-10	-2.1454788550529313	0.134	0.321	1.882269685747364e-6	Elavl4
1.0394168179070977e-10	0.8345901984298847	0.419	0.227	1.9168924955842696e-6	Zzz3
1.0401658311816577e-10	0.687932441633599	0.332	0.155	1.918273825865213e-6	Tbk1
1.0789333183260178e-10	-1.9193288422589778	0.198	0.395	1.989768825656842e-6	Thsd7a
1.1366907513100301e-10	-1.7902857781333974	0.175	0.365	2.0962850835659573e-6	Gas7
1.1759940521423776e-10	0.6078607180731497	0.493	0.276	2.168768230960973e-6	Yeats2
1.228100171579069e-10	0.6176091353946911	0.521	0.301	2.2648623364261193e-6	Ctdspl
1.2480862592363758e-10	0.5096595577379692	0.922	0.722	2.3017206792837243e-6	Luc7l2
1.2814274962575793e-10	-0.9787721802533054	0.585	0.658	2.363208588598228e-6	Ahi1
1.2834934949807446e-10	0.9495363125102776	0.364	0.186	2.3670187034434892e-6	Tfdp2
1.2900839773020524e-10	0.5713766420372522	0.493	0.274	2.379172870940445e-6	Kdm3b
1.3184230642562822e-10	-1.89742436024234	0.212	0.395	2.4314358151014357e-6	Tmem132b
1.3295427562913277e-10	0.5700488130418258	0.751	0.471	2.4519427511524667e-6	Cdk13
1.3575907230899336e-10	0.62988922255074	0.461	0.245	2.5036688115224553e-6	Suco
1.36686673359382e-10	0.2565002224026945	0.442	0.222	2.5207756300937225e-6	Zfp36l2
1.3895319008442936e-10	0.5336814477594751	0.465	0.246	2.562574731537046e-6	Hnrnpdl
1.4028066664196344e-10	-1.9319726602963379	0.249	0.408	2.5870560542110897e-6	Spock1
1.4032394826279662e-10	0.9121338858179013	0.3	0.14	2.5878542538624953e-6	Ascc1
1.537033424757644e-10	0.7815074499399401	0.415	0.22	2.834597041938047e-6	Ybx3
1.6318797126537622e-10	0.6675984666126896	0.392	0.201	3.0095125660760684e-6	Cd2ap
1.6409703752601756e-10	0.5893058610404933	0.548	0.324	3.026277566054816e-6	AABR07071986.1
1.6498165374096053e-10	0.4998417690204924	0.599	0.348	3.042591658290794e-6	Chd3
1.6540117134973525e-10	0.8191452078259674	0.276	0.124	3.0503284020318173e-6	Tmco1
1.6607170207169284e-10	0.6778974908339027	0.484	0.264	3.0626943296061596e-6	Sh3bgrl
1.709334518765559e-10	0.8149701091739023	0.369	0.184	3.152354719507444e-6	Hmgxb3
1.7630771300410302e-10	0.6423576041486019	0.318	0.149	3.251466843221668e-6	Nr2f2
1.7728679116845167e-10	0.8209842096565765	0.29	0.131	3.2695230027285856e-6	Slc25a46
1.799876548572688e-10	0.6687457508034947	0.336	0.162	3.3193323308777513e-6	Atr
1.8528003045937802e-10	0.43901360091845976	0.7	0.437	3.4169343217318493e-6	Serf2
1.8566048835603751e-10	0.8645040562240786	0.332	0.161	3.423950726262044e-6	Ptpn2
1.8725357672921877e-10	0.49961417800130237	0.742	0.485	3.4533304620402525e-6	Ubr5
1.9427972933245967e-10	0.6378870965795943	0.461	0.258	3.582906768349221e-6	Wdr26
1.9445574623106973e-10	0.4890251384574983	0.484	0.259	3.586152871993388e-6	Micos13
1.9583769898354375e-10	0.511017710262518	0.512	0.285	3.611638844654514e-6	Ddx50
1.9764761316800038e-10	0.7002456092932018	0.263	0.114	3.645017282044263e-6	Vat1
2.0185602160022194e-10	-1.5739360914235838	0.267	0.436	3.722628750351293e-6	Nmnat2
2.086805860114755e-10	0.5395939453716212	0.392	0.199	3.848487367223631e-6	Tmed10
2.1134198271552566e-10	0.720262333302253	0.327	0.158	3.897568845239724e-6	Nhlrc2
2.1683975455509687e-10	0.8554353912891224	0.304	0.145	3.998958753505097e-6	Clint1
2.1899358099722678e-10	0.5570961191188111	0.65	0.393	4.038679620750856e-6	Hnrnph1
2.254274425449214e-10	0.5674994102925472	0.691	0.469	4.157332895413441e-6	Arhgef12
2.2565728621678155e-10	0.7832050106034426	0.355	0.177	4.161571672409885e-6	Xpo4
2.2756602230005215e-10	0.6508421690876349	0.659	0.425	4.196772583257562e-6	Ehbp1
2.3104562098441674e-10	-2.4212719414526873	0.138	0.32	4.2609433421946135e-6	Cntnap5b
2.454707664676339e-10	0.6532510944736128	0.59	0.366	4.526971875196105e-6	Mllt10
2.459140682294407e-10	0.6620951965272309	0.415	0.219	4.535147246287345e-6	Rab7a
2.4894186809895617e-10	-0.5801726160243046	0.857	0.846	4.59098593148095e-6	Pgd
2.521548806310054e-10	-2.665205503957382	0.147	0.325	4.650240308597002e-6	ENSRNOG00000066325
2.542038386615854e-10	0.569912335411953	0.668	0.427	4.688027192596958e-6	Lrp1
2.5540995815697705e-10	1.0174545279015685	0.263	0.118	4.7102704483309705e-6	Kctd18
2.575485295445086e-10	0.5877662238359316	0.452	0.245	4.749709981859828e-6	Eif5a
2.5856566496079706e-10	0.8532980627065143	0.267	0.121	4.7684679932070195e-6	H1f0
2.600835442416723e-10	-2.31377509095418	0.143	0.327	4.796460722904921e-6	Satb2
2.6542884210905386e-10	0.6354508556843721	0.677	0.463	4.895038706175172e-6	Wwox
2.6795892686706197e-10	0.8797713472739072	0.429	0.241	4.941698529282357e-6	Usp46
2.7232526985166796e-10	-1.547961957154302	0.212	0.399	5.02222262660446e-6	Adgrb1
2.8106886459621525e-10	-1.8495540073630279	0.226	0.395	5.183472000883402e-6	Elavl2
2.823287403931007e-10	0.5994144386398254	0.498	0.277	5.206706630329563e-6	Nr3c1
2.836082699666112e-10	-2.2041218199157404	0.124	0.307	5.230303714724243e-6	Ak5
2.841238083766015e-10	0.7305343765059381	0.263	0.116	5.239811274081285e-6	Lrp11
2.85580924339861e-10	0.7158994471875264	0.369	0.188	5.266683406675716e-6	Zc3h7a
3.0299860509222446e-10	0.5463475396102946	0.498	0.273	5.5879002751108035e-6	Nfyc
3.1586064068156176e-10	-1.9983543878623722	0.184	0.359	5.825101935449362e-6	Zfp385b
3.268305294866907e-10	0.8416780820455276	0.272	0.122	6.0274086247935505e-6	Usp13
3.269545300985657e-10	0.5342828083644066	0.502	0.279	6.029695444077749e-6	Ppp4r2
3.312123282618071e-10	0.4305005113762903	0.751	0.508	6.108217757804246e-6	Rpl3
3.31215804652204e-10	-0.9278499914822915	0.562	0.652	6.108281869395946e-6	Dnaaf9
3.3676737322320654e-10	0.6967902533272354	0.313	0.149	6.210663896982375e-6	Blcap
3.428414843872404e-10	0.7706320515448906	0.392	0.209	6.322682655069487e-6	Kcmf1
3.4648665836089113e-10	0.3559479172908404	0.429	0.223	6.389906953491554e-6	Cd9
3.610080511993055e-10	-1.7348668255757933	0.212	0.393	6.657710480217592e-6	Ttyh1
3.627070259159131e-10	-2.0274803015856846	0.166	0.348	6.6890429719412695e-06	Kcnab1
3.6275222707083715e-10	0.9346602995023213	0.3	0.144	6.689876571640379e-6	Flna
3.706379877408909e-10	0.5008326997154324	0.627	0.377	6.83530576991751e-6	Cdk12
3.8107874657779127e-10	0.5749351980667956	0.765	0.499	7.0278542443876265e-6	Trpm7
3.84582862785087e-10	0.7888024748731634	0.286	0.133	7.092477155482574e-6	Lypla1
3.872113423331824e-10	0.643036797082897	0.696	0.485	7.1409515753085505e-6	Picalm
3.979768673109031e-10	-1.4840306449289322	0.972	0.981	7.339489386947675e-6	Hba-a2
4.005950763494041e-10	0.7996652281728147	0.502	0.293	7.38777439803571e-6	Pcmtd1
4.084161561963722e-10	-2.1540521573767824	0.134	0.312	7.5320107525734965e-6	Pcdh10
4.1745349077490696e-10	0.6955280046769118	0.35	0.174	7.698677276870834e-6	Cept1
4.1897504338809184e-10	0.5747527597388269	0.323	0.154	7.72673775016319e-6	Tln1
4.224024315891863e-10	-1.0618249868343952	0.516	0.597	7.789945643367774e-6	Gap43
4.2463430209022005e-10	0.670376433499603	0.336	0.163	7.831105799147838e-6	Rcor1
4.3831540031732776e-10	0.8887233275835508	0.35	0.183	8.083412612652159e-6	Tmem128
4.431001069459672e-10	-2.0767057223282634	0.129	0.309	8.171652172297527e-6	Ccdc85a
4.466471939848098e-10	0.5575559095048809	0.613	0.378	8.237067551467862e-6	Brd4
4.5290813873697764e-10	0.7408584249977288	0.387	0.201	8.352531894587342e-6	Txnl1
4.529625001883429e-10	0.5828072121564873	0.604	0.372	8.353534428473419e-6	Reep5
4.5571889854395834e-10	-2.489603682382906	0.106	0.285	8.40436792694768e-6	Sorcs3
4.839529871603363e-10	-1.0339647253321196	0.438	0.566	8.925060989210922e-6	Vps9d1
4.889619524039782e-10	0.6168170734795304	0.562	0.334	9.017436326234165e-6	Ubr2
4.961689458152781e-10	-1.6191786592098303	0.276	0.431	9.150347698725359e-6	Eml6
5.05085612970706e-10	0.6579605739965286	0.396	0.206	9.31478887440576e-6	Bnip3l
5.313630296027177e-10	0.5551115708453733	0.571	0.345	9.79939699193332e-6	Zfp148
5.344682663147691e-10	-1.8963991313968172	0.134	0.316	9.856663767376972e-6	Carmil3
5.814408874553525e-10	0.7310059979139341	0.276	0.126	1.0722932846451611e-5	Fbxo38
5.904830535703372e-10	-1.2772524842427249	0.373	0.508	1.0889688473944159e-5	Atp9a
5.964853733552344e-10	-1.9603044477969442	0.12	0.303	1.1000383255417233e-5	Arfgef3
6.262684960138517e-10	-0.8511772080536277	0.516	0.622	1.1549643603487452e-5	Nnat
6.291010188315556e-10	0.7403500473743085	0.401	0.218	1.1601880989291548e-5	Prkdc
6.315296320754163e-10	0.7695563726536331	0.281	0.131	1.1646669474734828e-5	Bag1
6.448897970087289e-10	0.5306065643519609	0.507	0.284	1.1893057636434978e-5	Srsf3
6.640205323801807e-10	-0.9953218196931848	0.654	0.705	1.2245866658155292e-5	Stmn1
6.644998747620892e-10	0.7831085847001978	0.3	0.144	1.225470669036245e-5	Scaf11
6.974898413387945e-10	0.6063940378518783	0.627	0.388	1.2863107653970047e-5	Ranbp2
7.078347226971183e-10	-1.0636139194786056	0.465	0.58	1.3053887955980256e-5	Dbn1
7.120073962496792e-10	-1.634473564910715	0.263	0.423	1.3130840401636583e-5	Cacnb4
7.236731683520098e-10	0.48415314227008605	0.502	0.279	1.3345980570747765e-5	Pdia3
7.350156072996577e-10	0.5935474073691847	0.396	0.206	1.3555157829820288e-5	Cobl
7.558789633958148e-10	-1.163453973364978	0.774	0.814	1.3939919842945617e-5	Tenm3
7.726240972732392e-10	-2.203459062516729	0.115	0.29	1.4248733601913076e-5	Bicdl1
7.760696652309913e-10	0.5881551987387296	0.553	0.329	1.431227676618994e-5	Ddx6
8.87774623417965e-10	0.6121953054640794	0.544	0.322	1.6372339605074112e-5	Smc5
9.040754378435396e-10	0.45750257873981304	0.604	0.359	1.667295922471056e-5	Tmem59
9.312065482117154e-10	0.4849165259236178	0.419	0.217	1.7173311162120457e-5	Bpnt2
9.425418784232193e-10	0.6117409577284838	0.382	0.199	1.738235732188101e-5	Sppl2a
9.92933077841106e-10	-2.3349328517109296	0.097	0.272	1.831167182154568e-5	Camk2a
9.982205259399783e-10	0.7818865737826037	0.253	0.112	1.840918293938508e-5	Klf6
1.0223033319181163e-9	0.9330629860853137	0.263	0.122	1.8853318047233902e-5	Stt3a
1.061564629629757e-9	-1.5838919827488527	0.189	0.367	1.9577374899631978e-5	Ptpro
1.0618082508347954e-9	0.4363333723233742	0.664	0.422	1.9581867761895297e-5	Rpl5
1.0845509024023761e-9	0.6640630413760413	0.387	0.202	2.0001287742104622e-5	Tmem65
1.089654050075859e-9	0.6997288565357733	0.415	0.227	2.0095399991498992e-5	Smc1a
1.1039947878534891e-9	0.5354162148755535	0.65	0.402	2.0359871877594047e-5	Septin2
1.1108421001583144e-9	0.5689746979194612	0.544	0.313	2.0486150011119635e-5	Mnat1
1.1309101042097813e-9	0.5181864351686237	0.631	0.39	2.0856244141836787e-5	Atp9b
1.1359841813386506e-9	0.7429650799600576	0.267	0.123	2.0949820272247396e-5	Nme7
1.1556786497118221e-9	0.728134856750718	0.276	0.129	2.1313025657985425e-5	Gaa
1.1575482199029516e-9	0.8923260756713528	0.258	0.118	2.1347504271450234e-5	Chmp3
1.2431566464672405e-9	0.5384283698762471	0.479	0.263	2.2926294874148848e-5	Ppp6r3
1.2583775543882103e-9	0.5658237706330047	0.525	0.303	2.3206998858027375e-5	Rnf14
1.2983692701663462e-9	0.7845257213943921	0.323	0.158	2.3944526080407756e-5	Zfp236
1.304153041232663e-9	0.5282576277916191	0.419	0.223	2.4051190386412772e-5	ENSRNOG00000023383
1.315449142464707e-9	0.5937377619943566	0.419	0.223	2.4259513085334127e-5	Ctr9
1.42796014565406e-9	-1.53797798444351	0.258	0.412	2.6334441006152175e-5	Aplp1
1.435473817440968e-9	-1.8891862938984199	0.166	0.335	2.647300814124633e-5	Rnf112
1.4484382030690926e-9	0.615994982808052	0.286	0.134	2.6712097341000208e-5	Cdc16
1.4851217051863534e-9	0.4789692339131708	0.622	0.383	2.738861448704673e-5	Glg1
1.6133076541593571e-9	-1.498948831945259	0.276	0.436	2.9752619758006863e-5	RGD1564053
1.637027705234215e-9	0.7643029767698586	0.479	0.278	3.0190064939929394e-5	Cxadr
1.7070129297345322e-9	0.9116147387653613	0.267	0.126	3.1480732450164245e-5	Fam13a
1.7893955898114124e-9	0.591123764790357	0.488	0.276	3.3000033467302066e-5	Fip1l1
1.895099354346908e-9	-1.9071604395786759	0.152	0.322	3.494942229286568e-5	Asap2
1.898040390606799e-9	0.5700111813168801	0.507	0.294	3.500366088357059e-5	Arnt
1.9491431117957373e-9	0.43316298647799034	0.594	0.353	3.594609726773699e-5	Mt-nd5
1.984862323169487e-9	0.6830161230833101	0.29	0.139	3.660483096389168e-5	Rif1
2.0437802680098513e-9	0.6768355265469672	0.429	0.237	3.769139570263768e-5	Uri1
2.0474712442589887e-9	0.6120795886092891	0.373	0.192	3.775946468662427e-5	Washc4
2.082520081144525e-9	0.5096264402514159	0.71	0.486	3.840583533646733e-5	Fto
2.113935320988784e-9	0.6066672527536832	0.548	0.333	3.898519518967515e-5	Zfp644
2.160239693276353e-9	0.7223763427499438	0.327	0.164	3.98391404234025e-5	Cep192
2.2864284560963524e-9	0.5800285196648698	0.447	0.249	4.216631358732893e-5	Pi4kb
2.3203930208421624e-9	0.7369636867381273	0.281	0.133	4.279268809037116e-5	Mylip
2.3653796454282078e-9	0.7178781928271212	0.263	0.121	4.3622331420987005e-5	Dcaf13
2.401792368414509e-9	0.9877652039981744	0.253	0.117	4.429385485830037e-5	Plbd2
2.428193392476316e-9	0.5910449813384501	0.447	0.248	4.478074254404822e-5	Ccdc47
2.512645727197834e-9	0.8575824714352906	0.286	0.139	4.633821250098246e-5	Stxbp3
2.5784577129539064e-9	-1.0408410260405143	0.433	0.554	4.755191714229594e-5	Psip1
2.676837986466522e-9	0.6815785589728764	0.272	0.127	4.9366246146415595e-5	Yy1
2.72901767569508e-9	0.6893905872425368	0.318	0.159	5.0328543975168665e-5	Uba3
2.7412212948636e-9	0.5785364460137126	0.346	0.175	5.0553603119874506e-5	Capza1
2.8203349322986027e-9	0.4100529349754487	0.77	0.533	5.201261682145083e-5	Rpl18
2.8662405936240757e-9	0.5774148585766515	0.401	0.216	5.285920902761521e-5	Brd7
2.885631114938297e-9	0.5508087289808483	0.525	0.312	5.321680902169207e-5	Rpl10a
3.021033909562678e-9	-2.029222388332246	0.143	0.314	5.571390736015491e-5	Pex5l
3.099047377904937e-9	0.6807440947200044	0.295	0.144	5.715263174332285e-5	Ivd
3.107587740853368e-9	0.5282668142470923	0.313	0.152	5.731013311681782e-5	Lemd3
3.148025857973504e-9	0.5530722574401539	0.567	0.339	5.805589287274736e-5	Setd2
3.2285256999400076e-9	-2.0247723645972333	0.147	0.312	5.954047095829362e-5	Adam23
3.3102471455397476e-9	0.4841426800190598	0.714	0.49	6.104757785804402e-5	Eef2
3.3244503094556903e-9	-1.3870150783868542	0.249	0.409	6.130951260698184e-5	Cpeb3
3.3830238206090264e-9	0.8867039457419431	0.281	0.137	6.238972529967167e-5	Taok2
3.447254539021808e-9	0.24402847734902977	0.498	0.277	6.357426820864019e-5	Id2
3.473921715150054e-9	0.6647895314380043	0.332	0.168	6.40660642707973e-5	Ptprf
3.5296490504465653e-9	-1.0789482792986596	0.433	0.547	6.509378778833555e-5	Scn8a
3.5579654655042475e-9	0.643991369314349	0.35	0.181	6.561599911482934e-5	Lrif1
3.6741649806377926e-9	0.5229906757169459	0.424	0.228	6.775895057292217e-5	Ociad1
3.7140890473795216e-9	0.6677791208770074	0.387	0.209	6.849523021177313e-5	Nucb1
3.717315088579472e-9	0.47519859157392474	0.484	0.274	6.855472486358262e-5	Hnrnpf
3.8788388133285525e-9	0.7187441025163027	0.424	0.243	7.153354539540517e-5	Uso1
3.988712326303852e-9	0.4842658400671264	0.406	0.216	7.355983272169563e-5	Capzb
4.09160768440204e-9	0.5600031762539144	0.452	0.256	7.545742891574242e-5	Ctnnd1
4.13658623203711e-9	0.5230104654107597	0.691	0.444	7.628692329122839e-5	Wac
4.175203805141149e-9	-1.4884289039916576	0.263	0.411	7.699910857441306e-5	Mcf2l
4.23068287421746e-9	-2.359965393251944	0.111	0.273	7.80222535663184e-5	Kcnd3
4.239723583860464e-9	-2.1907490601499933	0.124	0.294	7.818898233355467e-5	Olfm3
4.2533301445540996e-9	-2.1454305895179755	0.161	0.321	7.843991452586671e-5	Grm1
4.318016437459491e-9	0.4415288488911896	0.309	0.152	7.963285913962793e-5	Ctsd
4.445804389855176e-9	0.3944130016542846	0.866	0.632	8.198952455770915e-5	Gpatch8
4.525625329740981e-9	0.5454890352482589	0.415	0.23	8.346158233108317e-5	Etv6
4.665411014126242e-9	0.4798873458015156	0.687	0.462	8.603950992251615e-5	Pan3
4.87371256176664e-9	1.0681629543779296	0.622	0.439	8.988100706410036e-5	Ncald
4.978903556289724e-9	-1.2704100839948889	0.373	0.516	9.18209393850951e-5	Galnt13
5.145025223316094e-9	0.5817458422643518	0.318	0.158	9.48845551683954e-5	Zfp326
5.201840412282712e-9	0.40667698405356334	0.53	0.309	9.593234088331778e-5	Pdzd2
5.277274853999687e-9	0.41714524053036195	0.742	0.506	9.732350285746223e-5	Morf4l1
5.374132402081297e-9	0.4995143918557089	0.645	0.428	9.910974975918328e-5	Ube2d3
5.401525364916395e-9	-2.075730265334851	0.134	0.296	9.961493077978816e-5	Ankh
5.4727320155320425e-9	-2.129818805105675	0.097	0.263	1.0092812383044193e-4	Slc24a2
5.720263133735555e-9	0.5646503002349916	0.355	0.184	1.054930927123511e-4	Tut7
5.750987181340087e-9	-1.5981635013100521	0.18	0.347	1.0605970559827388e-4	Sptbn4
5.891488920151889e-9	-2.1531395087285805	0.111	0.277	1.0865083866544114e-4	Slc35f3
5.895436263030389e-9	0.6908061615293637	0.364	0.196	1.0872363556280644e-4	Marchf7
5.9063357523219e-9	-2.111423978418611	0.115	0.279	1.0892464394432048e-4	Pacsin1
6.314320141695666e-9	0.5980716687214686	0.429	0.239	1.1644869205315146e-4	Adam10
6.328450286119889e-9	-1.5463971527195657	0.493	0.567	1.1670928017662299e-4	Schip1
6.50713166292585e-9	0.9622608616341055	0.35	0.191	1.2000452212767852e-4	Cpd
6.593834350069394e-9	0.5003339967833138	0.599	0.373	1.2160349308397977e-4	Baz2b
6.665827984844171e-9	0.7096976574411664	0.387	0.213	1.229311996964962e-4	Sqstm1
6.787065430578963e-9	0.4590986237758927	0.604	0.374	1.2516706067073724e-4	Sipa1l1
6.787828158865046e-9	0.5285731336811116	0.447	0.251	1.251811269057892e-4	Evi5
6.851595207288502e-9	0.4698621141388535	0.599	0.376	1.2635711881281455e-4	Ube2g1
6.85629277553542e-9	0.5481584012118715	0.585	0.376	1.2644375136642422e-4	Ppib
6.8946094918109544e-9	0.470251476236521	0.41	0.22	1.2715038824797763e-4	Cert1
7.0645090001333495e-9	0.5686704220743085	0.295	0.143	1.3028367498045922e-4	Dars1
7.119629780375993e-9	-2.1439041217725143	0.088	0.253	1.3130021240969407e-4	Sphkap
7.195751544483232e-9	-1.4730882288141998	0.272	0.415	1.3270404998335977e-4	Adgrb2
7.1968764476553485e-9	-1.671679316171563	0.184	0.346	1.3272479544765994e-4	Septin3
7.232552588929003e-9	0.612457582762504	0.548	0.341	1.3338273484502866e-4	Wapl
7.286017594530168e-9	0.20653591789367143	0.571	0.341	1.3436873647832534e-4	Efna5
7.53462091343257e-9	0.6254916324785662	0.29	0.141	1.3895347888552345e-4	ENSRNOG00000062931
7.596074751527567e-9	-1.0076583767803569	0.493	0.571	1.4008681056767137e-4	Tjp1
7.64518774745902e-9	0.39588875998261397	0.82	0.617	1.4099255243863924e-4	Rps8
8.006483293707749e-9	0.5550469959596533	0.41	0.227	1.476555649025583e-4	Cdc73
8.076546194006546e-9	-2.1474588019497522	0.097	0.26	1.4894766490986872e-4	Slc12a5
8.093196155346698e-9	0.529058242261167	0.608	0.387	1.492547234969038e-4	Mprip
8.155694901600987e-9	0.557646618915611	0.438	0.252	1.504073253753254e-4	Hsf2
8.297654323705767e-9	0.6283056691263269	0.3	0.145	1.5302534103778175e-4	Cul7
8.353323420440193e-9	-1.7504079683768923	0.124	0.296	1.5405199051975803e-4	Kcnk10
8.466710361949226e-9	0.7748574204248097	0.272	0.131	1.5614307249506762e-4	Sbds
8.516239931275213e-9	0.4234751474793672	0.862	0.685	1.5705649681257747e-4	Rplp1
8.733369883890062e-9	-1.6908314100410273	0.161	0.327	1.6106080739870053e-4	L1cam
8.73984141859782e-9	-1.9692958865253984	0.184	0.342	1.6118015544178097e-4	Cntn6
8.979795930155797e-9	-1.3835724202447899	0.392	0.513	1.656053965439332e-4	Nckap5
8.983842084716836e-9	-1.793259989340191	0.138	0.302	1.656800157263479e-4	Fam135b
8.986628535931267e-9	0.8763327526898061	0.263	0.128	1.6573140345964443e-4	Nubpl
9.219611022909509e-9	0.426300345386487	0.498	0.283	1.7002806648449718e-4	Ube2i.1
9.326454517764e-9	0.647530056037596	0.47	0.278	1.7199847421660368e-4	Mbnl1
1.0173707984929028e-8	0.5631440577569138	0.267	0.127	1.8762352265806113e-4	Psenen
1.0195094381255303e-8	-1.2856109647502516	0.336	0.461	1.880179305791103e-4	Sorbs2
1.0439233974048739e-8	-0.7487544026235278	0.806	0.822	1.9252035294940685e-4	ENSRNOG00000029663
1.0609230525345899e-8	0.5943730047334138	0.433	0.247	1.9565542934842908e-4	Scaf8
1.0676295489975071e-8	0.4882440107819148	0.364	0.191	1.9689224142612028e-4	Clk4
1.0815622243421539e-8	0.42367004821610155	0.696	0.456	1.9946170541318002e-4	Pspc1
1.0836902332221835e-8	0.5105410870587064	0.465	0.266	1.9985415281083507e-4	Myl12a
1.0838765765235425e-8	0.7087728167755447	0.263	0.125	1.998885182424717e-4	Stx18
1.087524952915178e-8	0.48876548615375726	0.618	0.397	2.0056135181661713e-4	Zmym2
1.1058462927137529e-8	0.5620483617275965	0.359	0.189	2.039401733022703e-4	Tm9sf2
1.1086952488975391e-8	0.6067970574646571	0.364	0.194	2.0446557780168416e-4	Elavl1
1.122053560560549e-8	-2.1387171298243164	0.115	0.274	2.0692911763857644e-4	Camk4
1.12520703791864e-8	0.6608183460047673	0.253	0.119	2.075106819329556e-4	Klhl15
1.1453054183165904e-8	-1.3275362268983026	0.401	0.501	2.112172252459456e-4	Ralgapa2
1.1914817292781627e-8	-2.081706314736043	0.12	0.278	2.1973306051347878e-4	Rab11fip4
1.2222279262437692e-8	0.43407443751533226	0.691	0.458	2.2540327415787592e-4	Chd2
1.2306643021344507e-8	0.5657828252435025	0.571	0.358	2.269591105996354e-4	Eif3a
1.26884660729375e-8	-1.2846291991044707	0.309	0.452	2.3400069131711336e-4	Plppr3
1.2896455577997513e-8	0.4588599695795421	0.7	0.462	2.3783643376943013e-4	Crebbp
1.3128402461881383e-8	0.5351608322321321	0.484	0.284	2.4211399820201645e-4	Parn
1.3166864714860112e-8	0.3811751904621994	0.71	0.467	2.428233190714502e-4	Naca
1.3202926271131525e-8	0.5375977449806553	0.304	0.152	2.4348836629220757e-4	Mpzl1
1.340900327152065e-8	0.6638497377574375	0.286	0.141	2.4728883833338385e-4	Kdelr2
1.3470448903840922e-8	0.46593929269774226	0.442	0.246	2.484220186846343e-4	AABR07035787.1
1.4321282582842918e-8	-1.8737292372549073	0.198	0.347	2.641130933927891e-4	Adcy1
1.4571702448184964e-8	-1.5608252657598842	0.194	0.353	2.687313365494271e-4	Syt14
1.4840991437075647e-8	0.5055443650937039	0.396	0.213	2.736975640825491e-4	Eif3el1
1.5183571506134672e-8	0.5774306508627126	0.369	0.196	2.800154257161356e-4	Rasgrp2
1.53761428064381e-8	0.6143881490263413	0.263	0.125	2.8356682563633145e-4	Acbd3
1.538485210408922e-8	-1.875246877069409	0.166	0.324	2.837274425036134e-4	Rit2
1.5417319477682306e-8	0.46721968686286575	0.369	0.196	2.8432620580741706e-4	Arhgef40
1.603235523497114e-8	0.6772549462679882	0.29	0.144	2.9566869524333774e-4	Synj2bp
1.6230989398858893e-8	-1.3465692261533162	0.217	0.382	2.993319064937557e-4	Scn1a
1.640718120782181e-8	0.7389235043021728	0.263	0.128	3.0258123583464983e-4	Polr2e
1.644067939431144e-8	0.5916908059613235	0.304	0.153	3.0319900938989157e-4	Dek
1.6441616153499925e-8	-1.6669019951973478	0.189	0.346	3.032162851028456e-4	Ralgps2
1.652459313720485e-8	0.7998560775810177	0.272	0.134	3.047465466363318e-4	AABR07071244.1
1.656436113658847e-8	0.5874737725708203	0.401	0.224	3.054799480809646e-4	Nucks1
1.6905518555284407e-8	-0.9185828289825606	0.604	0.652	3.11771573196555e-4	Fchsd2
1.701819835112996e-8	-1.5002788693262779	0.244	0.399	3.138496139915387e-4	ENSRNOG00000007682
1.7288534602689747e-8	-1.0627769697682878	0.484	0.572	3.188351551428043e-4	Ssbp2
1.7428417898999315e-8	0.4627952306618387	0.576	0.355	3.2141488289334536e-4	Atxn7l1
1.794739282519532e-8	0.5949073482536438	0.429	0.239	3.309858184822521e-4	Stx8
1.797478581013361e-8	-1.6940040188317373	0.18	0.335	3.3149099991048404e-4	Dnajc6
1.8358487991792338e-8	0.4745293166111997	0.618	0.384	3.385672355446343e-4	Fut8
1.8505825902277843e-8	0.4630020934673551	0.719	0.491	3.41284441289808e-4	Chd9
1.8664896370864312e-8	-1.8525954044523705	0.134	0.294	3.4421801887147966e-4	Kif21b
1.88766988503964e-8	-2.145166375789791	0.143	0.295	3.481240801990104e-4	Mapk4
1.9464213376034602e-8	0.5159450631133502	0.429	0.241	3.589590230808301e-4	Dpp8
1.9792632316885083e-8	-1.2205435046701791	0.438	0.52	3.650157251879947e-4	Syn3
2.0446809441505286e-8	0.32975709477615117	0.47	0.261	3.770800597202405e-4	Zfp827
2.0706800618697988e-8	0.4679701811917071	0.512	0.304	3.818748170100283e-4	Armh3
2.092494311903944e-8	0.5663442504086955	0.258	0.122	3.858978010013254e-4	ENSRNOG00000028585
2.1649987043942744e-8	0.41544055320965745	0.871	0.668	3.992690610643921e-4	Strn3
2.196966221947608e-8	0.47611106795036795	0.419	0.233	4.0516451065157784e-4	Rnf13
2.1986526356995742e-8	0.6196139730446447	0.263	0.127	4.054755190757155e-4	Ccs
2.2004178934304846e-8	0.4712654372830346	0.475	0.278	4.0580106790644995e-4	Hnrnpa3
2.226371034864282e-8	0.4389643775297706	0.567	0.34	4.1058734624967093e-4	Scp2
2.231449816902145e-8	0.6110201528359896	0.313	0.16	4.115239752330936e-4	Cbx6
2.291854772102358e-8	0.5702315335981474	0.548	0.337	4.2266385707111687e-4	Sppl3
2.3100275972008142e-8	-1.169343521398682	0.456	0.541	4.2601528947577415e-4	Ssbp4
2.4160171034699285e-8	0.49797828911042064	0.442	0.252	4.455618742219242e-4	Brd1
2.485490318513154e-8	0.2179072488804854	1	0.971	4.5837412454019586e-4	Mt-nd1
2.517219733999545e-8	0.47584286588439695	0.641	0.427	4.642256633441961e-4	Atxn2
2.618196266007062e-8	0.5072661411270931	0.406	0.224	4.828477553770224e-4	Lrrc42
2.6193898696736937e-8	0.6047952249553998	0.452	0.267	4.830678797652226e-4	Sec24a
2.6531090952040978e-8	0.5519076523193229	0.355	0.189	4.892863793375397e-4	Supt20h
2.659104086139624e-8	0.611578708521358	0.387	0.217	4.903919755658695e-4	ENSRNOG00000057706
2.6709028349131036e-8	0.6346466540260833	0.346	0.187	4.925679008146746e-4	Faf2
2.672820778862307e-8	0.6664324810952975	0.35	0.192	4.929216080377867e-4	Cstb
2.6762618914185405e-8	-2.042818838725942	0.111	0.268	4.935562180154072e-4	Phyhipl
2.7599856550356543e-8	0.7023669059316581	0.3	0.154	5.089965545016753e-4	Sec22a
2.8379310316800872e-8	0.5152707215814853	0.401	0.223	5.233712408624417e-4	Anapc1
2.8764912670810504e-8	-1.1076412239660256	0.424	0.526	5.304825194750873e-4	Pde4dip
3.042997830211744e-8	-2.0465324716834536	0.175	0.322	5.611896598476499e-4	St6galnac5
3.0527060738027574e-8	0.5542424761032255	0.332	0.172	5.629800541307045e-4	Lekr1
3.0678517147108415e-8	-1.0497157402717618	0.29	0.441	5.657732132269734e-4	Atp1a3
3.3428986571918065e-8	-1.7886580694221568	0.194	0.339	6.164973703593129e-4	Wwc1
3.439748783343019e-8	0.5248190764096766	0.507	0.308	6.343584706241196e-4	Ggnbp2
3.473260142366608e-8	0.41211434930619717	0.908	0.823	6.405386354552499e-4	Zc3h10
3.5644078632721776e-8	0.5900505202255204	0.258	0.123	6.57348098144655e-4	Tnpo2
3.6011609320973616e-8	0.6423834399723172	0.364	0.202	6.641260990973955e-4	Npat
3.636985197523465e-8	0.3987117607300694	0.71	0.471	6.707328101272774e-4	Acin1
3.655320450677801e-8	-1.5411287549787294	0.171	0.331	6.74114197514e-4	Ptpn5
3.748443981359277e-8	-1.7550367996517515	0.184	0.336	6.91288039042278e-4	Sema6a
3.8455382913455417e-8	0.5186790198284699	0.516	0.321	7.091941716899448e-4	Kdm2a
3.847668129594746e-8	0.4533720012027658	0.71	0.478	7.09586956459863e-4	Hnrnpc
3.877349733350118e-8	-1.5454803602516871	0.267	0.397	7.150608378244288e-4	Garnl3
3.877835058925156e-8	0.4227279732866326	0.668	0.443	7.151503415669773e-4	Med13
3.9309391377432694e-8	0.5171028417797906	0.346	0.182	7.249437957826138e-4	Adrm1
3.935867608547512e-8	0.6282364573685524	0.382	0.215	7.258527043683321e-4	Becn1
3.9565236701204446e-8	0.4768040058201953	0.475	0.281	7.296620952436124e-4	Cnot1
3.9804164544450004e-8	0.422310212625637	0.332	0.172	7.340684025287469e-4	Dmtf1
3.996788466322495e-8	-1.6387727981600997	0.235	0.379	7.370877289591945e-4	Zswim5
4.085689373893718e-8	0.5384146976115113	0.332	0.174	7.534828343334795e-4	Hnrnpll
4.135700471994416e-8	-1.8297925401291386	0.267	0.389	7.627058810452102e-4	Khdrbs3
4.3870616547864205e-8	0.5734547061069823	0.442	0.257	8.090619103757117e-4	Ap1g1
4.4733143902797954e-8	0.8234374847106812	0.309	0.166	8.249686398553998e-4	ENSRNOG00000005157
4.4767395055979034e-8	0.48114297562642655	0.373	0.205	8.256002996223653e-4	Tsc22d4
4.6349644338525724e-8	-0.9264569022688707	0.7	0.735	8.547801408910914e-4	Dbi
4.6797733645477154e-8	0.41278615430834664	0.802	0.592	8.630438038898896e-4	Rps18
4.717045095836536e-8	0.4917232893067614	0.327	0.173	8.69917456574174e-4	Tmem87a
4.7969558972404335e-8	-2.051007599994943	0.207	0.358	8.846546065690808e-4	Slc1a2
4.840001759848375e-8	-0.7948617496006132	0.59	0.658	8.925931245512373e-4	Prickle2
4.860459540097413e-8	0.5307412986811488	0.41	0.232	8.963659483847649e-4	Nf2
4.997100788767547e-8	0.6693524864986213	0.387	0.22	9.215653274645111e-4	Ints8
5.038024703978929e-8	0.634626410842999	0.346	0.186	9.291125159077941e-4	Usp8
5.08098363053455e-8	0.6164247307728035	0.318	0.169	9.370350011431817e-4	ENSRNOG00000017758
5.196788614099732e-8	-1.3229561336122013	0.286	0.424	9.583917562122725e-4	Fez1
5.2238614208055285e-8	0.40905735594337855	0.571	0.344	9.633845232249555e-4	Hnrnpu
5.231369177875246e-8	-2.3315305426085575	0.106	0.251	9.647691037837529e-4	Pde2a
5.269999261135026e-8	0.35754620660517156	0.544	0.333	9.718932637385214e-4	Rps6.1
5.4111250615743223e-8	-2.077387501943611	0.189	0.334	9.979196838555365e-4	Pcdh11x
5.456340751552717e-8	0.4207984542408204	0.558	0.345	0.001006258361401352	Selenof
5.501116213577406e-8	0.5452590675463371	0.488	0.3	0.0010145158521079453	Eri3
5.5523078553934486e-8	-1.650940577742862	0.138	0.294	0.00102395661469166	Nyap2
5.6522336932388334e-8	0.5555431960353878	0.415	0.242	0.0010423849377071057	Nudcd3
5.735012566476203e-8	-1.6244753388875415	0.189	0.335	0.0010576510175095413	Cyfip2
5.795336134235149e-8	-1.4645000136555877	0.212	0.366	0.0010687758898756462	Rap1gap
5.855102171525954e-8	0.21210967941656866	0.65	0.413	0.0010797979424728163	Klhl29
5.927796967867107e-8	0.5252633164205988	0.415	0.238	0.001093204316814052	Mrps28
5.939521842886796e-8	0.7279448824933638	0.258	0.128	0.001095366618265183	Tsn
5.956429739724559e-8	0.6900210930656854	0.276	0.139	0.0010984847726000031	Dhrs1
6.34651780790681e-8	-0.6492316311790818	0.747	0.738	0.0011704248141341737	ENSRNOG00000032922
6.445407157372518e-8	-1.6691197206072934	0.166	0.316	0.0011886619879626398	Mlip
6.483512065630307e-8	0.703786243387956	0.415	0.244	0.0011956892951435411	Cmss1
6.730385811483087e-8	0.524077158234175	0.452	0.271	0.001241217751353711	Romo1
6.762795464860405e-8	0.4265998384558485	0.613	0.389	0.0012471947396295558	Sec62
6.996386847512352e-8	-1.5716951102388181	0.184	0.333	0.001290273662418228	RGD1559441
7.014316670021787e-8	-1.4977233634844467	0.24	0.388	0.0012935802802854178	Neto1
7.033913277426201e-8	0.5328947017049446	0.415	0.238	0.00129719428662294	Sacm1l
7.063843471274444e-8	-1.2011135891890303	0.346	0.475	0.001302714012972433	Edil3
7.094610565920907e-8	0.412528742881729	0.654	0.44	0.0013083880805671336	Rpl6
7.333628092427395e-8	0.5664881749872266	0.253	0.123	0.0013524676928054601	Pdcd6ip
7.391902168624028e-8	0.5227613526717403	0.304	0.157	0.0013632145979376434	Alkbh1
7.50381212243586e-8	-1.4818934281711362	0.23	0.37	0.0013838530316196212	Wdr47
7.6287693289862e-8	0.6200338933237349	0.267	0.133	0.001406897639651635	Txlna
7.64257709939312e-8	0.5144253609548701	0.382	0.212	0.001409444068670079	Gfpt1
7.7465977488178e-8	-1.2078179969306861	0.327	0.466	0.0014286275568369787	Chka
7.783286689043428e-8	0.4608424866911663	0.382	0.211	0.001435393731193389	Sdcbp
7.937385676461358e-8	0.6061466635380679	0.304	0.157	0.0014638126664530038	RGD1306556
7.957079732914195e-8	-0.9458982905818885	0.47	0.559	0.0014674446443440358	P3h3
8.145690108126688e-8	0.7163078189483361	0.258	0.129	0.0015022281697407238	Dpf2
8.447250072552487e-8	0.5584817748149882	0.406	0.228	0.0015578418583801297	Srsf4
8.549459885222913e-8	0.6746175779266144	0.295	0.155	0.0015766913920328097	Tef
8.700491964075237e-8	0.4536624821105584	0.636	0.423	0.001604544728014755	Ldlrad4
8.829746245584809e-8	0.5002124842329868	0.35	0.189	0.0016283818026107504	Sec61b
9.051232681661872e-8	-1.6859157786156163	0.115	0.271	0.0016692283311520826	Sgsm1
9.06819030205092e-8	-1.8439898411991908	0.24	0.376	0.0016723556555042307	Ldb2
9.131657008224528e-8	0.4840930831579999	0.544	0.337	0.0016840601854567676	Ppp3cc
9.580801558473581e-8	0.49910472585815713	0.475	0.283	0.0017668914234136978	Dcaf8
9.696261766587065e-8	-1.0129770572187937	0.309	0.461	0.0017881845949939865	Snrpn
9.705490130967722e-8	0.5686200080780244	0.364	0.203	0.0017898864899530673	St3gal4
9.715995719785825e-8	-1.6213584128327088	0.157	0.308	0.0017918239306429018	Lingo1
9.716002478282036e-8	0.5028797522242926	0.355	0.195	0.001791825177044773	Dnajc10
9.973217302485834e-8	0.40856835114058004	0.558	0.341	0.0018392607349244376	Aplp2
1.0287914713870255e-7	0.40296431010451306	0.479	0.281	0.0018972972315319525	Ssr3
1.0350323004593884e-7	0.5041615052614702	0.387	0.215	0.001908806568507204	G3bp2
1.0378122417333489e-7	0.4928911321526209	0.415	0.239	0.001913933336204642	Cdc23
1.0438123574723096e-7	0.4874492950236081	0.392	0.223	0.0019249987496504336	ENSRNOG00000003472
1.0494245401546589e-7	0.4945584131444922	0.332	0.177	0.001935348736953222	Sesn1
1.0695879289917857e-7	0.3567940583092095	0.452	0.26	0.001972534058646651	ENSRNOG00000045854
1.0707148401037717e-7	-2.0137299866483236	0.184	0.328	0.0019746123081193757	Hs3st5
1.0844957386884956e-7	0.6168726863024819	0.387	0.222	0.0020000270412893237	Upf3b
1.0956104846976513e-7	-1.5559826799343546	0.184	0.33	0.0020205248558794087	Soga3
1.1156114225791648e-7	0.8312005792578626	0.258	0.131	0.0020574105855204958	Stam2
1.138311859877131e-7	0.4398146688061364	0.447	0.262	0.002099274731985405	Vps8
1.145653150444937e-7	0.31934424988961085	0.756	0.514	0.0021128135400505527	Rpl26
1.148798399866198e-7	0.4590568135346309	0.581	0.37	0.0021186140090332425	Vps13a
1.1698457688199964e-7	0.3309452817725526	0.369	0.197	0.0021574295668578373	Arl6ip5
1.1717913635916272e-7	-1.445964372064965	0.221	0.361	0.002161017632735679	Abr
1.172596706880626e-7	0.36817888247719566	0.484	0.293	0.0021625028468292506	Adamtsl1
1.1867100760703147e-7	0.6395109424254504	0.304	0.163	0.0021885307222888743	Copb1
1.1882219989475302e-7	-1.0283666673123635	0.419	0.528	0.0021913190104590353	Pcsk1n
1.232244611585716e-7	0.6090890191334385	0.359	0.199	0.0022725055126863775	Cul4a
1.2429823062341898e-7	-1.6641903794845405	0.134	0.285	0.002292307969157093	Fhod3
1.2443402546144941e-7	0.6723258132643153	0.253	0.127	0.00229481229756005	ENSRNOG00000008764
1.247301021450534e-7	0.4790098231886162	0.415	0.236	0.0023002725437590746	Ext2
1.253074972083277e-7	0.3453808322773787	0.498	0.29	0.0023109208635159794	Snx3
1.2728214678591548e-7	-1.842485462725795	0.171	0.314	0.0023473373510258535	Vcan
1.3017243416495116e-07	0.4986193809924171	0.373	0.207	0.0024006400308700295	Rad23b
1.3090585323482124e-7	0.4344622808324359	0.594	0.389	0.002414165745356573	Rps14
1.3181977852039728e-7	-1.7691203832866678	0.171	0.311	0.002431020355473167	Smpd3
1.3569859172749527e-7	0.5205938960339528	0.304	0.159	0.002502553428638468	Capns1
1.3610753727509198e-7	0.6067136105648089	0.3	0.157	0.0025100952024272464	Appbp2
1.402282090687025e-7	0.4344207948876968	0.664	0.428	0.0025860886316450113	Ewsr1
1.4092451095880876e-7	-1.0292792783410303	0.452	0.543	0.0025989298311023513	Ppp1r14b
1.4604503540074254e-7	0.6073196986028379	0.313	0.168	0.002693362542860494	Sh3pxd2b
1.4696601014499786e-7	0.5608051394276884	0.364	0.206	0.0027103471590940505	Lman2
1.4931724727432103e-7	0.56708818155377	0.313	0.167	0.0027537086742330285	ENSRNOG00000005624
1.6042996298253597e-7	0.45997431939553396	0.369	0.204	0.0029586493773239284	Fbxl20
1.643808639145097e-7	0.4284721427646663	0.618	0.406	0.003031511892311388	Luc7l
1.686647195931559e-7	0.49687322774030257	0.309	0.163	0.0031105147587369812	Rps27l
1.7165874329608805e-7	0.31997976600892253	0.802	0.604	0.003165730543866456	Rpl11
1.729963365310377e-7	-1.1178462099752975	0.401	0.496	0.0031903984383053973	Ndrg4
1.7437045826911998e-7	0.4934165414551903	0.281	0.142	0.003215739991399111	Samm50
1.7707563326487888e-7	-1.711349552990945	0.138	0.283	0.0032656288286708962	ENSRNOG00000062590
1.8271532547618e-7	0.5122496305070575	0.327	0.176	0.0033696360324317115	Fndc3b
1.863574425383901e-7	-1.6495466033460473	0.184	0.323	0.00343680395529299	Stx1a
1.9030998973566733e-7	0.40528629239735503	0.295	0.151	0.003509696830705177	Psmd7
1.9112614014760205e-7	0.44496538571616506	0.668	0.454	0.003524748276602077	Canx
1.9710846277879595e-7	0.5564659437203245	0.327	0.178	0.0036350742705665547	Abce1
2.0039906853240523e-7	0.42289850096158876	0.406	0.235	0.003695759621874617	Bloc1s1
2.0191514624159057e-7	0.5918928162034209	0.327	0.178	0.003723719126987413	Cyb5b
2.113897272283449e-7	0.5011914361313574	0.3	0.156	0.0038984493495451363	Eef2k
2.123573802248951e-7	-1.5693991066860522	0.198	0.342	0.003916294806107516	Lingo2
2.1596703636243676e-7	0.4762352702308821	0.429	0.253	0.0039828640845960585	Atp6v0d1
2.1765932530577004e-7	0.3918956730016021	0.516	0.315	0.004014073277289011	Ppp1cb
2.1976934255971705e-7	0.3185620018518891	0.438	0.248	0.004052986215486302	ENSRNOG00000053172
2.2210961510456632e-7	0.36164865677211444	0.599	0.39	0.004096145521758412	Add1
2.2416704577762598e-7	-1.3773360821896823	0.295	0.411	0.004134088658230979	Nrxn2
2.242606585076968e-7	-1.5946758151761138	0.175	0.314	0.004135815064198945	Syt11
2.3162962588975221e-7	0.29350230672285027	0.475	0.28	0.00427171356065881	Mt-nd4l
2.4253287140493747e-7	0.4502141521543339	0.387	0.222	0.004472791214449857	Sdf2
2.425737410585082e-7	0.4039817352362651	0.553	0.352	0.004473544932601009	Spop
2.456745451277521e-7	0.6138792430024825	0.355	0.203	0.004530729961246004	Lrrc8d
2.458469199251823e-7	0.5897186161433328	0.309	0.167	0.004533908897260212	Ints13
2.519364641190427e-7	0.5082236185027392	0.332	0.181	0.004646212271283386	Map3k7
2.546926988143951e-7	0.5581059564704731	0.401	0.237	0.004697042751535074	Nup214
2.5478714255548027e-7	0.45295275561348064	0.346	0.19	0.0046987844830081674	Btd
2.560569052929446e-7	0.5661681114156863	0.276	0.144	0.004722201447412485	Alkbh3
2.5663135844988577e-7	0.3855759399231029	0.797	0.583	0.004732795512532794	Trip12
2.5756482139623704e-7	-1.2261342971952716	0.304	0.432	0.004750010436189404	Carmil1
2.5888361731860095e-7	0.6448282949199756	0.263	0.134	0.004774331670589639	Ythdc2
2.606892149498325e-7	-1.172166886292354	0.295	0.428	0.004807630502104811	Dnm1
2.6772743282683267e-7	0.5327436542227986	0.263	0.133	0.004937429316192448	Immp1l
2.712653842942983e-7	0.42051297032835133	0.604	0.388	0.005002676217155449	Hnrnpm
2.733453006848082e-7	0.34567022895824484	0.636	0.411	0.0050410340352292325	Mtdh
2.7423554450432414e-7	0.6002895795380466	0.304	0.165	0.005057451911748746	Cdyl
2.752148098900316e-7	0.44525414418170184	0.323	0.172	0.005075511523991962	Rnf103
2.8147318366834976e-7	0.4366844916868273	0.281	0.144	0.005190928453211706	RGD1566359
2.815089308806441e-7	0.5195875970476372	0.35	0.195	0.005191587703300838	Bbs9
2.8706237857570386e-7	-0.7367634381701205	0.664	0.68	0.005294004385693131	Slc8a1
2.901572660795326e-7	0.4348089056369595	0.544	0.341	0.00535108030103874	Plekha6
2.9016698758795557e-7	0.4012827140634619	0.461	0.27	0.005351259585097076	Mga
2.942719368787049e-7	-1.8406591546811069	0.12	0.261	0.0054269630599170764	Lgi1
2.949271757690958e-7	-2.0874525423286134	0.207	0.34	0.005439046975533665	Rorb
2.9745012910351743e-7	0.3943130925228908	0.401	0.231	0.005485575280927068	Mta3
3.067570186740293e-7	0.435213403450174	0.272	0.138	0.005657212938386448	Setd7
3.110911391861785e-7	-2.1531641059822846	0.111	0.25	0.0057371427888715035	Cux2
3.119008185312708e-7	0.4030475860280407	0.313	0.166	0.005752074895353696	Cope
3.12689413279993e-7	0.5967577299571992	0.318	0.173	0.005766618159709631	Vps36
3.1324325454084426e-7	-0.9708802008701922	0.415	0.515	0.00577683210024225	Srgap3
3.146682772171586e-7	0.39929662711946645	0.618	0.419	0.0058031123684388385	Nktr
3.1554927970295753e-7	0.45876385095562827	0.507	0.317	0.005819359816281943	Pfdn1
3.1663013613690923e-7	0.3624585829775312	0.631	0.408	0.00583929297063688	Srrm1
3.16875756527451e-7	0.4106814520348955	0.286	0.147	0.005843822701879251	Plekhm3
3.181793736329877e-7	-0.6834643988888731	0.724	0.747	0.005867864008539558	Basp1
3.23803773727609e-7	-1.6157943703704785	0.152	0.295	0.005971589195084565	Wasf1
3.301739645323627e-7	0.3882702318642164	0.567	0.358	0.006089068253905833	Eif2s2
3.374608630708173e-7	-1.8839551447950256	0.258	0.397	0.006223453236752013	ENSRNOG00000066703
3.3849617291042744e-7	0.13824321088044267	0.424	0.247	0.006242546420814103	Npc2
3.541109151565734e-7	0.6698642098614005	0.7	0.507	0.0065305134973175265	Chsy3
3.5807377262983835e-7	0.504013387731235	0.276	0.143	0.006603596514839479	Zfp131
3.6031778306631134e-7	0.81305857047836	0.253	0.133	0.006644980555308913	Gabpb1
3.6341120758865765e-7	0.40466864562326493	0.548	0.343	0.0067020294903500244	Zfp280d
3.663030926218568e-7	0.5806064452264644	0.3	0.161	0.006755361634132283	Ilk
3.6904480895161944e-7	-0.8424377704870449	0.539	0.608	0.006805924366685766	Atxn1
3.7116233252197806e-7	0.406553396370107	0.65	0.444	0.006844975736370319	Matr3
3.768166480493894e-7	0.46642736288404407	0.774	0.569	0.006949252623326839	Zfr
3.775234590220285e-7	-0.8064588032898414	0.991	0.976	0.006962287631284249	ENSRNOG00000047931
3.924855108130521e-7	0.40231249363176963	0.359	0.2	0.007238217790414307	Trim28
3.9273905446967815e-7	-1.5403447185947836	0.194	0.337	0.007242893642529805	Arap2
3.950420870444947e-7	0.4230087189334368	0.392	0.221	0.0072853661692745715	Ergic2
3.982528390391879e-7	-1.6523275983140495	0.129	0.272	0.007344578857560703	Rps6kl1
4.006053953894808e-7	0.3726651801852323	0.774	0.555	0.007387964701772805	Ankrd11
4.0072871602267324e-7	0.4758214563075597	0.286	0.149	0.0073902389808901394	Yme1l1
4.012736180571201e-7	-1.8180913567709263	0.124	0.264	0.007400288064209408	Dok5
4.103518157535306e-7	0.2730402404033705	0.369	0.201	0.007567708186126612	Tshz3
4.1862166480996824e-7	-1.407342650457514	0.212	0.349	0.007720220742425434	Gabrg2
4.192295038734404e-7	0.33209679988553165	0.382	0.215	0.007731430510433988	Spats2l
4.2129604271032605e-7	-0.8548158233633918	0.475	0.57	0.007769541619663833	Stmn3
4.245824129176501e-7	0.625520104706561	0.327	0.18	0.007830148859027303	Mtmr1
4.277987209987909e-7	0.22961669478684943	0.995	0.951	0.007889464012659702	Auts2l1
4.285745852545108e-7	-1.5030269019708558	0.207	0.349	0.007903772501263688	Pde3b
4.3724133825158075e-7	0.5741686572676682	0.253	0.129	0.008063604760035653	Glod4
4.5076205910439035e-7	0.5948273488250663	0.355	0.204	0.008312953894003166	Ssbp3
4.5261657040152034e-7	0.603858163992292	0.253	0.128	0.008347154791344838	Dipk1a
4.5642388787152684e-7	0.4929255146526774	0.309	0.168	0.008417369340126699	Eif3i
4.5866164947316304e-7	0.43929407703232237	0.475	0.288	0.008458638139584073	Cul3
4.6630181769780746e-7	0.5467220736092153	0.415	0.25	0.008599538121982966	Larp4
4.738490755595061e-7	0.3399513119325157	0.618	0.389	0.008738724651468412	Eef1g
4.738611982176622e-7	-1.6948894106910228	0.18	0.315	0.008738948217530126	ENSRNOG00000052572
4.869829174622678e-7	-1.2243543251992361	0.3	0.422	0.008980938963839143	Podxl2
5.023104582186937e-7	0.490874177783581	0.281	0.147	0.009263609470469149	Atf6
5.040377268925723e-7	0.4486914676168137	0.41	0.241	0.009295463759352819	Fmr1
5.10038915985975e-7	0.688681299362345	0.304	0.168	0.00940613768861335	Ctps1
5.12830152117327e-7	0.3630539621932206	0.488	0.297	0.009457613665347744	Ndufa13
5.181257265814258e-7	-1.4743277365810776	0.203	0.336	0.009555274649614654	Aig1
5.385131211230089e-7	0.40843560220451036	0.806	0.573	0.00993125897975053	Pcdhga7
5.441472763935761e-7	0.21305708473734697	0.714	0.475	0.01003516407125033	Itm2b
5.483550329300995e-7	0.3620018121005142	0.304	0.16	0.010112763517296895	Ptdss2
5.504768345631359e-7	-1.525335621277375	0.207	0.342	0.010151893783013352	Nova1
5.525007688202245e-7	0.32842445638948725	0.484	0.292	0.01018921917858258	St7l
5.647061995762525e-7	0.42435725626420284	0.576	0.373	0.010414311732585248	Atad2b
5.76825606431488e-7	0.3749784017790475	0.618	0.413	0.010637817833809501	ENSRNOG00000007315
5.82018893407376e-7	0.4089957910616123	0.442	0.261	0.010733592432218827	Pfdn2
5.831596384430147e-7	0.2945139019175586	0.355	0.196	0.010754630052166078	Selenos
5.835087082192743e-7	0.4463748031024045	0.406	0.241	0.010761067596979857	Rpn1
5.90229780619853e-7	-1.3649832748481443	0.23	0.362	0.010885017614191328	Ap1g2
5.921180566435414e-7	0.4370181192162033	0.304	0.163	0.01091984120062019	Prpf8
5.939015391848741e-7	0.4245444507927961	0.456	0.277	0.010952732185647447	Zfp532
5.941548127956272e-7	0.4983813707223266	0.304	0.163	0.010957403057576956	Erlec1
6.226347939222519e-7	0.5022738863040894	0.493	0.318	0.01148263086951417	Csnk1g3
6.270296447175181e-7	0.5597826506352226	0.276	0.146	0.011563680707880468	Psme1
6.419138993462436e-7	0.4782467999870418	0.263	0.135	0.011838176131743426	Rab5b
6.435045257848484e-7	0.30888473703416663	0.604	0.396	0.011867510464524174	Rpl23a
6.44662419321851e-7	-1.5759327467455373	0.276	0.393	0.011888864337133577	Tmtc2
6.457001741832088e-7	0.48513075475397005	0.673	0.484	0.011908002612286736	Ambra1
6.536457577539578e-7	-0.8255656630185699	0.507	0.582	0.01205453506449849	ENSRNOG00000019655
6.691146168355983e-7	0.4053128443886913	0.673	0.466	0.012339811763682103	Senp6
7.018786799938362e-7	0.4735473742050771	0.267	0.139	0.012944046616446327	Mrps34
7.080604346383707e-7	0.4391997011164142	0.433	0.263	0.013058050535600833	Tmbim6
7.095636492398964e-7	0.3732439320143048	0.406	0.237	0.013085772819282169	Stag2
7.148623364124899e-7	-1.6893903558457162	0.138	0.274	0.013183491208119139	Ttll7
7.246044675348049e-7	0.2887279058550411	0.47	0.276	0.01336315559027687	Ythdc1
7.567912521842329e-7	0.4474430108646308	0.392	0.232	0.013956744272781622	Btf3
7.592221306538061e-7	-1.0740564378116852	0.346	0.458	0.014001574533517492	AABR07029581.1
7.695963672212036e-7	0.29417787711977866	0.406	0.233	0.014192896204293436	Arf1
7.874574633917716e-7	0.5354565865507205	0.286	0.153	0.014522290539871053	Fxn
7.982542210829279e-7	0.6103272091091355	0.272	0.144	0.014721404345211356	Vav2
8.085536866066144e-7	-1.275750715589281	0.419	0.522	0.014911347088399182	Tafa2
8.220051416199005e-7	0.4089443658107933	0.562	0.363	0.015159418821754204	Pum1
8.227736222154443e-7	0.4063502114380242	0.613	0.418	0.015173591140897225	Ctnnb1
8.311750850451505e-7	-1.2278243624997485	0.843	0.823	0.015328530918402665	Cst3
8.337179281968225e-7	-0.930223239096713	0.438	0.523	0.0153754260318058	Atp8a1
8.401569078354259e-7	0.3009082291149666	0.585	0.376	0.015494173694300926	Babam2
8.437109552410344e-7	-1.991740139366657	0.143	0.276	0.015559717436555157	Kcnip1
8.531603910817442e-7	-1.271903404292201	0.355	0.449	0.015733983932329526	Dnm3
8.627141423446906e-7	0.43344191126521625	0.267	0.138	0.015910174213120784	Letm1
8.796978259169353e-7	0.49537808008197837	0.332	0.187	0.01622338730556012	Fam76b
9.235926652992848e-7	0.6061621797750418	0.29	0.157	0.01703289593344941	Brd2
9.377926499236566e-7	0.6038160635440671	0.401	0.243	0.017294772049892073	Cep112
9.461773312939642e-7	0.6511317849297382	0.295	0.163	0.01744940234372329	Tent4b
9.511455412113843e-7	0.3494412080308722	0.682	0.466	0.01754102607102035	Tut4
9.590501872196465e-7	0.3073976335768841	0.613	0.397	0.017686803552704723	Dip2b
9.674213452977934e-7	-1.6947677907374512	0.189	0.314	0.017841184449981905	Slc22a23
9.946228874568107e-7	0.322829397630589	0.346	0.193	0.018342835290478504	Ube2n
1.0024296001699819e-6	0.3645862479124975	0.779	0.553	0.018486806686334806	Enah
1.0044446781785301e-6	-1.5110974213478827	0.152	0.294	0.018523968754968454	Ptchd4
1.0076395100257994e-6	-1.2153586126322855	0.323	0.426	0.018582887843895793	ENSRNOG00000018960
1.038308790759757e-6	0.3870364039972918	0.866	0.696	0.01914849071919144	Exoc4
1.0486433646424247e-6	0.31790874538294356	0.35	0.195	0.019339080930735598	Tmed7
1.0519074483854357e-6	-1.595811365709238	0.152	0.285	0.019399277163124205	Rundc3b
1.0585454777344873e-6	0.4637809837664251	0.369	0.213	0.019521695700379413	Mtf2
1.067032639339089e-6	-1.7456467392227335	0.194	0.323	0.01967821593469148	Mgat4c
1.0767837903769446e-6	0.40952806488954707	0.336	0.188	0.01985804666213161	Tsg101
1.1036083830754748e-6	0.6025064335305742	0.272	0.146	0.020352745800677908	Rnf145
1.1056620634416898e-6	-1.5081821472656114	0.152	0.29	0.020390619773991644	Sptbn2
1.1059996185289706e-6	-0.9990845668407919	0.442	0.523	0.020396844964911277	Dner
1.1479995219003076e-6	0.3679345998825261	0.396	0.23	0.021171407182885474	Scamp1
1.1522790388295465e-6	-1.517520682583365	0.194	0.325	0.021250330034094496	Galnt18
1.1526187322741098e-6	-1.7464769043484685	0.12	0.251	0.02125659466059913	Gnai1
1.1775709188148007e-6	0.6238983388646133	0.272	0.145	0.021716762884782553	Lrrc8c
1.1972112883095446e-6	0.5256619229539501	0.369	0.215	0.022078970579004622	Mapk1ip1l
1.2229923146747482e-6	0.3953672689557779	0.29	0.154	0.022554424267231706	Edem3
1.2313984442209353e-6	0.3615508860217528	0.387	0.227	0.02270945010832249	U2af2
1.2536247943645788e-6	0.37902618460944654	0.313	0.171	0.023119348457671562	Rnf10
1.2600400975685284e-6	-1.186655073185254	0.244	0.382	0.0232376594793588	Crmp1
1.2613883261604358e-6	0.4039795814255548	0.618	0.415	0.023262523511050757	Kpna4
1.2715557183980976e-6	0.47675936361700993	0.53	0.336	0.023450030558697717	Mical3
1.272239060969984e-6	-0.9895722103614228	0.724	0.732	0.023462632762408443	Cntn5
1.2852815215599586e-6	0.3607758588407325	0.295	0.159	0.02370316182060876	ENSRNOG00000066117
1.3143368727762119e-6	0.5986259130773072	0.332	0.193	0.0242390006077389	Chtop
1.3303262404550296e-6	0.3311244702326266	0.539	0.343	0.024533876526471654	Adk
1.3424795085502604e-6	0.3527029414606785	0.429	0.256	0.024758007096683902	Gdi2
1.3863471050985244e-6	0.5053901928269022	0.622	0.443	0.025567013312226987	Igf1r
1.3903784558414988e-6	-1.034234056546699	0.341	0.459	0.025641359482628922	Nsg2
1.3956210785289205e-6	0.4921215334274901	0.35	0.2	0.02573804393023035	Usp25
1.4000110617296921e-6	0.5248712224768245	0.359	0.212	0.025819004000418984	Slc39a11
1.4015027816298921e-6	0.32981832145705314	0.802	0.572	0.02584651429881847	Hnrnpa2b1
1.4369077410725577e-6	0.38355310936770215	0.359	0.206	0.026499452560860108	Reep3
1.4382599082660663e-6	-2.1174492613087543	0.24	0.355	0.026524389228242795	Hs3st4
1.4461160486867851e-06	-1.7495985773478264	0.152	0.282	0.02666927216988169	Pcdh17
1.4470725615977731e-6	-0.7669005132766717	0.571	0.624	0.026686912180986132	Camta1
1.485401485166175e-6	0.45533403618331403	0.401	0.241	0.0273937741894346	Rcn2
1.5277370812396347e-6	0.4313900363865695	0.318	0.177	0.028174527252221342	Oscp1
1.6099293438470468e-6	-1.3448634319895287	0.226	0.35	0.029690316959227237	Atcay
1.632246501574816e-6	0.3270274249633638	0.622	0.417	0.03010188998204276	Mast4
1.6461637941937539e-6	0.36626426868596723	0.318	0.178	0.030358552692521208	Psmb4
1.6728849321509015e-6	0.3576486187216855	0.392	0.232	0.030851343918726928	Blmh
1.6763092790127248e-6	0.5184115163051255	0.295	0.164	0.03091449572355267	Nsfl1c
1.7084820655587875e-6	-1.8506509522475314	0.129	0.261	0.03150782625303516	Adgrv1
1.7355965472777877e-6	0.5451519960429786	0.304	0.169	0.03200787152489696	Atg13
1.7406249149898415e-6	0.3804231701795151	0.521	0.335	0.032100604682242656	Pkn2
1.7425575685920566e-6	0.5342765010588337	0.304	0.17	0.03213624667997471	Psmb7
1.7460050472571883e-6	0.42320731618431195	0.493	0.315	0.032199825081517065	Nrf1
1.7750462616710235e-6	0.3928346524645532	0.811	0.599	0.032735403157737014	Ppp1r12a
1.7910507686515803e-6	0.31128008866561063	0.677	0.468	0.033030558275472445	Rps3
1.8147864496447882e-6	0.41758764590863245	0.521	0.34	0.03346829170434919	Rnf216
1.8691986624681647e-6	0.48371984809671265	0.401	0.245	0.03447176173323789	Hdac8
1.879186742851885e-6	0.4139564010059119	0.267	0.142	0.034655961911674464	Got2
1.8896323011173476e-6	0.44367238158319633	0.281	0.151	0.03484859889720612	Tm2d1
1.9007733262671632e-6	-1.4227457417071139	0.387	0.479	0.03505406168301902	Sparcl1
1.9088958602821355e-6	0.25329445875881906	0.747	0.523	0.035203857455323145	Psap
1.913987107621569e-6	0.4591032364445844	0.286	0.156	0.035297750238756975	Anp32b
1.9705503584992014e-6	0.437550488688169	0.415	0.251	0.036340889711442274	Pikfyve
2.05145927498932e-6	0.44200305557394526	0.327	0.185	0.03783301194935304	Timm23
2.068933497323542e-6	0.3432179662350951	0.309	0.17	0.038155271557640764	Zfp142
2.0872506222966175e-6	0.5222910313836008	0.3	0.166	0.03849307597639422	Jtb
2.1054257154382138e-6	-1.6114356816207405	0.175	0.299	0.03882826104411154	Nin
2.133604268379668e-6	-0.551564866526537	0.323	0.46	0.03934792991745784	Sh3gl2
2.1638310586998937e-6	0.36479314031679744	0.825	0.666	0.03990537238454344	Zcchc7
2.199357366268103e-6	-1.9253904283375356	0.152	0.276	0.04056054854871636	Cntnap4
2.201298092046845e-6	0.47506249002001477	0.341	0.197	0.040596339413527915	Cog4
2.2508742089407474e-6	0.5500294771321882	0.359	0.212	0.04151062216128526	Fbxw11
2.313825244365192e-6	0.4444148631456605	0.429	0.263	0.04267156515658287	Parg
2.316674352423012e-6	-0.48023973628688643	0.77	0.762	0.042724108407385185	Luc7l3
2.321175941854272e-6	-2.7745240233331554	0.272	0.38	0.04280712671967648	Adarb2
2.3474075791072605e-6	0.3726528890386436	0.783	0.626	0.043290890573896096	Ikzf4
[truncated: 1,606 more rows]
