# Supplementary material for: Transiently elevated expression of different forms of brain-derived neurotrophic factor in the neonatal medial prefrontal cortex affected anxiety and depressive-like behaviors in adolescence
Source: PeerJ. 2024 Nov 27;12:e18465. doi: 10.7717/peerj.18465 (PMC11608019; doi:10.7717/peerj.18465)
Supplement: Supplemental Information 3 [file peerj-12-18465-s003.csv]

p_val	avg_log2FC	pct.1	pct.2	p_val_adj	Genes
0	9.158893822092717	0.522	0.003	0	Slc6a13
0	8.683278822245011	0.606	0.006	0	Slc22a6
0	8.67875402341583	0.305	0.006	0	ENSRNOG00000000940
0	8.592356163636326	0.458	0.003	0	Slc6a20
0	8.45118783772968	0.562	0.005	0	Aldh1a2
0	8.081886190543795	0.251	0.001	0	RGD1565166
0	7.94498470437903	0.542	0.003	0	Slc22a8
0	7.87473157176118	0.286	0.004	0	Adgrl4
0	7.848969651532429	0.286	0.005	0	Mecom
0	7.737162256599515	0.271	0.003	0	Cd93
0	7.732001367147224	0.517	0.006	0	Tbx18
0	7.7118107181408435	0.261	0.003	0	Cyyr1
0	7.643124560461779	0.355	0.005	0	Kdr
0	7.560793046372062	0.621	0.016	0	Ranbp3l
0	7.533982507566632	0.281	0.006	0	Cdc45.1
0	7.29571757105302	0.394	0.005	0	Lamc3
0	7.139063053188352	0.296	0.004	0	Slc38a5
0	7.063192284973776	0.32	0.003	0	Edar
0	6.823758794969031	0.409	0.006	0	Vtn
0	6.7772447799736355	0.409	0.006	0	Slco1a4
0	6.745964691945868	0.32	0.004	0	Megf6
0	6.7148805974503265	0.719	0.023	0	Colec12
0	6.636589376760581	0.374	0.007	0	Bmp5
0	6.537952561376643	0.32	0.005	0	Lum
0	6.4781943748316015	0.355	0.004	0	Efcc1
0	6.43805163321036	0.266	0.005	0	Scarf1
0	6.388129313661574	0.296	0.004	0	Pear1
0	6.383722589796395	0.596	0.013	0	Egflam
0	6.272340459582749	0.286	0.006	0	Slc13a4
0	6.256317163036057	0.571	0.011	0	AABR07073181.1
0	6.185624639469853	0.34	0.006	0	Slfn5
0	6.162842465064751	0.547	0.02	0	Cped1
0	6.1613314668893215	0.369	0.011	0	Igf2
0	6.110444010139861	0.552	0.013	0	Itga1
0	6.078015335472653	0.458	0.008	0	Rbpms
0	6.0654381045129675	0.389	0.005	0	Cdh5
0	5.962389070977762	0.601	0.029	0	Col18a1
0	5.905091889187866	0.266	0.004	0	Tgm2
0	5.903759364323618	0.502	0.016	0	Lpar1
0	5.898925678828516	0.305	0.006	0	Kank4
0	5.79238241490615	0.296	0.006	0	ENSRNOG00000012659
0	5.770142994142098	0.552	0.025	0	Cxcl12
0	5.7109877221300644	0.571	0.014	0	Rcsd1
0	5.649415051116565	0.374	0.013	0	Islr
0	5.599952669006496	0.291	0.007	0	Acss3
0	5.58648372583802	0.384	0.013	0	Zic4
0	5.558160485152789	0.36	0.012	0	Fzd6
0	5.552057328743287	0.389	0.014	0	Eng
0	5.529775378858242	0.374	0.008	0	Gng11
0	5.416566477646533	0.453	0.021	0	Dcn
0	5.3457202364236	0.601	0.034	0	Col3a1
0	5.288494889183251	0.68	0.036	0	Lama2
0	5.173646846620358	0.458	0.022	0	Sned1
0	5.16297655344139	0.507	0.024	0	Apod
0	5.1294050995948375	0.493	0.023	0	Jcad
0	4.937214739007305	0.31	0.008	0	ENSRNOG00000000861
0	4.914742746011614	0.64	0.031	0	Arhgap28
0	4.864558609781163	0.335	0.011	0	Olfml2a
0	4.796849805416266	0.35	0.012	0	Pgm5
0	4.770883053133014	0.803	0.076	0	Arhgap29
0	4.764550227258763	0.542	0.028	0	Nid2
0	4.6587978742968845	0.448	0.02	0	Ahnak
0	4.539085209924108	0.596	0.031	0	Clec2g
2.600398049010939e-305	5.856880056062826	0.276	0.007	4.795654081985973e-301	Cmtm8
4.31946127263995e-298	4.553171768389774	0.808	0.085	7.965950479002597e-294	Dab2
1.483086328482142e-296	6.46127516524138	0.296	0.009	2.7351078069867665e-292	Egfl7
8.025706767100257e-293	4.395763569615017	0.631	0.048	1.4801008419886294e-288	Uaca
7.13288263537453e-290	4.530188298395217	0.305	0.01	1.3154462156157707e-285	Srgn
2.5304513656764806e-289	4.409654863688283	0.453	0.024	4.666658408580566e-285	Adgra2
3.705427799548367e-289	4.643138247065464	0.409	0.019	6.833549947927099e-285	Slc16a12
1.218730889598078e-288	5.146655431565465	0.626	0.05	2.2475835065967752e-284	Col1a2
3.0157829757792867e-287	4.5066952552843835	0.655	0.055	5.561706963932161e-283	Fn1
1.3933902584484687e-286	4.72434801809009	0.522	0.033	2.569690314630666e-282	Itm2a
3.522881722235951e-283	4.701425145219395	0.34	0.013	6.4968984721475404e-279	Emp3
7.302558453691e-282	4.613352022935066	0.557	0.038	1.3467378300296943e-277	Col4a6
2.945390092110573e-280	5.256219466102373	0.32	0.011	5.431888407870319e-276	Pde8a
1.8429848850712124e-277	5.310811491444852	0.409	0.02	3.3988327250483297e-273	Col6a3
1.4355186656126035e-274	4.3773341608071945	0.438	0.023	2.6473835231227634e-270	Cgnl1
3.331876540422726e-271	6.906789170834909	0.261	0.008	6.144646715847591e-267	Vwf
2.5567513176480075e-268	4.785750090766039	0.305	0.011	4.715160780006455e-264	Htra3
6.035336818505626e-265	5.415458854701714	0.635	0.058	1.1130368160688076e-260	Adamts12
2.0365598123380248e-258	4.14943913035205	0.498	0.033	3.755823605913785e-254	Trabd2b
3.730426439718576e-257	5.3109724414850294	0.601	0.053	6.879652440128998e-253	Bmp6
1.2277662124388162e-253	4.316569227998083	0.315	0.012	2.264246448979665e-249	Tbx15
7.701451730204371e-252	4.074125545446236	0.424	0.024	1.42030172808429e-247	Anxa2
1.9296610956468238e-251	5.1130021793109774	0.355	0.016	3.5586809925918727e-247	Lama1
8.097682887679926e-251	4.16485122682841	0.532	0.039	1.493374678145932e-246	Kank2
3.2652498183078074e-244	3.9947942091452355	0.557	0.044	6.021773714923258e-240	Dock6
1.6553410072314476e-242	4.696043219794696	0.645	0.065	3.0527798855362357e-238	Col1a1
4.883946858525501e-242	4.282994676467446	0.463	0.03	9.00697479649273e-238	Col6a1
8.244301970098502e-241	4.639432455164609	0.483	0.034	1.5204141693255658e-236	NEWGENE-1308171
9.536318226921721e-240	4.859260212915243	0.458	0.031	1.758687807408904e-235	Apcdd1
4.0788825655572823e-237	4.211332448814879	0.754	0.091	7.52227522740074e-233	Svil
5.987267564663414e-237	5.576666879987755	0.271	0.01	1.1041718842752268e-232	Clec3b
9.958257590052949e-233	3.996704513456683	0.424	0.026	1.836501864757565e-228	Asap3
2.9284011748980184e-230	3.9899225418905857	0.675	0.074	5.4005574467469256e-226	Lhfpl2
1.0315906346511621e-227	4.503487316886753	0.424	0.027	1.9024594484236732e-223	Eya2
3.5203067251162926e-222	5.035800592419633	0.286	0.012	6.492149662459467e-218	Prdm6
4.965374313710941e-208	4.321290515875857	0.266	0.011	9.157143309345716e-204	Fam43a
2.30722390438534e-207	3.6081792149548706	0.591	0.059	4.254982324467444e-203	Wwtr1
2.382368132014738e-207	4.973548506473076	0.473	0.039	4.3935633090615794e-203	Ets1
8.534918458959148e-204	3.818739082215788	0.596	0.062	1.574009662201246e-199	Lamb1
8.938668310827507e-204	4.017862054023354	0.828	0.134	1.648469209882809e-199	Lama4
1.6213249465338524e-203	5.923237505355515	0.606	0.069	2.9900474663977305e-199	Slc7a11
2.993705921715596e-202	4.779772691545457	0.424	0.031	5.520992460827902e-198	Rhoj
4.591144727924486e-200	4.523299588968097	0.374	0.024	8.466989107238337e-196	Rarres2
1.0558722491761244e-198	3.922718817068086	0.562	0.056	1.9472396019306087e-194	Zic2
2.7097087623331104e-197	4.382577080281071	0.498	0.044	4.997244899494722e-193	Rnf181
1.9566936386761516e-196	3.8719957581887052	0.507	0.046	3.6085344084465585e-192	Ebf1
1.832507043382287e-195	4.326749043773207	0.266	0.012	3.379509489405613e-191	Rassf9
8.413640396633379e-193	5.2047362673706985	0.251	0.011	1.551643561947128e-188	Esam
4.3660890977761254e-188	3.466201334555356	0.591	0.065	8.05194151411873e-184	Serpinh1
2.400868682844836e-187	3.992746747998961	0.419	0.032	4.427682024902446e-183	Abi3bp
2.9303564180892822e-185	3.481528107927365	0.606	0.07	5.404163306240254e-181	Phactr2
4.650228962726523e-185	3.7815719639856678	0.655	0.086	8.575952253060253e-181	Frmd6
1.1916637419727033e-183	4.4295649290422325	0.281	0.014	2.1976662729460595e-179	Tmem204
2.1270462529078476e-179	4.548910134878769	0.281	0.015	3.9226986996126527e-175	Synpo2
2.811351309819316e-178	4.0171124958836	0.512	0.052	5.184694085568782e-174	Col6a2
7.550150149389355e-178	3.4565111333606167	0.438	0.037	1.392398690550385e-173	Tgfbr2
2.345069682073221e-177	4.229490921930272	0.266	0.013	4.324777507679434e-173	Ifitm3
1.5245600434802124e-173	4.093369712006838	0.374	0.028	2.811593632186208e-169	Ror2
1.3761686176977144e-170	3.386107203189766	0.448	0.04	2.537930164758125e-166	Eva1b
4.008828810178156e-170	3.629682858470699	0.571	0.068	7.393082091730555e-166	ENSRNOG00000018951
7.764268179448415e-169	5.3004497182790145	0.251	0.012	1.4318863376538768e-164	ENSRNOG00000014851
1.017828767530185e-166	3.8817703380265804	0.365	0.027	1.8770798130791671e-162	Tfpi
3.016707905907651e-166	3.916907582132572	0.704	0.112	5.56341272007489e-162	Bicc1
1.395828271089492e-162	4.384384319055146	0.458	0.045	2.574186497543241e-158	Rbp1
3.663012768037494e-162	3.8335127556594193	0.399	0.034	6.755328146814746e-158	Tagln2
2.957526471368019e-159	4.026785961851283	0.404	0.035	5.454270318496901e-155	Aebp1
2.2769748473905107e-156	3.504657221410427	0.709	0.122	4.19919701355758e-152	Grb10
1.5216765962747523e-155	3.5191472997958155	0.517	0.06	2.8062759788498984e-151	Phldb2
3.740221501818737e-151	4.258183758160246	0.33	0.025	6.897716493654115e-147	Gjb2
3.0999421161401253e-150	3.3138984148209025	0.665	0.105	5.716913250585619e-146	Nxn
2.985169994359285e-148	3.6153502232557626	0.483	0.054	5.505250503597394e-144	Ifitm2
4.079553313797543e-147	4.027332794069596	0.374	0.033	7.523512221305428e-143	Plat
5.384695641621446e-147	3.2444678777027285	0.724	0.131	9.93045570227827e-143	Stard13
1.1688282719506348e-145	3.8984041780441454	0.3	0.021	2.1555530991313608e-141	Il15
3.0108824163895064e-145	3.9622740616294942	0.3	0.021	5.552669352305528e-141	Abcg3l3
1.107657559239927e-144	3.6415797590927634	0.369	0.032	2.0427420707502735e-140	Ctsk
2.232086097723639e-143	3.389617087701783	0.315	0.023	4.116413181421935e-139	Ptpn14
4.406717005980249e-141	4.011331247757243	0.473	0.056	8.126867502428775e-137	Col26a1
4.004103697183658e-138	4.289401005774381	0.276	0.019	7.384368038346102e-134	Slc13a3
2.6387837517864593e-136	3.9238253192725026	0.31	0.024	4.866444995044588e-132	Nkd1
7.162389681861795e-133	4.615213544339924	0.355	0.033	1.3208879051289522e-128	Lgals1
3.1674780651893517e-132	3.5361085871889353	0.458	0.055	5.841463047822203e-128	Ror1
4.0621207023424985e-130	4.202093032526266	0.507	0.071	7.491362999260035e-126	Gpc3
8.730196542315715e-130	4.68357809328017	0.345	0.032	1.610022846333864e-125	Ccdc141
3.1459990581056225e-128	3.8636890998264177	0.305	0.025	5.801851462958389e-124	Bgn
4.997087018440382e-128	2.377194344545196	0.345	0.031	9.215627879407753e-124	Bnc2
1.925701709384354e-126	3.767369853721892	0.286	0.022	3.551379092446626e-122	AC141102.1
6.194404944945723e-126	4.420896713165016	0.286	0.022	1.1423721599468902e-121	Ndnf
6.245715329923969e-126	4.015408104432161	0.335	0.031	1.1518348211445784e-121	Mrc2
3.694270989174344e-125	3.5123320623855316	0.552	0.084	6.812974558235325e-121	Pltp
3.4410546620956605e-123	2.959885400651202	0.409	0.045	6.345993007836817e-119	Yap1
2.179179932205769e-122	3.6437098069440177	0.36	0.036	4.018843630973879e-118	Pald1
1.348318612138173e-120	3.222921904803319	0.355	0.035	2.4865691845052187e-116	Net1
4.8585140192844855e-117	2.83409852673813	0.754	0.172	8.960071554364448e-113	Ppfibp1
1.25193760954202e-116	3.030913684929078	0.665	0.131	2.3088233395173933e-112	Nid1
1.3095890058919198e-116	2.6184337993296367	0.542	0.082	2.4151440446658785e-112	Col5a2
2.007058618767528e-116	4.2420921918315475	0.286	0.024	3.701417504731075e-112	Lmo2
4.498505434487145e-116	3.1631857720276564	0.729	0.165	8.296143722281193e-112	Dlc1
9.891293812804403e-116	3.1683785553469077	0.527	0.083	1.824152404957388e-111	Prex2
6.251075842727388e-115	4.0431284169440325	0.32	0.031	1.1528234069157849e-110	Fli1
6.595489334685442e-114	4.269169814745826	0.35	0.037	1.2163401431026892e-109	Fmo1
8.480005758374511e-113	3.606154014163526	0.522	0.084	1.5638826619594274e-108	Lepr
1.6233355710974608e-112	3.2641061093188024	0.478	0.069	2.993755460217937e-108	Arhgap10
3.726659154775695e-110	3.5502782230055008	0.296	0.027	6.872704813237337e-106	Creb3l1
1.0981098471719362e-109	5.010280184332901	0.296	0.028	2.025134180154485e-105	Ptprb
1.0172036196048627e-108	3.5025924118328815	0.296	0.027	1.8759269152752878e-104	Gxylt2
1.2902663237417884e-108	3.638666193220802	0.271	0.023	2.3795091542446063e-104	St3gal6
1.3305802138299073e-108	2.916585187852892	0.419	0.053	2.453856030345115e-104	Creb3l2
1.9411395876419516e-108	2.652007181334797	0.547	0.091	3.579849627529287e-104	Clic4
8.470956396673396e-108	3.4123649695242433	0.34	0.036	1.5622137786745076e-103	Adamts9
2.759671214664818e-107	3.4285218325491384	0.296	0.027	5.089385654084857e-103	Sipa1
9.29136495597929e-106	3.02309392894848	0.493	0.077	1.7135135251817005e-101	Plekhg1
3.2591172781033396e-105	3.0935594971302054	0.478	0.073	6.010464084278178e-101	Lipa
5.729910561418073e-105	2.735715196503713	0.842	0.263	1.056710105736721e-100	Fbxl7
2.9278232922967514e-104	2.7928839566962527	0.616	0.12	5.399491715653669e-100	Akap12
1.435138193318028e-103	3.1053153315294817	0.281	0.025	2.6466818561171073e-99	Tcf7
6.281835960141278e-103	3.4627165804443543	0.64	0.141	1.1584961877692546e-98	Arhgap6
5.158932312330014e-102	2.6351459063831566	0.547	0.096	9.514102970399012e-98	Lrmda
7.912602519732881e-102	2.967359774672668	0.68	0.156	1.459242156689138e-97	Clybl
2.6384208974726907e-100	3.440992774317327	0.64	0.148	4.865775819119136e-96	Vim
4.2834420362878365e-100	3.4241000007002036	0.266	0.024	7.899523803322028e-96	Lats2
8.597003069788331e-100	3.023271253046117	0.517	0.089	1.5854593061303638e-95	Ptpn13
8.636355835492875e-100	3.249417087193585	0.443	0.066	1.592716743181596e-95	Tgfbr3
9.68957608515126e-100	3.8530422758526632	0.335	0.038	1.7869516216235953e-95	Cobll1
1.6606695616028713e-99	3.1712637425710497	0.345	0.04	3.062606805508015e-95	Fkbp9
2.284572880454495e-99	2.725084243893975	0.438	0.062	4.21320930613418e-95	Smad3
3.7954795511715094e-99	2.657181160812811	0.833	0.278	6.999623388270498e-95	Lamc1
4.404719945287928e-98	3.657561224690791	0.33	0.038	8.123184523099997e-94	Lnx2
4.688711075590417e-98	2.736131536399451	0.458	0.069	8.646920965603847e-94	AABR07039210.1
1.1128086516650444e-97	3.3706131511585435	0.276	0.026	2.052241715400675e-93	Rassf8
2.601884248578335e-97	3.4234537563069773	0.315	0.034	4.798394931228165e-93	Lrig3
4.259624745752341e-96	2.954340304722061	0.7	0.174	7.855599956116467e-92	Cald1
3.6276408414691284e-95	2.8248017854320078	0.365	0.046	6.690095239837366e-91	Jag1
5.154198068494317e-95	3.5849538446313147	0.256	0.023	9.505372077917219e-91	Adap2
5.49557594869494e-94	2.7173805492438134	0.384	0.051	1.0134941164583208e-89	Lamb2
1.976389893213291e-93	3.282214081306634	0.675	0.175	3.6448582410639515e-89	Col4a1
5.067017136646221e-93	3.103134695999888	0.251	0.023	9.34459300340296e-89	Lpar6
6.3163394211845364e-93	3.7795799141868107	0.374	0.051	1.1648593160548523e-88	Errfi1
2.0154724512480323e-92	3.5599591230464998	0.34	0.042	3.716934294591621e-88	AABR07028488.1
7.52709177382433e-91	3.3389121993012036	0.547	0.113	1.3881462649286829e-86	Fam174b
1.0219194247574737e-90	3.42020499518026	0.473	0.084	1.884623803137733e-86	Lef1
1.644699608763655e-90	3.4857526197506674	0.507	0.095	3.033155018481933e-86	ENSRNOG00000055648
2.1339823136089637e-90	3.2342471738196217	0.773	0.265	3.935490182757651e-86	Sparc
4.527999840852714e-90	2.8529293201832417	0.33	0.04	8.350537306500575e-86	Ttc23
6.992147737180095e-88	2.318168397737235	0.631	0.141	1.2894918856907532e-83	Tcf7l1
1.2247649639099787e-87	2.3963485688950703	0.764	0.23	2.2587115464427828e-83	Rbms1
5.5458226314038866e-86	2.783716796125936	0.429	0.068	1.0227606096835048e-81	Septin4
5.573383135789305e-86	2.8259235817701414	0.399	0.06	1.0278433179022636e-81	Parva
1.1418749338489797e-85	2.790166798811356	0.488	0.09	2.1058457530042884e-81	Enpp2
2.0109989215181405e-85	3.056368235545027	0.468	0.084	3.7086842110637546e-81	Adam12
2.524623461371348e-83	2.805019464410438	0.404	0.062	4.65591058746104e-79	Pdgfrb
1.7092779029466356e-82	2.46254605069899	0.36	0.05	3.1522503086141853e-78	Vamp8
3.911168561035573e-82	3.203873208037991	0.34	0.046	7.212977060261804e-78	Fbln1
3.984788126194926e-82	2.7742996867646967	0.537	0.112	7.348746262328683e-78	Wls
6.266483391676498e-82	2.558798405579632	0.453	0.08	1.1556648670929798e-77	Pdgfra
2.3817780682065478e-80	3.2462260061159434	0.261	0.028	4.392475113386515e-76	Slc9a3r2
4.823493549681508e-80	3.5760362507458097	0.276	0.032	8.895486804322637e-76	Nostrin
5.019407360108473e-80	2.901407218394297	0.409	0.067	9.256791053512046e-76	Slc41a1
1.0823988996945651e-79	2.719868267885672	0.562	0.127	1.996160050816717e-75	Tpk1
1.1212051803900863e-79	3.2839710309352244	0.567	0.136	2.0677265936753972e-75	Myo1b
1.1513047543341467e-77	3.5045140193097453	0.3	0.038	2.1232362279430332e-73	Cdkn1c
6.35525796790415e-77	2.3492430230476553	0.808	0.291	1.1720366744408832e-72	Dennd2b
7.204114211242782e-77	3.6178657268992733	0.271	0.032	1.3285827428373939e-72	Tdrp
4.051243499831703e-76	2.19490405566619	0.887	0.414	7.471303262389627e-72	Mast4
6.884254441734836e-75	3.1483354677387227	0.335	0.049	1.2695942041447385e-70	Pard6g
3.632028081522675e-74	4.008516809429802	0.453	0.091	6.698186187944117e-70	Csrp2
4.9488641160088064e-74	-2.393144632205635	0.626	0.937	9.12669520274344e-70	Csmd1
1.0219884026725721e-73	2.8073225138624807	0.34	0.051	1.8847510122087575e-69	Ddr2
1.5406132640280121e-72	-2.0445019808053324	0.788	0.963	2.84119898152046e-68	Nrxn1
4.523076453835064e-72	2.9304696481852095	0.31	0.043	8.341457596162625e-68	Rbms2
8.714443669055337e-72	-2.366601443448777	0.616	0.937	1.6071177014471853e-67	Cadm2
1.113991066981076e-71	-2.2650381187819373	0.798	0.973	2.0544223257265003e-67	Lsamp
2.0341163956228204e-71	3.230715151744616	0.517	0.125	3.7513174568076054e-67	Myo10
3.0313528984047624e-71	3.066681849382821	0.271	0.034	5.590421015238063e-67	Nes
3.235763033929942e-71	2.0352162060319774	0.586	0.141	5.9673941871736e-67	Abca1
1.4556733837953748e-70	2.465060588345017	0.438	0.084	2.68455285439543e-66	Pxn
2.157904154326595e-70	2.8885574601075774	0.557	0.142	3.9796068414091067e-66	Selenop
2.578267536675282e-70	3.7918673822867452	0.379	0.069	4.754840991136555e-66	Rnf220
2.90917014754942e-70	-2.2956656426001025	0.473	0.905	5.365091586110641e-66	Ctnnd2
1.8896461470255915e-69	2.052393873644872	0.867	0.392	3.484885424344596e-65	Gab2
2.574743558493788e-69	-2.0426623468176754	0.626	0.944	4.748342070574244e-65	Adgrb3
3.58008780406441e-69	2.6692010919036977	0.399	0.073	6.602397928255584e-65	Rai14
7.722832418358125e-69	2.2578282826459466	0.773	0.258	1.4242447545936053e-64	Atp1a2
3.7801206905551205e-67	2.364628487104691	0.473	0.101	6.971298577521753e-63	Antxr2
6.082977646492051e-67	2.1466305734172924	0.547	0.133	1.1218227375660642e-62	Zfp521
2.8876344194389096e-65	1.9838259256091904	0.852	0.441	5.325375396329237e-61	St6galnac3
4.7130330090195675e-64	1.7502767743209493	0.916	0.52	8.691775475233886e-60	Gmds
1.0050620553419119e-63	2.0275308733700035	0.567	0.146	1.853535442461554e-59	Arhgap31
1.0912478753143532e-63	4.64708328630689	0.399	0.086	2.01247933165473e-59	Igfbp7
1.8696259674222431e-63	2.4839426752687577	0.32	0.051	3.447964209120101e-59	Amotl1
3.9351224161081395e-63	2.9096920845593366	0.281	0.04	7.2571527597866305e-59	Ccdc80
4.2407009922939104e-63	2.3214116128846967	0.404	0.078	7.820700769988429e-59	Tanc1
9.489232059569625e-63	2.1802881166267203	0.626	0.182	1.75000417642583e-58	Man2a1
9.6562909253573e-63	3.596192847881454	0.286	0.043	1.7808131724543933e-58	Prom1
1.4413157872521302e-62	2.632893733248065	0.606	0.185	2.6580745748503785e-58	Col4a2
9.529823930655025e-62	1.8202055428923418	0.419	0.082	1.7574901292913996e-57	Fcgrt
1.0986051315500171e-61	2.148893111346288	0.695	0.245	2.0260475836045416e-57	Fstl1
1.238454975313057e-61	-2.2080820607298266	0.522	0.903	2.2839586654723396e-57	Nlgn1
1.5327239700377156e-61	2.3591100178286744	0.424	0.088	2.826649545543555e-57	Txnip
2.2011012762395636e-61	1.9027869124115373	0.764	0.298	4.0592709736410033e-57	Lpp
3.5963456936652545e-61	1.6182385993162218	0.946	0.584	6.632380728257462e-57	Tcf12
3.598058552405204e-61	2.32654904604506	0.473	0.108	6.635539582345677e-57	Rhobtb1
8.170281486616467e-61	-2.251803575334204	0.532	0.881	1.5067633117618089e-56	Anks1b
9.83225238809477e-61	2.8785036081612843	0.31	0.05	1.8132639854124373e-56	Nbl1
1.1034951891738744e-60	2.424373536398537	0.379	0.072	2.0350658278744591e-56	Ppic
1.1303030806599731e-60	2.546575944088696	0.305	0.048	2.0845049413531224e-56	Sec24d
2.932588963713661e-60	2.5491277533074674	0.315	0.051	5.408280566880733e-56	Ccnd3
6.419109447568164e-60	2.258675688070861	0.527	0.137	1.1838121643205208e-55	Ifi27
1.704395992391851e-59	2.112757479266111	0.562	0.16	3.143247089169052e-55	Slc38a2
4.826295091826332e-59	2.874403993047938	0.305	0.05	8.900653408346122e-55	Tec
5.4178852879841185e-59	2.202328314784015	0.389	0.076	9.991664048100311e-55	Sh3bp4
1.1873271798877555e-58	1.9739103145498755	0.724	0.262	2.1896687851489987e-54	Lhfpl6
1.4325352717217602e-58	3.1323398328982006	0.271	0.041	2.6418815481092704e-54	Ttyh2
2.098647627241308e-58	3.0728093793520532	0.296	0.048	3.8703259541584197e-54	Angpt2
5.122301229868009e-58	2.252208262897854	0.384	0.075	9.446547928122582e-54	Usp53
5.302655969433468e-58	2.1498983853334988	0.315	0.052	9.779158138829202e-54	Cfh
7.752768785325837e-58	2.311475963948984	0.414	0.087	1.4297656193897909e-53	Adamts10
8.267024733657972e-58	-2.112200098622152	0.493	0.886	1.5246047013812033e-53	Mdga2
9.628535294824085e-58	-2.0649981729715674	0.803	0.948	1.7756944790714577e-53	Nrg3
1.283278853754153e-57	2.608191920158385	0.685	0.26	2.366622862093409e-53	Plcb4
9.146844556150943e-57	2.9418757072406745	0.685	0.278	1.686861073045357e-52	Naaladl2
9.571745532767673e-57	2.35403250016459	0.256	0.036	1.7652213111530143e-52	Phlda1
2.7661594536297876e-56	2.476441176295758	0.823	0.492	5.101351264384054e-52	AABR07006724.1
2.9549916215416793e-56	1.8443368294991898	0.833	0.42	5.449595548447165e-52	Ldlrad4
8.817626273127537e-56	2.2503897137004247	0.448	0.105	1.6261466372901806e-51	Cdc14a
9.512249961298784e-56	1.9390778166476286	0.729	0.279	1.7542491378627217e-51	Sh3rf1
1.0068137237161517e-55	-1.9440052511605321	0.749	0.947	1.8567658692773268e-51	Pcdh9
1.6760847296043913e-55	1.7102239835411495	0.281	0.043	3.0910354583364185e-51	Slco2b1
1.9227042715949637e-55	2.229312151572519	0.606	0.189	3.545851217675432e-51	Cstb
2.5512312435537285e-55	2.366048086705536	0.281	0.044	4.704980659361786e-51	Arhgef10
2.6796167627718217e-55	1.6989074995057252	0.813	0.333	4.941749233903794e-51	Zeb1
3.847985611267141e-55	2.279905369636639	0.296	0.048	7.096455064298862e-51	Crybg3
4.6218949015401235e-55	3.0561873929567462	0.335	0.064	8.523698577420295e-51	ENSRNOG00000000407
6.907314642176671e-55	2.198330070431366	0.438	0.101	1.2738469663102216e-50	Sntb2
6.993731707178586e-55	1.8933509383900515	0.714	0.269	1.2897840014378748e-50	Itpr1
8.895390998149873e-55	2.8490456994076974	0.325	0.06	1.6404880078787995e-50	Tp53i11
2.129503448308523e-54	2.276842048255955	0.768	0.372	3.927230259370578e-50	Sdk1
2.564090833144063e-54	-2.0442679609883188	0.532	0.858	4.728696314484281e-50	Fgf12
4.450579941503441e-54	2.066324431979436	0.631	0.216	8.207759528120646e-50	Nrep
1.237044736046735e-53	2.3236854591158376	0.281	0.045	2.281357902217389e-49	Plekhg2
2.287496035285491e-53	2.0683286596447905	0.384	0.08	4.2186001882735025e-49	Map3k1
2.5889913878385843e-53	2.3081355430152803	0.522	0.147	4.774617917451917e-49	Nr2f2
6.594519060809406e-53	1.9175823812706563	0.611	0.198	1.2161612051944707e-48	Tmem164
1.963828584082182e-52	-1.5780343101628014	0.65	0.928	3.62169267476436e-48	Gria2
2.517731694641463e-52	1.8528735487371972	0.665	0.234	4.643200791257786e-48	Akap13
2.720953546552233e-52	2.4614496494564713	0.281	0.046	5.017982530551628e-48	Mospd1.1
3.883447795809308e-52	1.8296846726263376	0.576	0.168	7.161854425031526e-48	Zfp423
6.549177441000665e-52	1.5926041886803561	0.557	0.154	1.2077993036693428e-47	Tcf7l2
1.0288328397358955e-51	1.9499494481222295	0.419	0.096	1.8973735230409384e-47	Rreb1
1.036715413805386e-51	1.8714513556253218	0.719	0.274	1.9119105661398928e-47	Pcca
2.7792850920146287e-51	2.6917984546041396	0.286	0.049	5.125557566693378e-47	Bmp7
5.622452941176133e-51	1.8575348599389327	0.552	0.162	1.0368927714117024e-46	Gulp1
7.240013179115981e-51	2.746806850413052	0.271	0.045	1.3352032304925692e-46	Ppard
7.545247817183459e-51	2.636366003235803	0.266	0.043	1.3914946024449735e-46	Scarf2
1.2163564939557665e-50	1.6664219947593493	0.828	0.4	2.2432046461532246e-46	Dennd5b
1.3564234123851104e-50	1.6360256044920918	0.764	0.308	2.5015160571206206e-46	Mcc
2.7696620920802003e-50	2.6998645258910927	0.458	0.124	5.107810830214305e-46	Hlf
3.2305420007798684e-50	-2.2258892895038622	0.537	0.845	5.957765557838233e-46	Grm5
3.3882873123428923e-50	2.270494834580553	0.35	0.072	6.248679461422762e-46	Tpm4
7.114075509500019e-50	2.4905428071500717	0.271	0.045	1.3119778054619936e-45	Sh2d3c
1.534652284120746e-49	2.2545235014185616	0.542	0.165	2.8302057423754797e-45	Gab1
2.275524083201523e-49	2.6377046823895913	0.365	0.08	4.196521514240249e-45	Heg1
2.4393375505894653e-49	2.2234321145392855	0.478	0.127	4.4986263107970916e-45	Tpcn1
2.5722355304591337e-49	2.394655334142877	0.404	0.097	4.743716765272734e-45	Phyh
2.944258997058012e-49	1.3372794682859248	0.695	0.235	5.4298024423743856e-45	Slc38a3
3.2425450008288297e-49	2.0718336722110733	0.512	0.15	5.979901490528528e-45	Pip5k1b
6.4977443453305765e-49	2.0872395742006717	0.389	0.088	1.198314012165865e-44	Eya1
2.0688874797612933e-48	2.8004906350607772	0.276	0.049	3.8154422901757773e-44	Epas1
2.1373450847904594e-48	2.370945644871992	0.33	0.067	3.9416918053705653e-44	Slc31a1
2.9237034449377874e-48	2.0036781477322694	0.369	0.08	5.391893893154268e-44	Hmg20b
2.9269107218207e-48	2.07170713283642	0.409	0.096	5.3978087531817355e-44	Myh9
3.9477483058630025e-48	5.501038749805414	0.384	0.098	7.28043742567255e-44	Ptgds
4.876795991733207e-48	2.037626669339123	0.463	0.123	8.99378716795438e-44	Map3k20
5.853072711356107e-48	1.964401026542331	0.468	0.124	1.0794236694282933e-43	Tmtc4
8.264502917890987e-48	1.9020925302035756	0.335	0.067	1.5241396281174559e-43	Wipi1
1.0073644991888317e-47	2.1987857555081205	0.286	0.051	1.8577816094040436e-43	Calcrl
1.1830620078713188e-47	-2.0512668267779577	0.714	0.901	2.181802954916286e-43	Dlg2
2.1198848913324366e-47	2.949195076639863	0.65	0.283	3.90949171659528e-43	Igfbp2
2.5954038658920555e-47	1.9374487107139866	0.709	0.304	4.7864438094781284e-43	Slc3a2
3.0433415733059653e-47	2.855997597550174	0.369	0.087	5.612530529490861e-43	Sidt1
3.1291852432446705e-47	2.214640127651631	0.36	0.08	5.7708434255918215e-43	Pld1
3.896525915598969e-47	2.3380243845627176	0.32	0.064	7.185973093547618e-43	Cflar
7.094360454952145e-47	1.7775961065978114	0.34	0.07	1.3083419551022747e-42	Arpc1b
1.2299845617479421e-46	1.8449037208110768	0.31	0.06	2.2683375287755548e-42	Plagl1
1.5846361638242954e-46	2.671325689970788	0.3	0.058	2.9223860133247653e-42	Slc16a13
2.0340700190052968e-46	1.9678015953514272	0.325	0.066	3.7512319290495684e-42	Angptl4
2.220621631489008e-46	2.251374023332087	0.463	0.129	4.095270412792029e-42	Ust
2.5998173807838116e-46	2.639953415706927	0.7	0.309	4.794583213641505e-42	Flrt2
2.6663756217560563e-46	2.170867831872836	0.335	0.07	4.917329921642519e-42	ENSRNOG00000026044
3.1686532470095256e-46	2.4990703113731536	0.296	0.057	5.843630318134967e-42	ENSRNOG00000030118
4.396856647276263e-46	1.871131061515912	0.443	0.114	8.108683028906884e-42	Bmp2k
4.7350594057695244e-46	2.719279226186698	0.296	0.058	8.732396556120157e-42	Col12a1
4.960051149095574e-46	-2.2735486845221873	0.414	0.79	9.147326329162057e-42	Kcnd2
7.86304976810971e-46	2.3474662446725905	0.33	0.07	1.4501036382347927e-41	Greb1l
1.4986967564053976e-45	2.2878786664854154	0.389	0.096	2.763896558162834e-41	Fbn2
4.897453485042227e-45	2.193130020057469	0.276	0.05	9.031883717114875e-41	Cavin3
4.9589614940745775e-45	1.4923555303022442	0.522	0.148	9.145316787372336e-41	Gramd2b
5.3697852700971916e-45	1.7909717122329927	0.591	0.195	9.90295799511324e-41	Ctsl
6.403993313634723e-45	2.0521892794857086	0.419	0.107	1.1810244469005155e-40	Pmp22
6.942582049486237e-45	2.2611236458199446	0.734	0.386	1.2803509815662518e-40	Pdzrn3
7.269075385391498e-45	1.9419514938558917	0.916	0.615	1.3405628825739e-40	Alcam
9.85891353760068e-45	-1.8859650662124277	0.517	0.862	1.8181808346043174e-40	Ntm
1.2111329379287066e-44	-2.0459652199730844	0.527	0.825	2.2335713641281208e-40	Fgf14
1.6538312087252642e-44	1.4517766585338359	0.665	0.24	3.0499955151311324e-40	Pde7b
1.7198392223874087e-44	-2.1993476972046673	0.3	0.764	3.1717274939268593e-40	Ppp2r2b
1.8937225790777942e-44	2.0325784263379503	0.35	0.079	3.492403180335268e-40	ENSRNOG00000027520
4.426233483233996e-44	-2.231478530022258	0.562	0.837	8.162859789780136e-40	Opcml
4.839536224188085e-44	-2.1648162300871414	0.429	0.78	8.925072704647665e-40	Ank3
7.678046157249019e-44	2.9949435025886433	0.281	0.056	1.415985272319864e-39	Nampt
8.462151691582649e-44	-1.46586663309485	0.631	0.892	1.5605900149616722e-39	Ncam1
1.5421762393995354e-43	1.7399842134295573	0.537	0.166	2.844081420700623e-39	Zfp36l1
2.2437938601393758e-43	2.516285952085138	0.389	0.1	4.138004636869037e-39	Nadk2
3.1158130260118884e-43	3.317110362429478	0.365	0.091	5.746182382571125e-39	Slc16a11
4.689986809104374e-43	1.5572901255465665	0.67	0.259	8.649273673350287e-39	Zfand6
5.7629071532714476e-43	-1.7683832865083757	0.773	0.902	1.0627953372063203e-38	Frmd4a
8.415888991214613e-43	-2.101209845476236	0.571	0.837	1.552058247759799e-38	Grik2
9.373782837167011e-43	2.4349856742099325	0.374	0.093	1.7287130308303403e-38	Mob3b
1.2150587418015909e-42	1.6681414471456082	0.591	0.205	2.240811331630494e-38	Stk3
2.7627076704371378e-42	-2.711450978281726	0.271	0.706	5.094985485820169e-38	Rgs7
3.076197885595123e-42	1.7508778038236161	0.33	0.072	5.673124140614526e-38	Cpt1a
3.259562762580801e-42	2.236209511918826	0.261	0.048	6.011285646751513e-38	Elk3
3.3142732841133145e-42	2.5683640744240135	0.773	0.426	6.112182790561774e-38	Bsg
3.415197469160045e-42	-1.5474234501818152	0.631	0.879	6.298307172624956e-38	Magi2
6.319125581724001e-42	-2.1449535832827387	0.537	0.826	1.1653731397815402e-37	ENSRNOG00000029663
9.87653471466723e-42	-1.9758422986856112	0.483	0.792	1.8214305320789305e-37	Lrrc7
2.354408858664911e-41	-2.525103082457573	0.345	0.729	4.342000817149829e-37	Epha5
2.4195360959287134e-41	-2.1068427339895703	0.695	0.88	4.462108468111733e-37	Rbfox1
2.6556523141016956e-41	1.810744491008291	0.384	0.096	4.897553997666347e-37	Man1c1
4.69656681885339e-41	-2.2087453654191105	0.374	0.747	8.661408527329421e-37	Cadps
5.724751839742162e-41	1.6594221591638767	0.631	0.247	1.0557587342852494e-36	Rsu1
6.18904785967964e-41	-1.9559774679340562	0.872	0.962	1.1413842062821192e-36	Ptprd
1.3073203097430342e-40	1.698645468268111	0.586	0.217	2.4109601152281037e-36	Zfp536
1.9353613503824114e-40	2.3775876896510284	0.542	0.192	3.569193402375243e-36	Tmem150a
5.456007950611786e-40	1.9995260105316301	0.557	0.201	1.0061969862518256e-35	Grk5
8.01346219957412e-40	-1.5865766336708775	0.7	0.892	1.4778426988454594e-35	AABR07054000.1
1.3635101313721538e-39	-2.1354671933940184	0.483	0.78	2.514585384276526e-35	Syt1
1.4187287945770875e-39	0.7279872448314384	1	0.998	2.6164196429590646e-35	Mt-co2
1.4436599645336705e-39	1.932482121183288	0.478	0.15	2.662397706592995e-35	Mpzl1
7.970805104766215e-39	1.855767278610172	0.512	0.174	1.4699758774209853e-34	Susd6
8.079608424720348e-39	2.0388882140199054	0.33	0.078	1.4900413856869266e-34	Tjp2
8.731925343134837e-39	2.9310835909809874	0.276	0.059	1.6103416717809267e-34	Tmem132c
1.1547645283603115e-38	1.6543457961305879	0.453	0.13	2.1296167432020865e-34	Mxd4
1.863827926648377e-38	-1.7458656347643515	0.591	0.854	3.437271462324937e-34	Negr1
2.440530325706361e-38	2.6389288674618863	0.286	0.063	4.500826026667671e-34	Slc2a1
5.016804611157563e-38	1.647630735070159	0.335	0.079	9.251991063896779e-34	Arhgap24
6.401484258041996e-38	-1.904715469989684	0.67	0.889	1.1805617268681049e-33	Nrxn3
6.867904512022035e-38	-1.3646746508132246	0.685	0.905	1.2665789501071037e-33	Ctnna2
9.912311189058764e-38	2.1454405011333813	0.468	0.155	1.8280284294862172e-33	Ankrd55
1.030923143339525e-37	2.179278533405178	0.483	0.16	1.901228460946752e-33	Ifnar2
1.0838185380267598e-37	1.9665502229436842	0.35	0.087	1.9987781478289504e-33	Serpinb6a
1.1960002455485912e-37	1.9494793650009823	0.325	0.076	2.2056636528407118e-33	Anxa5
1.901730051620358e-37	2.175481292351651	0.424	0.13	3.507170561198264e-33	Sfrp1
3.8339689837892775e-37	-1.3034508693217135	0.852	0.921	7.070605599904185e-33	Celf2
4.066022459548855e-37	-1.6013435137024614	0.675	0.881	7.498558619899999e-33	Gpm6a
5.949588983817726e-37	-2.3346498243059832	0.266	0.675	1.097223200395665e-32	Grin2b
1.1692878449417909e-36	1.7357020242624643	0.394	0.11	2.1564006436416508e-32	Atp1b3
1.4543170950694403e-36	1.8035401412630914	0.527	0.185	2.682051586727062e-32	Sgms1
1.5458476719275747e-36	-2.4036042348637174	0.36	0.717	2.8508522765688336e-32	Kirrel3
2.0020018371871718e-36	2.7597780965313996	0.335	0.088	3.6920917881405825e-32	Eln
2.4451798168868004e-36	1.9413436698254687	0.31	0.072	4.5094006183026373e-32	Nipal2
2.6791189813377203e-36	-1.9530732839656961	0.7	0.864	4.940831225383024e-32	Nkain2
3.701393181875297e-36	1.3476078350359046	0.803	0.451	6.826109306014424e-32	Nfat5
3.91344123112855e-36	1.897029671409352	0.3	0.069	7.217168318447272e-32	Wipf1
4.386257909007691e-36	1.9362623926742277	0.631	0.284	8.089136835791984e-32	Utrn
5.160680239661312e-36	-1.9378833796596813	0.793	0.915	9.517326497983392e-32	Tenm2
6.385373869412865e-36	1.6215622804477918	0.512	0.173	1.1775906489971205e-31	Syne2
6.757275634357895e-36	2.4520184649155343	0.276	0.062	1.246176772488283e-31	Cp
9.391012629457198e-36	1.2396390946402287	0.857	0.598	1.7318905491244964e-31	Nedd4
9.55963704166278e-36	-1.862499344062951	0.453	0.756	1.76298826322345e-31	Mapt
1.5614544305808044e-35	1.7203828476798446	0.31	0.073	2.8796342608771193e-31	Fgd6
1.803055525208082e-35	1.8133609677071267	0.345	0.089	3.325194999588745e-31	Atg10
2.3300823644821684e-35	-2.1157103375372097	0.379	0.712	4.297137896578015e-31	Rims1
2.442332832692085e-35	2.44381697925082	0.374	0.111	4.504150210050744e-31	Palmd
2.5515527115646893e-35	-1.8979128092197095	0.384	0.747	4.7055735106676e-31	Dlgap1
4.355919776560457e-35	2.6610780208571776	0.291	0.07	8.033187251932795e-31	Slc7a5
4.499052752799019e-35	-2.5067329591535663	0.473	0.762	8.297153086711951e-31	Nrg1
4.525520575327896e-35	1.7828088156492379	0.419	0.124	8.345965045019706e-31	Fam13a
7.703800426678211e-35	1.7417593445485924	0.488	0.167	1.4207348746879958e-30	Ldlrad3
1.1231316977239637e-34	2.5613421433393295	0.315	0.083	2.071279476942534e-30	Hmcn1
1.1833271743502357e-34	-2.092021918166318	0.433	0.751	2.1822919749367046e-30	Marchf1
1.2128025056200738e-34	-1.9983177696582006	0.433	0.75	2.23665038086454e-30	Csmd3
1.4198115212110473e-34	-2.4620432374579684	0.217	0.633	2.6184164074174135e-30	Kcnma1
1.478339998217711e-34	1.8297357808000971	0.261	0.055	2.7263546247131027e-30	Rab13
1.6180964330152556e-34	2.6285026923721277	0.271	0.062	2.984093441766734e-30	Tbc1d4
2.565098436121591e-34	-1.6365056313164765	0.468	0.778	4.730554535895438e-30	Nrcam
2.938315436690454e-34	3.0707674421630067	0.433	0.151	5.4188413283445355e-30	Slc39a10
3.026755033220197e-34	-2.0127250213630656	0.749	0.876	5.5819416322646876e-30	Kcnip4
3.1523425397195223e-34	1.7203351805010056	0.409	0.12	5.813550111750743e-30	Pde5a
3.2047625447846336e-34	-2.026753645628952	0.32	0.7	5.910223085091821e-30	Dpp6
4.3454503539345405e-34	-2.3937547142972013	0.305	0.669	8.01387954272608e-30	Gabrb1
7.364769379652606e-34	2.9905603984946465	0.404	0.135	1.3582107689955336e-29	Dach1
7.620559903966455e-34	2.0430846284837	0.251	0.053	1.4053836574894936e-29	Prickle1
7.702761446474432e-34	1.668109445110388	0.414	0.124	1.4205432659588148e-29	Tspan9
1.3180832380678381e-33	-2.123625354146952	0.414	0.737	2.4308091076447072e-29	Grm7
1.5050379418871238e-33	2.0309691219632295	0.291	0.07	2.7755909724282337e-29	Axl
1.544017682370288e-33	1.6416510113685732	0.488	0.167	2.8474774098272854e-29	Marchf3
1.674029049615793e-33	-1.6771131102215315	0.458	0.753	3.087244373301446e-29	Map2
2.0300271236721233e-33	-2.519461998074976	0.197	0.614	3.7437760214761295e-29	Ptprn2
2.2426845906709936e-33	1.146979361575279	0.567	0.207	4.1359589221154466e-29	ENSRNOG00000012428
3.096449061019218e-33	1.3169908244146586	0.631	0.258	5.710471358331642e-29	Tead1
3.2978216231178195e-33	-2.1898826658885855	0.325	0.678	6.081842637353883e-29	Erc2
3.5853263237582306e-33	1.8152205455036443	0.438	0.143	6.612058806274929e-29	Mdk
4.1755186576651024e-33	1.4045411737938287	0.7	0.333	7.700491508465982e-29	Arhgap12
4.250650158895825e-33	-2.178494473013229	0.315	0.691	7.83904902303568e-29	Gria1
4.393449975374974e-33	0.7246113127873457	0.621	0.228	8.102400444586528e-29	Foxp2
4.4145538109786635e-33	1.429109920455311	0.463	0.149	8.141320138206851e-29	Ctsh
4.9420585546394064e-33	-1.7940576764699956	0.355	0.729	9.114144386465993e-29	Dock3
5.293614122587538e-33	-2.0315031182202934	0.31	0.694	9.762483164875937e-29	AC125757.1
5.726669583405951e-33	-2.003021962595839	0.281	0.678	1.0561124045717256e-28	Gabrb3
6.807364001941363e-33	2.5127702712357585	0.31	0.082	1.2554140692380262e-28	Col23a1
8.299378241829675e-33	-2.13142174450214	0.281	0.668	1.5305713353582286e-28	Tmem178b
1.3041150242590573e-32	1.4989436927226298	0.591	0.24	2.4050489277385535e-28	Cep112
1.5307162578494855e-32	-1.8032492471123462	0.552	0.816	2.822946922726021e-28	Tenm3
2.447875710211724e-32	-1.9354991103622405	0.463	0.753	4.514372384772462e-28	Fam155a
2.518659133662946e-32	1.4051791316449749	0.31	0.076	4.644911174301204e-28	Ostf1
2.5439385128944674e-32	-2.4078639097342056	0.217	0.618	4.691531405479977e-28	Dgki
2.586620420256973e-32	1.9010663263658514	0.291	0.07	4.77024537903791e-28	Arl4a
3.9674862878476133e-32	1.948388972616287	0.675	0.37	7.316838212048568e-28	Dennd4a
4.1390540423328107e-32	1.9883304507053041	0.34	0.094	7.633243464870169e-28	Shroom4
4.268810134715659e-32	-2.253077407434975	0.335	0.683	7.872539650442619e-28	Kcnh7
5.593753717934819e-32	-2.0752205035571727	0.478	0.766	1.0316000606615392e-27	Cntnap2
5.728784324617713e-32	-2.3196963150689185	0.261	0.644	1.0565024051459986e-27	Kcnq3
6.807368599527046e-32	1.2645119090882935	0.749	0.379	1.255414917124778e-27	Pard3
1.1455674490171082e-31	1.4748539799488907	0.542	0.209	2.112655489477351e-27	Sdcbp
1.5392153306358923e-31	1.9116963443154442	0.271	0.065	2.8386209127587125e-27	Mfap4
1.5395308043068766e-31	1.5572333098959688	0.542	0.207	2.8392027093027418e-27	Rictor
1.8506745792253823e-31	1.8476977585851682	0.35	0.1	3.41301405900745e-27	Prrx1
4.30032845869669e-31	1.5187513347336055	0.488	0.174	7.930665743528436e-27	Ctnna1
4.797489452389751e-31	2.3667907182408903	0.276	0.069	8.84753004809718e-27	Itgbl1
5.7038931998757545e-31	1.9597401956411558	0.345	0.098	1.0519119839210867e-26	Fmnl3
8.278073474964239e-31	-1.8384574306192991	0.453	0.743	1.526642310252905e-26	Pcdh7
8.614071786600585e-31	1.4752336811845115	0.67	0.332	1.58860711888488e-26	Smurf2
9.524796379044979e-31	1.516076597790416	0.433	0.14	1.756562948223475e-26	Septin9
1.070724234144215e-30	-1.7987275274505803	0.438	0.734	1.9746296326087613e-26	Plcb1
1.962057366609215e-30	-1.3796776196025893	0.571	0.809	3.6184261955007146e-26	Tanc2
4.2750664743045446e-30	-2.3519163891414108	0.227	0.6	7.8840775919124406e-26	AABR07021812.1
6.2613231494652184e-30	1.4509443671017754	0.542	0.213	1.1547132152243756e-25	Ano6
7.296312840567106e-30	1.5498495765002422	0.35	0.1	1.3455860140573856e-25	Rhoc
8.631850489134856e-30	1.241707534597894	0.429	0.137	1.59188586720625e-25	ENSRNOG00000051408
1.0465156032616763e-29	1.6990235811174723	0.335	0.093	1.9299840755351834e-25	Nectin2
1.0468240901532108e-29	1.5395989329712274	0.591	0.265	1.9305529870605512e-25	Myl12a
1.0616110551089893e-29	1.4568787861026569	0.374	0.111	1.957823107831998e-25	Cd48
1.1224346553366318e-29	1.6405844774710292	0.305	0.081	2.0699939913718164e-25	Stxbp4
1.2247287227307242e-29	1.8789107525056623	0.389	0.127	2.2586447104600015e-25	Notch2
1.2729517115923015e-29	1.4801565397074754	0.379	0.114	2.3475775465185225e-25	Irf2
1.418781716668666e-29	1.4111769246075723	0.369	0.109	2.616517241880354e-25	Ckap4
1.8534892664721496e-29	1.6055000379796898	0.483	0.182	3.4182049052279383e-25	Yes1
2.0584469109129735e-29	1.5164082191641715	0.517	0.194	3.796187793105706e-25	Arhgap42
2.265218449869436e-29	-2.2125720633012262	0.232	0.609	4.177515865249214e-25	Dok6
3.067674615965415e-29	-2.107985343146419	0.31	0.644	5.657405526763418e-25	Hecw1
3.272680592482157e-29	1.5501769683805018	0.488	0.18	6.035477548655593e-25	Pxk
3.569272642440328e-29	1.4697727064427335	0.547	0.228	6.582452607188453e-25	Etv6
3.672120617203217e-29	-1.9120004723169388	0.36	0.68	6.772124842246173e-25	Rims2
4.317990963462994e-29	1.1413264136740435	0.833	0.531	7.963238934818454e-25	Cdc42
5.131798232350665e-29	1.2996232275065571	0.916	0.647	9.464062300101096e-25	Rora
6.229975920491055e-29	1.2789940630486503	0.429	0.139	1.1489321592569605e-24	Calu
6.639140811373787e-29	-1.5084029851540108	0.478	0.752	1.2243903484335536e-24	Dmd
7.18647132196e-29	2.5297628689124276	0.266	0.069	1.3253290411958633e-24	Rnf43
8.605866682132036e-29	1.6390607294895971	0.315	0.086	1.58709393351879e-24	Ccdc85b
1.0936733673543426e-28	-2.4112385576655475	0.222	0.587	2.0169524240748786e-24	Cdh10
1.3347178860180414e-28	2.152958981023998	0.286	0.076	2.461486725394472e-24	Abcc4
1.4592884929659223e-28	-1.990179377328004	0.414	0.709	2.691219838727754e-24	Grid2
1.6407037613031228e-28	1.9457518572709134	0.33	0.096	3.025785876595219e-24	Cntln
1.7063747664828435e-28	1.7410780221591131	0.685	0.412	3.14689634434766e-24	Apbb2
1.9549043461359283e-28	1.7505058675980805	0.31	0.087	3.605234595143879e-24	Swap70
2.8390059756080093e-28	1.6839367132374827	0.335	0.097	5.2356948202162906e-24	St6gal1
3.0343572884529932e-28	1.220727250497325	0.67	0.308	5.59596171136501e-24	Epb41l2
3.0445579732606278e-28	-1.7428946840147808	0.507	0.73	5.6147738142872494e-24	Ppfia2
3.387719273284633e-28	2.154782133103164	0.291	0.08	6.24763188379152e-24	Plxnd1
3.483941710506132e-28	1.5668508038809712	0.296	0.078	6.425085302515409e-24	Fem1c
3.6390251229777483e-28	1.5558710584440671	0.33	0.095	6.711090131795563e-24	Cdk6
7.368016895848786e-28	1.47617267289175	0.453	0.157	1.358809675932433e-23	Tgfbr1
8.29880768529003e-28	2.284580871944828	0.379	0.129	1.5304661133211875e-23	Smad1
9.176939643810496e-28	-2.229339741134795	0.473	0.735	1.6924112091115316e-23	Cntn5
1.0244385602076046e-27	-1.8723372318463212	0.34	0.657	1.8892695927348644e-23	Grid1
1.0657554729897148e-27	2.060665038101974	0.498	0.216	1.965466243287632e-23	Vps25
1.0693048443167499e-27	-1.823728490733573	0.429	0.696	1.9720119938889502e-23	Gpm6b
1.2158178967228562e-27	2.0878337659424733	0.271	0.072	2.2422113651362913e-23	Rasip1
1.315804536948769e-27	-1.4808774206848703	0.596	0.779	2.42660672704092e-23	Phactr1
1.8117308176841568e-27	1.1171021063512407	0.325	0.091	3.341193973973122e-23	Mertk
1.8926614284282673e-27	1.578132794714401	0.305	0.084	3.4904462063074107e-23	Cdc14b
2.89750783683301e-27	1.3296453810560682	0.483	0.18	5.343583952687437e-23	Swt1
3.43084170294693e-27	3.9606096070941725	0.36	0.133	6.327158268574728e-23	Slc7a1
3.482434707523858e-27	1.3610687738547635	0.389	0.124	6.422306087615499e-23	Aldh7a1
3.6265616082600606e-27	2.145183231405011	0.305	0.09	6.688104917953204e-23	Prdm5
4.5045980381286304e-27	-1.8872892504447316	0.345	0.676	8.307379701916821e-23	Arpp21
4.552540333246757e-27	-1.8700319133394077	0.419	0.704	8.395794882573669e-23	Ncam2
4.758618096296466e-27	2.2903927803182267	0.389	0.142	8.775843493189943e-23	Selenom
5.700751436474631e-27	1.5093405082470597	0.369	0.117	1.0513325799146514e-22	Foxo1
5.74390280448937e-27	1.5564708639161586	0.409	0.14	1.0592905552039295e-22	Wwc2
5.762612537776228e-27	1.5991339668857305	0.355	0.111	1.062741004216692e-22	Phactr4
8.24186401899198e-27	1.832055642536937	0.305	0.087	1.519964562382501e-22	Mmp14
9.29915504949845e-27	1.4153513171591166	0.291	0.078	1.7149501742285042e-22	Prkd3
1.0146736993352963e-26	1.388868322980071	0.399	0.132	1.8712612363141536e-22	Wrn
1.0174624218680996e-26	1.4593484349865842	0.325	0.095	1.8764041984091492e-22	Cggbp1
1.0601424217240755e-26	1.1021001862661737	0.818	0.5	1.9551146541435402e-22	Laptm4a
1.1370662019592758e-26	1.424490702916353	0.502	0.198	2.0969774896532964e-22	Ghr
1.295672660062482e-26	1.1265928547134092	0.798	0.521	2.3894795196872294e-22	B2m
1.5455230758909193e-26	1.4565178713870122	0.478	0.186	2.8502536565580333e-22	Luzp1
1.5920700719324998e-26	1.614401427274018	0.335	0.102	2.936095626657916e-22	Shroom2
1.6095667506512252e-26	1.3143947800539433	0.32	0.092	2.9683630015509894e-22	Lrp4
1.7433049636585567e-26	-1.7028997410693667	0.581	0.818	3.2150030139791105e-22	Dpp10
1.9095686878592977e-26	-1.988785036797455	0.547	0.748	3.521626574150117e-22	Ralyl
1.9409998177784483e-26	-2.339284993943423	0.241	0.587	3.5795918639470144e-22	Hdac9
1.9526224370766848e-26	1.061628097433499	0.69	0.308	3.6010262984568223e-22	Pard3b
2.3345257573199125e-26	1.1985194074159913	0.389	0.124	4.305332401649383e-22	Leprot
2.6260731372044264e-26	1.3564784208981866	0.635	0.312	4.843004079632403e-22	Map4k5
3.9082432187672776e-26	-1.6732313189493961	0.478	0.718	7.2075821440506135e-22	Xkr4
3.9843890887424143e-26	1.4165340974689509	0.33	0.097	7.34801035745876e-22	Ptbp1
4.081712191483411e-26	1.467354207833786	0.502	0.205	7.527493623533707e-22	Reep3
4.1975457575113496e-26	1.195751266398871	0.606	0.276	7.741113886002431e-22	Nr3c1
5.78533576220662e-26	-2.5824242657367202	0.227	0.556	1.066931621266145e-21	Dscam
5.828669667186376e-26	0.9389815616123611	0.729	0.359	1.0749232600225114e-21	Msi2
6.07243982556294e-26	1.8410068688572352	0.404	0.146	1.1198793526303173e-21	Rin2
6.175223724363101e-26	1.2529603179956241	0.433	0.152	1.138834759247043e-21	Tln1
6.299921360878876e-26	2.1754747896171667	0.276	0.078	1.1618314973732823e-21	Ptk7
6.39770950966328e-26	1.4122264165134322	0.419	0.145	1.179865587772102e-21	Otud7b
7.986941302195473e-26	-2.0541922368859824	0.197	0.575	1.4729517149508893e-21	Usp29
8.256934512996342e-26	1.8628293880049989	0.35	0.116	1.5227438628867854e-21	Myo1e
8.427343052255864e-26	1.3713096258358761	0.33	0.099	1.5541706056970265e-21	Mtarc1
9.013366060564367e-26	1.3884195204635228	0.453	0.171	1.6622449688892806e-21	Wasf2
9.482702913534068e-26	-1.8457494868989333	0.404	0.686	1.748800071313953e-21	Lrfn5
1.0024936738236378e-25	-1.9719810210304287	0.281	0.612	1.8487988332655527e-21	Unc79
1.0295975331827306e-25	-1.1461610530543962	0.704	0.823	1.898783770695592e-21	Rtn1
1.0724685528998416e-25	1.1092579617387013	0.453	0.159	1.977846505257888e-21	Suclg2
1.72423249344255e-25	1.4377542705771162	0.67	0.347	3.179829564406751e-21	Add3
2.1168921705783545e-25	1.4005003404693261	0.384	0.127	3.903972540980601e-21	Ctdsp2
2.162763225391075e-25	1.3664643521310929	0.468	0.178	3.98856794026622e-21	Myo6
2.4790825652797005e-25	-2.2416433455984386	0.222	0.563	4.571924066888824e-21	Tmem145
4.016865324695085e-25	-1.8192657793230578	0.31	0.627	7.407903031802675e-21	Dtna
4.232091176404814e-25	3.2214961751196407	0.31	0.102	7.804822547525758e-21	Tfrc
4.2432169076388935e-25	-1.433944643149296	0.429	0.728	7.825340621067648e-21	Ntrk2
4.504684162853619e-25	1.2725966345231088	0.502	0.201	8.307538533134643e-21	Vcl
5.03458459620311e-25	-1.5242698907112509	0.522	0.753	9.284780912317776e-21	Ccser1
5.098066838505647e-25	-1.8220152651956485	0.355	0.655	9.401854863572113e-21	Celf4
5.1502679683611055e-25	-1.5926112526002723	0.498	0.719	9.498124187251551e-21	Nav2
6.250572717705633e-25	1.550053079680084	0.305	0.089	1.1527306205992728e-20	Tmem263
6.842225021576434e-25	1.7439830711661808	0.576	0.291	1.2618431384791259e-20	Mpp6
7.025843132203653e-25	1.472017466389124	0.256	0.067	1.2957059904409977e-20	Irf2bp2
7.506988725577757e-25	1.4064523303531948	0.335	0.103	1.38443886077105e-20	Bmp1
8.050780082631398e-25	-2.0516959653615396	0.453	0.701	1.4847248628388823e-20	Lrp1b
1.080872497088699e-24	1.6715454923113882	0.409	0.15	1.9933450591309788e-20	Ifnar1
1.1622876203296838e-24	1.4417267620158583	0.399	0.139	2.143490829412003e-20	Nudt4
1.1906544549681187e-24	1.2656397029750437	0.468	0.181	2.1958049458522046e-20	Abl1
1.36897882279033e-24	0.8769471156652413	0.798	0.449	2.5246707449899265e-20	Rbms3
1.5804187180316102e-24	0.6384530622892326	0.995	0.967	2.9146081997938957e-20	Apoe
2.0336697124385696e-24	-2.2606051413454726	0.202	0.549	3.75049368367921e-20	Ryr2
2.1980516767716492e-24	-2.0864670949355424	0.241	0.575	4.0536469023022755e-20	Dab1
2.413730073828831e-24	1.4782049583728498	0.31	0.093	4.45140100215513e-20	Snx9
2.5441920503496898e-24	-2.017281784395865	0.305	0.619	4.691998979254898e-20	Cdh13
2.6052498340452803e-24	1.2257954274565555	0.532	0.225	4.804601743946306e-20	Usp6nl
2.9600483242745215e-24	1.213229847288333	0.547	0.239	5.458921119627073e-20	Kif13a
3.188782135673102e-24	1.3141014600710634	0.409	0.145	5.880752014608334e-20	Fam118b
3.2848002656830856e-24	-2.395352813128939	0.187	0.524	6.057828649972747e-20	Astn1
5.5732680014804525e-24	1.2003181519827877	0.783	0.493	1.0278220848330251e-19	Tspan5
5.6134662267560635e-24	1.6759833299096938	0.281	0.08	1.0352354415383533e-19	Resf1
6.368668657274741e-24	1.055184693330042	0.754	0.436	1.1745098737746077e-19	Slc1a3
6.587621752300508e-24	1.6230997303122514	0.3	0.091	1.2148892035592596e-19	Txndc5
7.152832714589733e-24	1.4421059650127002	0.296	0.087	1.3191254092246386e-19	Cdk7
7.321588145721859e-24	1.075835044953962	0.749	0.411	1.3502472858340252e-19	Dlg1
7.850416481839175e-24	-2.095476895960697	0.266	0.573	1.4477738075807807e-19	Akap6
9.9220590815098e-24	1.9245941520776284	0.31	0.097	1.8298261358120372e-19	Cdc42ep3
1.331742791945848e-23	1.488379169284654	0.251	0.067	2.456000056906533e-19	Acaa2
2.168793167557675e-23	1.8016746275300475	0.251	0.069	3.999688359609864e-19	Sugct
2.439669163258011e-23	-2.6523945137968283	0.315	0.608	4.499237870880424e-19	Gpc5
2.5294688506017627e-23	1.3735159039070828	0.251	0.067	4.664846454279771e-19	Retsat
2.891820119104725e-23	1.1265594008470199	0.399	0.139	5.333094663652934e-19	Tardbp
3.4560319156282776e-23	1.4707471251030384	0.365	0.125	6.373614058801669e-19	Slk
3.91478654067043e-23	1.391088224402825	0.571	0.276	7.219649338304407e-19	Ophn1
4.334755106071522e-23	1.3351896908312815	0.384	0.137	7.994155366617101e-19	Fscn1
4.873512718471111e-23	1.1499138455256903	0.463	0.178	8.987732155404423e-19	Mbd2
5.909355862909722e-23	1.1895372968927385	0.557	0.24	1.089803408237811e-18	Polr2a
6.198331457166573e-23	1.1187745565904395	0.685	0.383	1.1430962873306593e-18	Csnk1a1
6.336420231679854e-23	1.2725013501609417	0.414	0.154	1.1685626191263987e-18	Anks1a
6.635253331841203e-23	0.6096323630727132	0.734	0.362	1.2236734194581547e-18	Gja1
7.221060776439474e-23	2.157529778770652	0.305	0.102	1.3317080283909678e-18	Ccbe1
8.084958015322478e-23	0.508264304154328	1	0.998	1.4910279571857715e-18	Mt-cyb
8.675994143412621e-23	1.408453802257157	0.325	0.105	1.6000268399281556e-18	Rassf3
1.0774193333170925e-22	0.5701687463000997	1	0.993	1.986976734503382e-18	Mt-co1
1.0833536037726918e-22	1.589404916965275	0.276	0.081	1.997920716077598e-18	Sec31a
1.0970431052862004e-22	1.3166945898462383	0.291	0.087	2.0231668947688107e-18	Nek7
1.1191901999798228e-22	-1.961591193927383	0.281	0.579	2.0640105668027893e-18	Pclo
1.1227859126997011e-22	1.4488367603245949	0.601	0.319	2.0706417802007887e-18	Gnai2
1.155265026138787e-22	1.4238943625334297	0.256	0.071	2.130539761205151e-18	Pros1
1.3525089527706752e-22	1.1178486652734478	0.276	0.079	2.4942970106996793e-18	Ifi30
1.3829236281745528e-22	1.5452089059211005	0.429	0.17	2.55038775507951e-18	Per3
1.4404882461737728e-22	1.292417405843356	0.453	0.18	2.6565484235936717e-18	Stim2
1.5926033588480376e-22	0.9566464077897616	0.788	0.474	2.937079114387551e-18	Sparcl1
1.8426486902147686e-22	1.450189995233794	0.256	0.071	3.3982127144940764e-18	Fxyd5
1.885557860391143e-22	1.4469035028075605	0.266	0.075	3.4773458061333456e-18	St3gal1
1.9153449379810156e-22	-1.416636867032742	0.433	0.698	3.532279134624589e-18	Tnik
2.0692232244649787e-22	1.1097243826678287	0.778	0.565	3.816061470558314e-18	Sptbn1
2.4356340140410485e-22	-1.774859479967891	0.291	0.602	4.4917962486945016e-18	Cacna1a
2.437891877136927e-22	1.0050167185783476	0.562	0.244	4.4959601998159205e-18	Peak1
2.980619021064916e-22	1.352440470956034	0.365	0.126	5.496857598647918e-18	Prpsap1
3.2935268421030954e-22	-2.1453543714372856	0.261	0.567	6.0739222022065285e-18	Khdrbs2
3.456864693622062e-22	-1.5714560113234102	0.374	0.654	6.375149867977807e-18	Csmd2
3.5339116491516997e-22	1.371748298485513	0.631	0.322	6.517239863365565e-18	Afap1
3.539271136350872e-22	-1.5945156123613529	0.438	0.683	6.527123829658278e-18	Slc8a1
3.6512643334730075e-22	1.211519512285786	0.399	0.146	6.733661683790921e-18	Nck1
3.7447843791895013e-22	1.0739423286769025	0.562	0.249	6.906131352101278e-18	Prtfdc1
3.9460991016793105e-22	1.2636832695347813	0.345	0.119	7.277395963316985e-18	Lyn
4.475658905545027e-22	-2.3194455258865645	0.271	0.567	8.254010153606138e-18	Cntnap5c
4.559003262296914e-22	1.5700135692707167	0.325	0.108	8.407713816327968e-18	ENSRNOG00000071050
4.825604508119562e-22	1.0732765062156364	0.665	0.33	8.899379833874096e-18	Nbeal1
5.085570817558493e-22	-1.8789907088665598	0.296	0.591	9.378809701741372e-18	Chl1
6.267571922410185e-22	-2.138738209820295	0.281	0.559	1.1558656139308864e-17	Matk
9.01799183290796e-22	2.181471557524777	0.498	0.242	1.663098053824886e-17	Gpcpd1
9.309365748319318e-22	-2.302296392034916	0.261	0.562	1.7168332313050484e-17	Ppargc1a
9.368517038232273e-22	-2.1286352505413273	0.236	0.549	1.7277419121907956e-17	Tmem108
1.0309879337572895e-21	-2.5629316695130955	0.148	0.468	1.9013479474351933e-17	Gabbr2
1.0356722598356416e-21	-1.8786081826835526	0.512	0.726	1.90998678158889e-17	Lrrtm4
1.0420540171068047e-21	0.9195661042055245	0.527	0.224	1.9217560183483694e-17	Rap1b
1.1350189128780262e-21	0.9416561830729245	0.571	0.249	2.093201879129656e-17	Tm9sf3
1.3426786415105984e-21	-1.100390822431426	0.66	0.821	2.4761679506738456e-17	Nav3
1.6026753148784904e-21	1.3937908123392937	0.286	0.088	2.955653815698912e-17	Hbp1
1.6599229625649113e-21	-1.8211828819194409	0.34	0.64	3.0612299275622094e-17	Asic2
2.0268694007083525e-21	1.098857739689238	0.764	0.53	3.7379525487863436e-17	Myl6
2.7759308979226474e-21	1.4121306639132933	0.315	0.102	5.1193717619489466e-17	Zfp386
2.892568309831202e-21	-1.611023845648434	0.438	0.675	5.3344744769907027e-17	Kcnq5
2.933826889617118e-21	1.1627121059704488	0.468	0.191	5.4105635498318894e-17	Washc4
3.0518351732810985e-21	-1.89341200045294	0.281	0.581	5.628194426565002e-17	ENSRNOG00000007014
3.2741311196899145e-21	-2.0892097194075214	0.483	0.692	6.03815261093214e-17	ENSRNOG00000006030
3.518570288706712e-21	1.2203079771318408	0.365	0.128	6.48894732643292e-17	Sdhd
3.813178508728717e-21	1.1648155130325584	0.502	0.217	7.0322638057975e-17	Erbin
4.225099997157484e-21	-2.1611655720802347	0.212	0.519	7.791929414757831e-17	Fut9
4.7772700861387266e-21	-1.9765105758427044	0.3	0.595	8.81024149285704e-17	Gabrg3
4.915830763487371e-21	0.9852582581148818	0.542	0.238	9.06577509402341e-17	ENSRNOG00000000164
5.412051108324203e-21	-1.9890351795102577	0.419	0.652	9.980904653971495e-17	Frmpd4
5.9442403589383884e-21	-1.9024301479577637	0.256	0.56	1.0962368069954176e-16	Nell2
6.8818969084125e-21	0.4719361387234331	1	0.999	1.2691594278494333e-16	Mt-co3
7.294035097543014e-21	1.4218892311481346	0.438	0.178	1.3451659526888826e-16	Kif13b
7.875752731829325e-21	1.168786886789243	0.251	0.071	1.4524463188039642e-16	Eci2
8.036785666865338e-21	0.8584758247085612	0.773	0.432	1.4821440126833056e-16	Tra2a
1.0270027460070033e-20	1.1376732750747247	0.438	0.174	1.8939984641861156e-16	Hipk1
1.2418802965596522e-20	1.4794345430122555	0.502	0.238	2.2902756429153106e-16	Adam10
1.3473665786966205e-20	1.2709335128420916	0.335	0.116	2.4848134444323075e-16	Arfip1
1.4111111911129964e-20	1.8680710268350191	0.271	0.085	2.602371258650588e-16	Chst15
1.463703366885496e-20	0.6870018272675501	0.389	0.139	2.6993617492102314e-16	Grn
1.6595262364359333e-20	-2.0774784511191364	0.251	0.545	3.060498285235148e-16	ENSRNOG00000062454
2.1161616011374888e-20	1.0750663503213307	0.448	0.184	3.902625224817757e-16	Prkar1a
2.197743351689464e-20	-1.7772308415215137	0.241	0.548	4.053078289185709e-16	Sgip1
2.3156784052830516e-20	1.149939704993453	0.532	0.251	4.2705741150230035e-16	Ctbp2
2.329592014690335e-20	1.514670020082189	0.276	0.088	4.296233593491916e-16	Chsy1
2.3647039327082373e-20	1.1826563489034216	0.325	0.109	4.360986992700531e-16	Tsen34
2.411549633491214e-20	1.4029739295084633	0.424	0.173	4.447379834084497e-16	N4bp2
2.792220167229562e-20	1.5111418415507432	0.256	0.077	5.149412432404758e-16	ENSRNOG00000067560
3.203319324774761e-20	0.951847010158356	0.734	0.446	5.907561498749615e-16	Psd3
3.550232908444282e-20	1.069810730481783	0.473	0.199	6.547339529752945e-16	St3gal5
3.591044851678128e-20	-2.676226118047592	0.177	0.474	6.622604915464803e-16	Dgkb
3.602676904964622e-20	-2.0563182874559294	0.315	0.591	6.644056748135756e-16	Sgcz
3.8215122816118196e-20	-2.392424323784035	0.305	0.553	7.047632949748517e-16	Cntnap5a
3.9660830618833796e-20	-2.2733238669592315	0.187	0.485	7.314250382725329e-16	ENSRNOG00000011132
4.712806187017695e-20	-1.8690224107755014	0.276	0.579	8.691357170098034e-16	Ptprt
4.7436987694443883e-20	1.2595536288018714	0.488	0.221	8.74832927060934e-16	Cachd1
5.1710463034037646e-20	-2.0990877504907344	0.212	0.506	9.536443592737222e-16	Cacna1b
5.2520863971876605e-20	-2.1195540362522673	0.227	0.517	9.685897733693483e-16	Sybu
5.44088028605581e-20	1.4497112886011385	0.271	0.085	1.0034071423544126e-15	Kdm7a
5.533236753283263e-20	2.0810959369553212	0.3	0.106	1.0204395220404995e-15	ENSRNOG00000068016
5.547537834146046e-20	1.1089887672415903	0.424	0.164	1.0230769273732139e-15	Maged2
6.40644025897238e-20	2.0278703977468338	0.261	0.084	1.1814757125596864e-15	Parvb
6.888120759421886e-20	0.8548325818407303	0.98	0.928	1.2703072304525841e-15	Ptn
7.376161110283303e-20	1.3437170346193197	0.315	0.107	1.360311631958447e-15	Pign
9.511873677654282e-20	1.0348555822341106	0.345	0.122	1.7541797436330025e-15	Zfhx3
1.0683565257691171e-19	-1.8586015559765885	0.281	0.549	1.9702631048234056e-15	Scn8a
1.0710944875533618e-19	1.2121618392082472	0.315	0.107	1.9753124539459096e-15	Isca1
1.1187384185278704e-19	-2.236654618739622	0.227	0.518	2.0631773914490986e-15	Galnt13
1.1273471719377006e-19	-2.059613036314636	0.212	0.511	2.0790536544875073e-15	Caln1
1.141080325327145e-19	-1.370420170775877	0.522	0.715	2.104380335968321e-15	Cadm1
1.4015672507390792e-19	-2.0036458428111983	0.207	0.518	2.58477032381301e-15	Dlgap2
1.518430237581614e-19	0.6702410410566002	0.557	0.246	2.8002890441480126e-15	Nhsl1
2.0901164834874088e-19	-2.1441226232358854	0.172	0.482	3.8545928188474794e-15	Srrm3
2.1922650662065326e-19	-2.3699242306815402	0.163	0.472	4.042975235098087e-15	Fat3
2.563540237755911e-19	1.0449451654288606	0.576	0.279	4.727680906469452e-15	Dennd4c
2.5829920366380147e-19	-1.4028400832837504	0.36	0.628	4.763553913967827e-15	Enox1
2.637391839200562e-19	0.909719073594313	0.803	0.567	4.8638780298536766e-15	Tjp1
2.6629390237186163e-19	1.0550176750936353	0.522	0.238	4.9109921475418725e-15	Map3k3
2.8072657208445095e-19	-2.539807331553165	0.192	0.49	5.177159442381444e-15	Luzp2
3.380216174768146e-19	1.8447580244624275	0.493	0.248	6.233794669507415e-15	Prkag2
3.4052806775034056e-19	-1.0958120682988541	0.527	0.741	6.280018625451781e-15	ENSRNOG00000032922
3.952544339652513e-19	0.9766429513868614	0.64	0.341	7.289282271187164e-15	Itgb1
4.072495106908193e-19	1.7083788937279778	0.389	0.156	7.51049547616009e-15	Gjc1
4.3044893001440265e-19	-1.8283810205510669	0.325	0.594	7.938339167325613e-15	Galntl6
4.466040847805987e-19	1.2330461995514812	0.296	0.098	8.236272531523802e-15	ENSRNOG00000024250
4.882716997828931e-19	1.2289924328468038	0.429	0.177	9.004706687396115e-15	Cast
6.467687082448325e-19	1.1795920679767722	0.512	0.238	1.1927708517451202e-14	Pgrmc1
6.519238984134064e-19	1.3221815680024938	0.498	0.234	1.202278053454004e-14	Timp3
7.981410883769591e-19	1.1475922692625433	0.458	0.205	1.471931795184788e-14	Bnip3l
8.46862813512381e-19	0.7623147920236442	0.773	0.475	1.561784400679533e-14	Itm2b
8.68272673064765e-19	1.0158470931594206	0.453	0.19	1.6012684636660397e-14	Gstp1
8.852085801256237e-19	1.0675541778135818	0.498	0.223	1.632501663467675e-14	ENSRNOG00000023383
9.017566333744681e-19	1.4512707409142909	0.32	0.115	1.663019583269194e-14	Atf1
9.357817229720736e-19	0.9271533665947247	0.532	0.248	1.725768653505098e-14	Rrbp1
9.73466881728564e-19	1.386198041889163	0.261	0.083	1.7952676232838174e-14	Mxi1
1.064601573858206e-18	1.3233472350803848	0.542	0.278	1.9633382225093035e-14	Kif5b
1.096403746922994e-18	1.0908187949181862	0.365	0.135	2.0219877900753855e-14	Serinc3
1.1354992951894792e-18	1.3095339215275192	0.315	0.111	2.0940878001884377e-14	Mfap2
1.1740115667736704e-18	1.270491895080019	0.251	0.077	2.165112131444003e-14	Fkbp7
1.365838491024502e-18	1.1797224461181215	0.36	0.136	2.5188793451473866e-14	Elf1
1.4405327245206026e-18	1.5498194520144666	0.355	0.139	2.6566304505608953e-14	Slc20a2
1.5245136305673432e-18	1.3673267832624931	0.281	0.094	2.8115080374922945e-14	Gpx8
1.5342393114722612e-18	-1.309759926567601	0.458	0.66	2.829444138217144e-14	Ahi1
1.7234487367553525e-18	1.008627940789351	0.675	0.368	3.178384160324221e-14	AABR07040412.1
1.750836705484871e-18	0.9748090473176079	0.537	0.256	3.228893052255199e-14	Ctnnd1
1.7716181718488137e-18	1.3797317333631982	0.291	0.098	3.267218232523582e-14	Dpagt1
1.9905972898409168e-18	-1.9451380550204913	0.345	0.583	3.671059521924619e-14	Cacna2d1
2.0007896207989902e-18	-1.7610943656363887	0.227	0.517	3.689856218677498e-14	Srgap3
2.264290125993965e-18	-2.15706279491436	0.167	0.462	4.17580385035807e-14	Rbfox3
2.2904869913623025e-18	-1.6225476231197393	0.389	0.61	4.224116109470358e-14	Lrrc4c
2.298480267172386e-18	1.191884338339937	0.399	0.161	4.2388573087193144e-14	ENSRNOG00000067693
2.4017089661649376e-18	1.3151200355291879	0.379	0.156	4.429231675401378e-14	Zfhx4
2.471626244603213e-18	1.1500350990903532	0.507	0.237	4.558173120297245e-14	Itm2c
2.50726711071456e-18	1.102138316835868	0.325	0.115	4.623902005579792e-14	Extl3
2.77844585327081e-18	0.9718596238548899	0.69	0.417	5.124009842602028e-14	Ctnnb1
3.0354275884992278e-18	0.9921252071105047	0.591	0.299	5.5979355587102756e-14	Ythdf3
3.0660489047335803e-18	-1.624140321053944	0.281	0.552	5.654407390109669e-14	Scn2a
3.335775204209415e-18	-1.8967394020335235	0.241	0.515	6.151836631603003e-14	Cacna1e
3.42595797815327e-18	1.1012669895428098	0.355	0.133	6.318151703310261e-14	Trip11
4.363044321733015e-18	1.530890876029206	0.374	0.157	8.046326338140027e-14	Insr
4.642731035939345e-18	1.0558954751365823	0.429	0.178	8.56212457647934e-14	Ankle2
4.845797518071338e-18	-2.199285563904818	0.246	0.524	8.936619782827161e-14	Tafa2
4.904090598895586e-18	-1.803882675313633	0.256	0.524	9.044123882483239e-14	Camk2b
5.0877099063310036e-18	1.1436909029732645	0.458	0.2	9.382754609255637e-14	Tmem30a
5.11980049958198e-18	1.1169533006947134	0.34	0.125	9.441936081329087e-14	Ppp1r2
5.159700335903338e-18	0.43784016125649483	1	0.993	9.515519359472935e-14	Mt-atp6
5.262237719030601e-18	-0.8965887909492363	0.749	0.811	9.704618801436235e-14	Map1b
5.645720980189607e-18	0.8661281639976472	0.433	0.177	1.0411838631665673e-13	Itgav
5.9482424565393074e-18	-1.8490207716790157	0.197	0.496	1.0969748738349791e-13	Pak5
6.253003592008652e-18	1.0061341614956731	0.35	0.129	1.1531789224382356e-13	P4hb
6.34053663279956e-18	-2.6222394318886986	0.153	0.432	1.1693217658208948e-13	Adcy2
6.6077571421324395e-18	0.8827433889087497	0.473	0.209	1.2186025721520645e-13	Tnfrsf19
6.756833364015568e-18	1.224314238595188	0.286	0.096	1.246095208991751e-13	Rnh1
6.873897443255874e-18	1.1376922554831013	0.813	0.625	1.2676841664852483e-13	Sorbs1
7.270858851202462e-18	-2.1438007396269523	0.202	0.475	1.340891789338758e-13	Myt1l
7.839457078703971e-18	1.1020173219741005	0.433	0.189	1.4457526744545865e-13	Ptbp3
7.889293825772467e-18	-1.852459076521505	0.241	0.521	1.4549435673489584e-13	Plppr1
7.907051607696395e-18	-1.8483481763104055	0.271	0.532	1.4582184574913692e-13	Dync1i1
8.724891174888914e-18	1.2102222977674557	0.714	0.442	1.6090444304730135e-13	Igf1r
8.798589159294907e-18	1.025823994499473	0.424	0.177	1.6226358127571667e-13	ENSRNOG00000003269
8.824731808409486e-18	1.3919215208674927	0.32	0.12	1.6274570401068774e-13	Nnt
9.107801901175591e-18	-2.635412499378155	0.118	0.403	1.6796608266148024e-13	Apba2
9.327906481577201e-18	1.399497498146735	0.36	0.145	1.7202525133324676e-13	Mtus1
9.401282682830691e-18	1.4239824066784452	0.498	0.255	1.733784552367636e-13	Kcnk2
9.845961494845306e-18	1.2371004548124895	0.271	0.089	1.8157922188793714e-13	Kif1c
1.0636780005308332e-17	1.1772454681611435	0.271	0.089	1.9616349685789625e-13	Mgat1
1.1785667685371474e-17	-2.271975932263976	0.212	0.472	2.1735128345362072e-13	Stxbp5l
1.1792215571500598e-17	1.017304414639915	0.586	0.3	2.1747203956961402e-13	Sp3
1.3109306773695635e-17	1.4811296666922245	0.34	0.132	2.417618355204949e-13	Stard9
1.377236572913833e-17	0.9478105564965981	0.581	0.289	2.5398996877676906e-13	Cdkal1
1.532198206573544e-17	1.22715227423962	0.379	0.149	2.8256799325629296e-13	Hipk3
1.551101585825299e-17	1.6438049576741802	0.281	0.099	2.8605415445790165e-13	Plekhh2
1.597887554672069e-17	0.6248986127514438	0.887	0.576	2.9468242283262296e-13	Zbtb20
1.6307826004169233e-17	1.015911180327417	0.33	0.121	3.00748927168889e-13	Acad10
1.669512467198374e-17	1.062763454269991	0.527	0.256	3.078914892007241e-13	Pias1
1.709815645533617e-17	1.0379843411209886	0.365	0.14	3.153242013493096e-13	Ss18
1.9317715005658087e-17	-1.7223672384649655	0.31	0.581	3.562573001343464e-13	Samd5
2.1487362677400546e-17	1.0229902831790567	0.567	0.284	3.962699424966209e-13	Stk39
2.237030396942249e-17	1.9234125534145126	0.3	0.114	4.125531458040896e-13	Itpkb
2.276845382818223e-17	1.4259159558566439	0.266	0.091	4.1989582549933666e-13	Gli2
2.299773792060291e-17	0.9633722743701876	0.374	0.144	4.241242827317589e-13	Flna
2.538751522018661e-17	-1.7020544413905918	0.271	0.525	4.681965556906815e-13	Dner
2.6968504426317028e-17	-1.8001086861476883	0.271	0.522	4.973531586301386e-13	Syn3
2.7850917656301085e-17	0.9688146054357405	0.32	0.116	5.136266234175046e-13	Cd164
2.925085623649944e-17	1.1662012265920336	0.374	0.151	5.394442907135227e-13	Tbc1d14
3.083654376507825e-17	0.3349275649815346	0.325	0.119	5.68687540115573e-13	Rarb
3.887219400106821e-17	-1.9416566819414247	0.222	0.488	7.168810017677e-13	Jakmip2
3.980208274623611e-17	0.6855343004906875	0.842	0.681	7.340300100060864e-13	App
4.1715949970449275e-17	0.770245183100616	0.3	0.103	7.693255493550256e-13	Cyba
4.7126033351043674e-17	0.6980176505176146	0.808	0.506	8.690983070599475e-13	Morf4l1
4.8631318299584247e-17	-2.244188224609534	0.182	0.458	8.968587720809327e-13	Fstl5
5.891306194132226e-17	-1.3826217053809653	0.389	0.621	1.0864746883218651e-12	Slc35f1
6.39606760268497e-17	0.8408818313713912	0.369	0.144	1.1795627872871622e-12	Ctsa
6.639344493958541e-17	-2.010908225017192	0.227	0.49	1.2244279115758341e-12	Neto2
6.756692788893457e-17	-1.9615247533733833	0.207	0.478	1.2460692841277314e-12	Grin1
7.02250475811349e-17	-1.9025541510134916	0.325	0.57	1.2950903274912898e-12	Tmeff2
7.056531174633972e-17	0.7624724464959971	0.685	0.408	1.301365479225997e-12	Pfn1
7.276805607329389e-17	0.9261361955053311	0.453	0.198	1.3419884901036858e-12	Rab11a
7.505809775717433e-17	1.2245880016624928	0.33	0.126	1.3842214388378089e-12	Slc38a9
7.967730907364065e-17	0.9472322472118698	0.488	0.226	1.469408933936081e-12	Smc1a
8.015178293782785e-17	-2.3944206418791856	0.143	0.417	1.4781591809394213e-12	Csrnp3
8.317752719917299e-17	1.1383119501250067	0.261	0.087	1.5339599566071482e-12	Srek1ip1
8.413060842212165e-17	-1.6992612465896852	0.261	0.537	1.5515366805207674e-12	Fgf13
9.578358953346213e-17	-1.9841671411951485	0.32	0.555	1.7664409581761087e-12	Epha6
9.624460098425618e-17	0.9199487317347785	0.443	0.193	1.7749429313516523e-12	Wbp1l
1.1034652977941729e-16	0.9469912061650314	0.616	0.345	2.0350107021920135e-12	Arid2
1.1368582087332256e-16	0.9446410549224465	0.453	0.2	2.0965939085458144e-12	Tacc1
1.1682971603618738e-16	0.9597525731251764	0.488	0.227	2.1545736231393677e-12	Nr3c2
1.2118274574227352e-16	1.0276004744162237	0.483	0.222	2.2348521969790083e-12	Sh3d19
1.2909493365318442e-16	0.41048103531624314	1	0.963	2.380768766432027e-12	Mt-nd4
1.5938948269420048e-16	-2.252502867372189	0.222	0.482	2.9394608398464454e-12	Kctd16
1.8079658682001292e-16	1.2525654651553295	0.281	0.099	3.3342506541346783e-12	Mapk6
1.885751870664684e-16	0.9946088750853954	0.384	0.159	3.47770359987981e-12	Cbfb
1.886511051516253e-16	1.1025095799445612	0.453	0.205	3.4791036812062736e-12	Garre1
2.0833392535236453e-16	0.9139852455317778	0.498	0.231	3.842094251348306e-12	Eif4a2
2.236960655878437e-16	1.5051480104034995	0.631	0.411	4.125402841571014e-12	Ptprm
2.275094592027633e-16	1.0317933433623405	0.552	0.283	4.1957294466173604e-12	Flnb
2.5277016520140046e-16	-2.507458088941423	0.202	0.449	4.661587386644227e-12	Chrm3
2.54942160189631e-16	1.152716545669724	0.591	0.336	4.701643318217175e-12	Tpm1
2.5718917811355274e-16	-1.9289545545913767	0.222	0.479	4.74308282277014e-12	Hcn1
2.605282149789549e-16	0.9344800004928902	0.734	0.465	4.804661340641887e-12	Tut4
2.675331471160835e-16	1.0385723469079209	0.33	0.125	4.933846299114812e-12	Prdx6
2.7675258045227465e-16	1.019802352287217	0.32	0.119	5.103871088700849e-12	Acadl
2.805969542900274e-16	1.0329660769457158	0.36	0.143	5.174769031016686e-12	RGD1566359
2.862070643506189e-16	-1.682675140642494	0.241	0.506	5.278230680754114e-12	Kif21a
2.896157916769629e-16	0.910159751410512	0.64	0.373	5.34109443010655e-12	Baz2b
3.055469324469065e-16	-1.7900906400442804	0.271	0.521	5.63489652818585e-12	Sntg1
3.124644816654176e-16	-1.9206185094182635	0.227	0.5	5.762469970873631e-12	Egfem1
3.5572959398835056e-16	1.1129970835101932	0.384	0.16	6.560365172333161e-12	Ilk
3.5625819510811124e-16	1.18754288753717	0.384	0.162	6.570113634183787e-12	Rbpj
3.63820031209001e-16	1.0558051153788632	0.379	0.159	6.709569015556396e-12	Capns1
4.0597121636220304e-16	-2.6874245390294895	0.187	0.446	7.486921172151748e-12	Cdh12
4.129092734220336e-16	0.8331769754266118	0.527	0.248	7.614872820449144e-12	Tkt
4.412124918615332e-16	0.9432885070980169	0.36	0.142	8.136840774910395e-12	Bnip2
4.996332864706035e-16	0.9898084878092888	0.527	0.261	9.21423706909087e-12	Asxl2
5.02102542698133e-16	1.1854860266936191	0.291	0.107	9.25977509243897e-12	Gatad2a
5.208366160629817e-16	-0.9120395063650177	0.665	0.787	9.605268873433509e-12	Stmn2
5.37233440256885e-16	0.9608827015203003	0.335	0.129	9.907659105217473e-12	Golim4
5.698122711260436e-16	0.9444763378618116	0.591	0.335	1.0508477904106496e-11	Ubc
5.962463362309096e-16	1.18800830001565	0.276	0.098	1.0995974932770436e-11	Cdc42ep4
7.148716014392851e-16	0.9361495801830627	0.517	0.255	1.3183662073743296e-11	Fermt2
7.33974459465425e-16	1.0093400757086832	0.32	0.121	1.3535956981461369e-11	Serp1
7.757317279649855e-16	1.3890598524418034	0.429	0.203	1.4306044527130262e-11	Arsb
8.652123322461495e-16	1.0659497538960452	0.32	0.122	1.595624583128349e-11	Stt3a
8.932402650704463e-16	1.3466781496490507	0.567	0.333	1.647313696842917e-11	Magi3
9.07847843379246e-16	0.9871235307503992	0.562	0.3	1.6742529927600056e-11	Clcn3
9.278842928207183e-16	-2.0258623678028234	0.197	0.45	1.7112042128199688e-11	Celf5
9.582382832177732e-16	1.6255191651157948	0.296	0.116	1.7671830419102174e-11	Irs1
1.0393702871161043e-15	-1.6822192712895854	0.286	0.538	1.9168066834995196e-11	Clstn2
1.0472558376535168e-15	0.6448782571066296	0.872	0.696	1.9313492158006155e-11	Exoc4
1.103717012184388e-15	0.6364409009020799	0.581	0.291	2.0354749138704483e-11	Maml3
1.2734773135211181e-15	-1.6799747292168388	0.291	0.527	2.3485468615956462e-11	Gnao1
1.2813230623924559e-15	0.8368913031640042	0.714	0.45	2.363015991664167e-11	Kdm6a
1.2947884472300833e-15	0.9498490664268902	0.291	0.107	2.3878488543817197e-11	Disc1
1.3304576561605037e-15	-2.1238249619749037	0.232	0.478	2.453630009491201e-11	Meis2
1.5822472855873514e-15	1.112978532192377	0.429	0.19	2.917980444080194e-11	Oaz2
1.6415453939981844e-15	1.0430733221324324	0.453	0.218	3.0273380156114516e-11	Gatm
1.7943828686702322e-15	-1.5262227349025368	0.389	0.612	3.309200886401642e-11	Gria4
1.8783317492957767e-15	-1.766794914103304	0.241	0.501	3.464019412051272e-11	Bcl11a
1.972204484970579e-15	1.0370967057357199	0.483	0.239	3.6371395111827416e-11	Stx8
2.043819337992303e-15	0.9861458176647682	0.325	0.127	3.769211623125405e-11	Myzap
2.1192298669412975e-15	-0.8977379156682819	0.665	0.79	3.908283720613141e-11	Kalrn
2.205771278942872e-15	0.7898307173249094	0.458	0.206	4.067883392626445e-11	Churc1
2.2159552348514373e-15	0.8424228509918265	0.576	0.306	4.0866646441130205e-11	Znrf3
2.2678984823839648e-15	1.7211474526739137	0.281	0.109	4.182458381212508e-11	Itga8
2.3724134118215003e-15	0.9417028113517141	0.473	0.224	4.375204814081211e-11	Mettl6
2.528131231289631e-15	1.067112810300082	0.384	0.166	4.6623796167443377e-11	ENSRNOG00000005624
2.575803885973494e-15	-1.2866172641502336	0.488	0.654	4.7502975265123176e-11	AABR07001519.1
2.6055852408618253e-15	-2.2650382911004714	0.133	0.396	4.805220301197378e-11	Tmem132b
2.6254396810697553e-15	-1.6518190354060318	0.33	0.554	4.841835859828843e-11	Unc5d
2.67606867716667e-15	0.9847669851888612	0.438	0.2	4.935205854430773e-11	Wasl
3.17608292722361e-15	1.17246832503059	0.36	0.15	5.857332134385781e-11	Rnf19a
3.560071232673774e-15	1.063594317045009	0.251	0.087	6.565483367296974e-11	Il6st
3.5855891836708105e-15	0.9462430565717473	0.271	0.096	6.612543572525709e-11	Fam102b
3.626083765900751e-15	0.705538761087334	0.793	0.537	6.687223681074165e-11	Atrx
3.655933650251981e-15	-1.6288330402425562	0.305	0.532	6.742272837794703e-11	Kifc2
3.6570781764735474e-15	1.0061121875206036	0.325	0.127	6.744383573052516e-11	Yy1
3.7168186920508874e-15	-1.3198110827681244	0.429	0.622	6.854557031880247e-11	Ly6h
3.875000020732188e-15	0.8037034646243515	0.739	0.457	7.1462750382343e-11	Chd2
3.937645286420829e-15	-1.684820610989546	0.246	0.504	7.261805437217293e-11	Kcnt2
4.258997880899302e-15	0.93302684114473	0.419	0.183	7.854443891954493e-11	Tet2
5.200716665763598e-15	-1.9987660314828064	0.202	0.445	9.591161675001227e-11	Shank2
5.2414433679476155e-15	-0.9922577998322124	0.759	0.796	9.666269859168993e-11	Nbea
5.368936871881431e-15	1.1442122088057747	0.355	0.149	9.901393379123734e-11	Ece1
5.395249340477834e-15	0.8406276234418526	0.261	0.091	9.949918833709222e-11	Vps4b
5.496767223189889e-15	1.3787515976511	0.404	0.184	1.0137138113006794e-10	Pde8b
6.3228315929922835e-15	1.442779522035069	0.256	0.093	1.1660566023796368e-10	Angpt1
6.323375794289072e-15	0.9986205295457808	0.438	0.2	1.1661569639827907e-10	Cd2ap
7.218758588659294e-15	-2.184509730633077	0.177	0.429	1.3312834589205469e-10	Pcsk2
7.285891357530535e-15	-1.8168150789618918	0.192	0.447	1.3436640841557812e-10	Pnck
7.440441424703438e-15	0.8495372672931553	0.591	0.321	1.3721662075438081e-10	Ndufa7
7.728026878910503e-15	0.9149746089199875	0.35	0.143	1.425202717008675e-10	Sesn3
8.180923172633782e-15	0.9571950567005996	0.335	0.134	1.508725851497122e-10	Jund
8.257513019329522e-15	1.2919236021081142	0.33	0.139	1.5228505510247506e-10	Tpst1
8.268185413355967e-15	0.9113138000531577	0.291	0.108	1.5248187539311074e-10	Lman1
9.89007473384098e-15	0.9151755638920933	0.296	0.112	1.8239275824149536e-10	Kat2b
1.0187222831841481e-14	-2.0272772709733036	0.438	0.605	1.878727634648206e-10	Npas3
1.0562485162381704e-14	-2.3368010756997344	0.113	0.37	1.9479335136464338e-10	Trim9
1.069297480170841e-14	0.9035540229841086	0.527	0.269	1.971998412931065e-10	Pik3r1
1.0746789311948945e-14	0.8816565066470551	0.404	0.175	1.9819228849096245e-10	Galnt1
1.1223599547481816e-14	0.9710802510409451	0.36	0.152	2.0698562285465965e-10	Klf9
1.1442835353904606e-14	-1.934903482120062	0.207	0.448	2.1102876959670876e-10	Adam22
1.164660780370942e-14	1.0387280200809874	0.291	0.11	2.1478674111600912e-10	Glb1
1.2042406893583007e-14	1.0058713011039266	0.266	0.096	2.220860679314578e-10	Lrp10
1.2743928950122285e-14	-0.737634324910359	0.828	0.846	2.3502353769815517e-10	Pgd
1.2816947159017567e-14	1.2182607025788437	0.3	0.119	2.3637013950660195e-10	Limk2
1.3183866513072702e-14	-1.893062862907557	0.202	0.443	2.431368662340868e-10	Otud7a
1.5843455824555332e-14	1.1157429485793509	0.251	0.09	2.921850123164494e-10	Snrk
1.6699308191897672e-14	0.4532209448518105	0.98	0.91	3.0796864167497685e-10	Mt-nd2
1.7662397659199282e-14	0.8864314941944116	0.458	0.219	3.2572993763095314e-10	Ints8
1.7915596889997674e-14	0.9370358618425341	0.379	0.164	3.303994378453371e-10	Gng12
1.798524525584905e-14	1.2656661875788435	0.355	0.158	3.316838930083682e-10	ENSRNOG00000003929
1.8336141510623332e-14	-1.4317423817649026	0.365	0.566	3.381551217389155e-10	Bach2
2.1798546412653886e-14	0.7164018668501007	0.803	0.573	4.0200879294216297e-10	Pcdhga7
2.1915326978025685e-14	1.4553457316357312	0.266	0.1	4.0416246012874966e-10	S100a10
2.4635990978728387e-14	-1.460923601701068	0.261	0.509	4.543369456297089e-10	Mapk10
2.5326973158827532e-14	0.752075249611454	0.596	0.323	4.670800389950973e-10	Mff
2.652942168466193e-14	-1.9467019700980117	0.167	0.413	4.892555947085353e-10	Syt16
2.715786053497116e-14	-2.0322249182188297	0.167	0.412	5.008452639859382e-10	Srrm4
2.746712853636215e-14	-1.9512960199176381	0.217	0.466	5.065487844675908e-10	Epha3
2.764823304659168e-14	0.6073885880228067	0.936	0.927	5.098887138452438e-10	Tmsb10
2.8711309315891495e-14	1.093824476096863	0.384	0.178	5.29493966403671e-10	Elf2
2.959910631499461e-14	-2.0028032640281737	0.177	0.423	5.458667186611306e-10	Cacnb4
3.018166847978139e-14	0.8211587700453761	0.596	0.324	5.566103301041284e-10	Pcbp2
3.464193417780351e-14	-1.6635732481024703	0.192	0.448	6.388665501070523e-10	Myo16
3.5972381778748937e-14	-1.8608079457613076	0.192	0.434	6.634026647636879e-10	Camkv
3.71736179381356e-14	-2.117538367121626	0.123	0.375	6.855558620150968e-10	Snap91
3.816784032430179e-14	1.0487331847323063	0.424	0.2	7.038913112607737e-10	Tns2
3.9443689662131794e-14	-1.7343921373955082	0.227	0.458	7.274205247490346e-10	Fcho1
3.952180475750642e-14	0.8268802659119485	0.552	0.294	7.288611233379333e-10	Rhoa
4.4092009448918914e-14	0.9264682101858703	0.389	0.173	8.131448382569626e-10	Chmp5
4.535921337736798e-14	0.9089960689184065	0.379	0.167	8.365146131054204e-10	Tram1
4.801571338653404e-14	-2.3818054966900553	0.133	0.375	8.855057862744608e-10	ENSRNOG00000067970
4.9751821287768143e-14	0.7477582114480661	0.606	0.331	9.1752308818902e-10	Lrch3
5.1219487176658665e-14	1.0600769822412053	0.586	0.341	9.44589782511939e-10	Ralgps2
5.146750710066105e-14	0.36135863276274405	0.847	0.545	9.49163765950391e-10	Nfia
5.4123651875047815e-14	-2.4899775097841728	0.103	0.345	9.981483878796319e-10	Ksr2
5.5127846156634016e-14	0.8329978210893481	0.433	0.199	1.0166677388206446e-9	Smad2
5.591662297389531e-14	1.2123919671733665	0.276	0.105	1.0312143608845774e-9	Tmem184b
5.758234735639165e-14	-2.2157558848121557	0.34	0.544	1.0619336499465749e-9	Tafa1
5.869532793754531e-14	0.5927241572214097	0.877	0.715	1.0824592378242107e-9	Rbfox2
6.011839880870537e-14	0.5936882965178306	0.443	0.202	1.1087035108301444e-9	Chd7
6.063449243368516e-14	0.946752999022262	0.369	0.163	1.1182213094620217e-9	Lpcat3
6.082440689850757e-14	0.8674714460904839	0.483	0.241	1.1217237120222766e-9	Arih2
6.917466266788793e-14	0.8890863648360158	0.611	0.353	1.2757191289211893e-9	Marchf6
6.992726544729068e-14	-1.7743939071852886	0.236	0.457	1.2895986293789347e-9	Dpysl5
7.116598595678798e-14	0.869327310653272	0.429	0.202	1.312443113015084e-9	Klhl24
7.243316516266295e-14	1.1035638751199897	0.271	0.103	1.33581243192983e-9	Hsdl2
7.710616776673027e-14	0.7373594286706553	0.773	0.592	1.4219919459540396e-9	Gnas
7.881548326282364e-14	0.7752498821657218	0.631	0.341	1.4535151423329935e-9	Zfc3h1
8.423626555171663e-14	0.8142884972365263	0.498	0.245	1.5534852093047582e-9	Lsm14a
8.719419814549354e-14	-2.0488395425474306	0.158	0.406	1.6080354021991917e-9	Cntn4
8.778145478200886e-14	0.8989885514822731	0.379	0.166	1.6188655890898073e-9	Hdac7
8.778453356363566e-14	0.9975649132045822	0.374	0.167	1.6189223679805686e-9	Bbx
9.136384184998698e-14	-1.6525668013757673	0.222	0.464	1.68493197139746e-9	Frmd3
9.486589749198338e-14	0.7108585035285772	0.527	0.262	1.7495168815471575e-9	Tmbim6
9.762050569488226e-14	0.6394558035462743	0.783	0.529	1.8003173660250186e-9	Tbc1d5
1.0402803064841236e-13	-2.6388708909218903	0.158	0.39	1.918484941218021e-9	Sox6
1.146958975415235e-13	-2.656993906144677	0.084	0.321	2.1152217424607767e-9	Elavl4
1.152304525836612e-13	0.7953962507599439	0.631	0.379	2.1250800065478797e-9	Mbnl2
1.1663732466606278e-13	0.9205716140454173	0.458	0.224	2.1510255414915296e-9	Ptpn12
1.181851808619135e-13	-1.6301775716109954	0.291	0.502	2.179571105455409e-9	Snap25
1.2590292790594325e-13	0.7457748949454305	0.537	0.276	2.3219017964414055e-9	Ythdc1
1.474427398593623e-13	0.663580624224922	0.374	0.159	2.7191390084863593e-9	Marf1
1.4849774165266693e-13	0.8364722589430245	0.305	0.123	2.7385953515584833e-9	Tns3
1.5217669163982222e-13	1.0187118496140932	0.557	0.307	2.8064425472216013e-9	Fam117b
1.5246779208851443e-13	-1.8857368463630646	0.217	0.442	2.8118110216963833e-9	Atp1a3
1.5531155391185486e-13	0.8745111716350682	0.355	0.149	2.864255677242427e-9	Sin3a
1.6240469171742279e-13	0.8464048495232346	0.335	0.138	2.995067324652711e-9	Zfp871
1.6378924661015902e-13	0.8631559383722016	0.389	0.175	3.0206012859845525e-9	Kdelr1
1.675530795311442e-13	1.5641961433379072	0.286	0.12	3.090013892713361e-9	Kitlg
1.6792377396580455e-13	-1.7845729724046175	0.177	0.414	3.0968502394773674e-9	Kif5a
1.706289508414651e-13	1.1746218524544616	0.251	0.092	3.1467391114182994e-9	Cnot8
1.7820113510665207e-13	-2.0204319511148308	0.192	0.43	3.2863853336368773e-9	Shisa9
1.835619984552868e-13	-1.895932769793832	0.177	0.411	3.3852503755123993e-9	ENSRNOG00000031222
1.8951354347061467e-13	0.9416159880485636	0.266	0.1	3.4950087686850757e-9	Ypel5
1.9133848153944897e-13	2.455917042157946	0.305	0.142	3.528664276550518e-9	Slco1c1
1.9274162945838688e-13	-1.1817972275230955	0.355	0.579	3.5545411304715706e-9	Kif1a
2.350446442239022e-13	0.6944603574289409	0.414	0.189	4.334693328777205e-9	Btd
2.4758433587974197e-13	1.2265323817594442	0.379	0.18	4.565950322294202e-9	Pknox2
2.8005185577642483e-13	1.0006553183928437	0.35	0.151	5.1647163242288265e-9	Sdha
2.8219207624576063e-13	0.6641633207679302	0.64	0.357	5.204186270124317e-9	Mt-nd3
2.86482940200155e-13	-1.9084841413459157	0.182	0.413	5.283318383171258e-9	Slc4a10
2.9077465603327115e-13	0.7554161568129882	0.532	0.277	5.3624662065655865e-9	Hnrnpa3
3.2549622912414883e-13	0.7106454078784386	0.32	0.131	6.002801457507553e-9	Stat3
3.436882737773338e-13	-1.5560269959379769	0.286	0.502	6.3382991450015896e-9	Sez6
3.4579233123049084e-13	0.8320196954071305	0.448	0.216	6.377102172552712e-9	Capzb
3.580829839990015e-13	0.9193766138580208	0.552	0.309	6.603766390909586e-9	Slc22a23
3.6831209958698875e-13	-2.954980940327075	0.128	0.359	6.792411740583246e-9	Slc1a2
3.8075605139262564e-13	0.891746212739698	0.305	0.125	7.021903099782802e-9	Selenon
3.817558172217995e-13	1.3135175604336096	0.271	0.107	7.0403407812044265e-9	Vash1
3.8903480021923533e-13	1.3398383370527474	0.276	0.112	7.174579785643138e-9	Lgr4
4.0090403610217003e-13	1.170231637833632	0.276	0.109	7.39347223379622e-9	Ino80d
4.024154486301811e-13	0.9570648284689293	0.473	0.236	7.4213457036378e-9	Dennd2a
4.221604088323252e-13	-2.442415125177205	0.113	0.341	7.785482259685741e-9	Chd5
4.2971074009125627e-13	-2.1884213137612187	0.217	0.435	7.924725468762949e-9	Nkain3
4.320335700972378e-13	1.6221361415818603	0.251	0.099	7.96756309973326e-9	Fkbp5
4.600425348410846e-13	0.9511999578286893	0.345	0.15	8.484104427539283e-9	Srpra
4.764312075474725e-13	1.1123699720783267	0.389	0.18	8.786344329590488e-9	Lrif1
4.795605278051463e-13	0.8888618991885832	0.286	0.112	8.844055253782508e-9	Klf6
5.014590288286798e-13	-2.111747214899773	0.158	0.386	9.247907409658513e-9	Gabrb2
5.077363007083535e-13	0.9556221194682535	0.552	0.326	9.363672857663454e-9	Bcas3
5.361669752149512e-13	0.9021011738924489	0.384	0.175	9.88799135691413e-9	Fndc3b
5.572827600987537e-13	0.9209330512767193	0.69	0.463	1.0277408661741215e-8	Pan3
5.577774390463657e-13	1.0541474946992762	0.251	0.095	1.0286531530893076e-8	Shld1
5.634087483458398e-13	0.9657979517246738	0.35	0.156	1.0390384136993978e-8	Zcchc24
6.204703024875166e-13	0.7139577381507214	0.675	0.437	1.1442713318474781e-8	Serf2
6.864592940142538e-13	1.1049411724594533	0.32	0.138	1.2659682300210868e-8	Klf3
7.041760840931613e-13	0.8657240065695081	0.645	0.418	1.2986415342846081e-8	Mrtfb
7.482932790139144e-13	-1.7552763301580043	0.187	0.419	1.380002465157461e-8	Gramd1b
7.648641747946354e-13	0.9003626047338669	0.305	0.124	1.4105625111562665e-8	Derl1
7.679280872070482e-13	-2.045239113259541	0.172	0.394	1.4162129784272383e-8	Syn2
8.224402653009244e-13	0.9679157202621345	0.296	0.121	1.5167443372679646e-8	Nfkb1
8.374924509812028e-13	0.8478245624177578	0.365	0.164	1.5445035780995342e-8	Dab2ip
8.438234436784605e-13	0.8888853325439594	0.468	0.237	1.556179194831817e-8	Uri1
9.079226121017608e-13	0.6649527388567779	0.296	0.118	1.6743908812380672e-8	Mrps15
9.102124426089831e-13	-1.9582885863054127	0.153	0.379	1.6786137866594865e-8	Tafa5
9.228761038062132e-13	-1.263133155508297	0.32	0.529	1.7019681106394184e-8	Cracd
9.507114907067815e-13	-2.2068019063241895	0.148	0.375	1.7533021311614464e-8	Brinp1
9.83950099886024e-13	1.416944418210605	0.261	0.106	1.8146007742098057e-8	Ppp1r16b
9.981848923982468e-13	0.7707346043154648	0.522	0.278	1.8408525785608468e-8	Mbnl1
1.0175157823024456e-12	1.066106945282135	0.291	0.12	1.8765026057221702e-8	Gpbp1l1
1.0261012660978697e-12	1.0426834122818656	0.286	0.116	1.8923359549376913e-8	Hdac1
1.0589947433010045e-12	0.7067855643798492	0.532	0.274	1.9529981055957125e-8	Hnrnpf
1.0738117166436654e-12	0.8081858211291608	0.626	0.372	1.9803235678342475e-8	Fcho2
1.0788058137631071e-12	0.7723255790263586	0.31	0.128	1.989533681741922e-8	Nsrp1
1.0788414103273581e-12	-2.1718946226243636	0.143	0.367	1.989599328925714e-8	Nfasc
1.086982971439164e-12	0.6069555859521061	0.562	0.297	2.0046139959281063e-8	Ndufa13
1.1844552415926987e-12	0.8366384764388344	0.463	0.234	2.184372356545255e-8	Fam120a
1.2248260988270756e-12	1.0625913030571055	0.33	0.146	2.2588242914568927e-8	Pygb
1.2285048269055953e-12	-1.1587988811064025	0.429	0.597	2.2656086017792988e-8	Sdccag8
1.2455450520352676e-12	-1.0407259133246862	0.596	0.707	2.2970341849634407e-8	Zeb2
1.2475817757315207e-12	-2.0748914982886455	0.138	0.368	2.3007903108040706e-8	Ptpro
1.3289674575071712e-12	0.8397842354507465	0.325	0.14	2.4508817851347253e-8	Zhx2
1.3767912195197418e-12	-1.4423903278090286	0.345	0.534	2.5390783670383077e-8	Mmp16
1.3893467674652682e-12	0.26101914212752986	0.498	0.261	2.5622333085594476e-8	Tshz2
1.4264955750139483e-12	1.0108743919284673	0.305	0.127	2.6307431394407234e-8	Nubpl
1.4863505676526665e-12	0.6484125659790794	0.719	0.475	2.7411277168650476e-8	Gtf2i
1.56807457334099e-12	-1.8459615957198159	0.276	0.478	2.8918431281554536e-8	Astn2
1.611265480315699e-12	0.563800048456941	0.512	0.257	2.971495798798212e-8	Eps15
1.7080757408134657e-12	1.2000024081794294	0.33	0.149	3.150033281208194e-8	Nr6a1
1.7121314607358598e-12	-1.784828881796393	0.138	0.373	3.157512839889073e-8	Sez6l
1.812747477461628e-12	0.9498716505143115	0.286	0.115	3.3430688979347345e-8	Stx4
1.8183349845719079e-12	0.8483275048870762	0.547	0.307	3.3533733785475124e-8	Kdm5a
1.8416880501371602e-12	0.6528112034673866	0.557	0.29	3.396441102062951e-8	Rpl38.3
2.0802313239594164e-12	1.2771075931129723	0.468	0.254	3.836362607645956e-8	Immp2l
2.202576121811158e-12	1.0158514573564201	0.271	0.107	4.061990883844138e-8	Usf3
2.2400829973982552e-12	-0.76183746897942894	0.739	0.803	4.131161063801862e-8	Akt3
2.3200885128232968e-12	1.1472782082647055	0.547	0.337	4.278707235348724e-8	Hip1
2.3224061277955754e-12	-1.1383366035742681	0.429	0.598	4.2829813808806e-8	Gap43
2.393477267401575e-12	-2.2445797826172766	0.123	0.345	4.414050776541985e-8	Phactr3
2.4349624728656395e-12	0.721694424261748	0.69	0.459	4.4905577924588124e-8	Zfand3
2.512047135242588e-12	-1.9914547623457777	0.163	0.383	4.632717326814381e-8	Scn1a
2.525869823206462e-12	-2.100332302379333	0.153	0.371	4.658209127957357e-8	Nwd2
2.599718010511615e-12	-1.826544223629393	0.163	0.39	4.794399954985521e-8	Kcnj3
2.601647937177376e-12	-1.7917109019567556	0.202	0.413	4.7979591257425167e-8	Bmerb1
2.673267810768091e-12	1.0085393284276634	0.291	0.121	4.930040496618513e-8	Krcc1
2.7007605042822827e-12	0.6994809321414667	0.409	0.189	4.980742521997386e-8	Supt20h
2.768616357272509e-12	0.9266352984210482	0.36	0.165	5.105882286081961e-8	ENSRNOG00000005157
2.9273300270062904e-12	-2.335322003275478	0.172	0.389	5.3985820358050005e-8	Neto1
3.0631167141454098e-12	0.7109370033649398	0.591	0.341	5.648999844226965e-8	Aplp2
3.077515682504728e-12	-1.396210067846799	0.296	0.496	5.675554421675219e-8	Trim2
3.253230079524705e-12	1.2527661501674314	0.256	0.102	5.999606912659461e-8	Abcg1
3.5461971522425342e-12	-1.905729003533386	0.177	0.394	6.539896788165681e-8	Tspoap1
3.976580297558324e-12	-1.502539911529018	0.241	0.46	7.333609384757061e-8	Kif5c
4.110852734820287e-12	0.6384451484170008	0.36	0.162	7.581234613555573e-8	Golm1
4.12225713512047e-12	0.883136518825177	0.261	0.103	7.60226660858917e-8	Jam2
4.178651404775722e-12	-1.634593191220383	0.266	0.476	7.706268920687386e-8	Edil3
4.221095495087916e-12	1.0694941016210997	0.281	0.115	7.784544312041134e-8	Plk2
4.3405310503986535e-12	0.7736687165016918	0.522	0.276	8.004807363145196e-8	Fip1l1
4.549795927325971e-12	-2.470714967050915	0.089	0.307	8.390733649174556e-8	Shank1
4.560878708131578e-12	1.3399930709746493	0.251	0.1	8.411172513536256e-8	Crlf3
4.672537729958416e-12	0.9154299265494503	0.33	0.145	8.617094081589311e-8	Adam19
4.694234147181801e-12	0.6878127239247495	0.601	0.358	8.657106614232676e-8	Eif3a
4.7439557398390106e-12	0.4570671990288939	0.645	0.375	8.748803175411104e-8	Maml2
4.8162481774424e-12	0.7199950647949039	0.695	0.445	8.882124888839274e-8	Nipbl
4.881281578292975e-12	0.8980173181558833	0.498	0.258	9.002059486687905e-8	Pwwp2a
4.911910947367951e-12	1.0610891126859754	0.345	0.16	9.058546169135976e-8	Tnfrsf21
4.924968825087825e-12	0.7809823487850232	0.3	0.125	9.082627507226966e-8	Acbd3
4.962945478671034e-12	0.7440045862389821	0.433	0.213	9.15266405176512e-8	Sqstm1
5.3778251191771694e-12	0.6286488511373008	0.488	0.242	9.917785084786536e-8	Cnn3
5.580092046725715e-12	-1.3163990112409798	0.448	0.612	1.0290805752571564e-7	Sox5
5.694081155425116e-12	0.9184263445078603	0.286	0.119	1.0501024466835e-7	Clic1
5.752417556619135e-12	-2.182193469332269	0.153	0.367	1.0608608457917008e-7	Rap1gap
5.953443381612968e-12	-2.841848899718417	0.113	0.325	1.0979340284370636e-7	ENSRNOG00000066325
6.21637821693427e-12	-1.7683313285362732	0.202	0.417	1.1464244707670181e-07	Prkcg
6.239239560659614e-12	0.9021646994218074	0.251	0.097	1.150640559776846e-7	Lrrk2
6.2823899149136195e-12	1.1399401375645528	0.374	0.185	1.1585983481083697e-7	Sema6d
6.7645618500044585e-12	-1.6034845924963932	0.217	0.434	1.2475204963778222e-7	Kcnn2
6.926475462992015e-12	0.6952312759570565	0.286	0.115	1.2773806048849876e-7	Cpne8
6.997260678702014e-12	-1.1918877803791768	0.468	0.616	1.2904348143662253e-7	Pfkp
7.234482631820837e-12	-1.2007294981629064	0.379	0.573	1.3341832869603988e-7	Plxna4
7.598876784644635e-12	1.0594515376328073	0.414	0.215	1.4013848566241637e-7	AABR07032097.1
7.70188104435341e-12	1.0456564588416097	0.345	0.16	1.420380902199656e-7	Mtmr12
7.72689651792478e-12	0.6854027405685296	0.69	0.445	1.424994255835688e-7	Wac
7.796769775977898e-12	-1.950145528948283	0.163	0.378	1.437880282085844e-7	Xylt1
8.04552184119893e-12	0.8723189922146563	0.281	0.115	1.4837551379539066e-7	Eci1
8.469195872937998e-12	1.0792051330671801	0.281	0.118	1.5618891028872258e-7	Sec23ip
9.007140248137328e-12	0.8302107430147695	0.443	0.219	1.661096804561486e-7	Btbd1
9.070809542588048e-12	0.6709454680788035	0.502	0.257	1.6728386958440877e-7	Pcnp
9.573304983639837e-12	1.0042237360861699	0.31	0.136	1.7655089050828587e-7	Fgfr1
9.594361697723867e-12	1.01648654751529	0.276	0.113	1.7693921842942357e-7	Pacsin2
9.603497712913707e-12	0.555590939998732	0.281	0.112	1.7710770482155458e-7	Vkorc1
1.1223471774065825e-11	0.8213811677379763	0.335	0.151	2.0698326645732194e-7	Slc10a7
1.1551920612220316e-11	0.8147660735697665	0.261	0.104	2.1304051993056706e-7	ENSRNOG00000049931
1.1751780898673964e-11	0.6388304022829283	0.621	0.359	2.1672634333334524e-7	Tmem59
1.185170965034923e-11	-1.3478786493930095	0.3	0.502	2.1856922937174049e-7	Grik5
1.1935452763353075e-11	0.8856187878207715	0.438	0.221	2.201136198617574e-7	Tdrd3
1.269090620891788e-11	-1.8839054522619625	0.271	0.476	2.3404569230486354e-7	Pcdh15
1.2944299108870756e-11	-2.651715063377045	0.113	0.317	2.387187641657945e-7	Mlip
1.3159334990639736e-11	1.0716041647764418	0.453	0.252	2.42684455897378e-7	Clmp
1.361121480529479e-11	0.9304913965820054	0.261	0.105	2.510180234392465e-7	Pmepa1
1.3672447308501062e-11	-1.5258010342874433	0.256	0.46	2.521472732633766e-7	Nsg2
1.38270943546587e-11	0.5846464055305424	0.281	0.114	2.5499927408861575e-7	Sod1
1.3873450822360658e-11	0.746308419954579	0.64	0.389	2.5585418006597526e-7	Sec62
1.4758357631938546e-11	0.8041134240584519	0.286	0.118	2.721736314482107e-7	Chmp3
1.4986680667801586e-11	0.9454203793851015	0.626	0.408	2.7638436487559685e-7	Mef2a
1.5159542946445416e-11	0.7098909530245852	0.365	0.169	2.7957229101834637e-7	Mpp5
1.537897201082285e-11	0.8134276871778022	0.271	0.11	2.8361900182359504e-7	Ppp1r10
1.572063606383933e-11	0.7436422605304638	0.532	0.299	2.8991997028932495e-7	Prrc2c
1.640878842301303e-11	0.819990625605842	0.429	0.218	3.0261087609720633e-7	RGD1309748
1.6785141879969748e-11	0.7970172756718782	0.483	0.257	3.095515865504021e-7	Efr3a
1.697813453792789e-11	-2.3883229098884917	0.113	0.32	3.1311075714846616e-7	Gpr158
1.7126863816759964e-11	0.7267222989121478	0.502	0.264	3.1585362250868725e-7	Sh3bgrl
1.7902985583657207e-11	0.8109156708900797	0.611	0.387	3.301668601338062e-7	Mprip
1.791134707502205e-11	0.8314083770455992	0.478	0.255	3.303210627575566e-7	Ube2b
1.843314389048944e-11	-2.119549982661297	0.172	0.376	3.399440396284062e-7	Rasgef1b
1.8542051903034603e-11	-0.7347147304540926	0.601	0.715	3.4195252119576414e-7	Slc22a17
1.8965294165115436e-11	0.9292467095231961	0.389	0.194	3.4975795499305885e-7	Rgl1
1.9310516849198787e-11	-1.3773626543663098	0.305	0.497	3.5612455173292404e-7	Ndrg4
2.0099559392940173e-11	0.8341045677782606	0.379	0.183	3.7067607432460265e-7	Fat4
2.0631896554750348e-11	0.6829177742050476	0.325	0.143	3.804934362627059e-7	Casd1
2.1079796450229685e-11	0.8691555759551274	0.433	0.224	3.8875360613513584e-7	Acox1
2.1277663418082894e-11	0.4851085164371763	0.473	0.235	3.9240266875628473e-7	H2az2
2.2952410337381123e-11	-1.1783928579622782	0.419	0.585	4.2328835144198267e-7	ENSRNOG00000020119
2.30871667366153e-11	0.5935765885658143	0.414	0.199	4.2577352895665936e-7	Mpdz
2.4695936599161355e-11	0.976447198031742	0.389	0.196	4.554424627617337e-7	Frs2
2.474261641672005e-11	1.1515748478230057	0.261	0.11	4.5630333195715114e-7	Btbd11
2.5853672223071583e-11	-1.8556627724728862	0.207	0.408	4.767934231378861e-7	Spock1
2.8100513023017393e-11	1.004496000507813	0.251	0.101	5.182296611704868e-7	Nomo1
2.884491560638442e-11	0.6968629751240704	0.64	0.385	5.319579336129414e-7	Mphosph8
2.9256369087218326e-11	-1.6240149704820117	0.182	0.4	5.395459587064804e-7	Atp8a2
2.954108236423312e-11	0.7722751412753727	0.384	0.186	5.447966409611872e-7	Tfdp2
3.009299112931953e-11	-1.9447026573695936	0.153	0.36	5.549749424069107e-7	AC095693.1
3.064574906677492e-11	0.8421975796421665	0.271	0.112	5.65168904289463e-7	Mesd
3.226918203183823e-11	0.28380290134316866	0.995	0.971	5.951082550311607e-7	Mt-nd1
3.3024765916093756e-11	0.7465574639381102	0.493	0.266	6.09042733024601e-7	Usp3
3.396174495493724e-11	-2.1116594345835646	0.084	0.296	6.263225004589525e-7	Kcnk10
3.452762526767202e-11	0.7804119498799972	0.35	0.159	6.367584651864075e-7	Cbx6
3.467216705222601e-11	0.529094604925552	0.813	0.551	6.394241047771521e-7	Ttc28
3.49217797555812e-11	0.6728715610508353	0.507	0.267	6.440274622524285e-7	Akap10
3.541016972602836e-11	1.1552693178871347	0.315	0.144	6.53034350087415e-7	Lrrc8c
3.6933495236756924e-11	0.7526725059485748	0.478	0.258	6.811275191562712e-7	Wdr26
3.6997886609581423e-11	1.0944848533669858	0.266	0.114	6.823150248539006e-7	Pon2
3.7161789871672004e-11	0.7028907964602246	0.67	0.414	6.853377288133751e-7	Lims1
4.0195438013511915e-11	0.698715544264447	0.483	0.258	7.412842678451867e-7	Vcp
4.1889588794286675e-11	-2.374846517569207	0.118	0.324	7.725277965442349e-7	Mgat4c
4.3403415336980225e-11	-1.223721749265788	0.512	0.605	8.004457856445893e-7	Nedd4l
4.349497586586579e-11	0.7217691547911703	0.296	0.127	8.021343449182969e-7	Polr2e
4.49399999855221e-11	0.6810327402480416	0.394	0.188	8.287834797329985e-7	Tm9sf2
4.755236370304071e-11	-1.7739093044617558	0.197	0.395	8.769606914114767e-7	Scn3a
4.90851598208126e-11	0.6615633010481606	0.67	0.438	9.05228517415426e-7	Ube2h
4.913134133246311e-11	1.0232285426432828	0.596	0.421	9.060801968532846e-7	Dock9
5.074697083454512e-11	0.7483200049006923	0.33	0.152	9.358756361306811e-7	Ptar1
5.1420712448455354e-11	1.4209904601732675	0.438	0.256	9.483007789744136e-7	Nrp1
5.14749204713699e-11	0.47926275144393804	0.946	0.778	9.493004833330037e-7	Rbm39
5.2920191863634634e-11	0.6522942249660677	0.69	0.466	9.7595417834915e-7	Asap1
5.429453100133716e-11	0.9926430227617836	0.355	0.169	1.00129974072666e-6	Iffo1
5.553216438747275e-11	0.8362114135139618	0.32	0.144	1.0241241756337725e-6	Synj2bp
5.603026615742738e-11	0.8559111386868475	0.498	0.276	1.0333101684752756e-6	Zfp532
5.749561682499386e-11	-1.4542845068421026	0.3	0.48	1.0603341654865368e-6	Olfm2
5.975808081655187e-11	0.7348025776961182	0.552	0.336	1.1020585264188496e-6	Cltc
6.023451836571143e-11	0.9278732445646555	0.31	0.14	1.1108449877004501e-6	Acsl1
6.063254188078657e-11	0.8891624184680837	0.276	0.118	1.118185337365466e-6	Tprg1l
6.160094119067231e-11	1.7790804240334963	0.286	0.137	1.1360445574383787e-6	Abhd2
6.394988219052638e-11	0.7612210894106715	0.325	0.147	1.1793637273576875e-6	Pttg1ip
6.603401649723939e-11	-2.295365525277793	0.123	0.33	1.217799332242089e-6	Cdh20
6.609851308031475e-11	0.6102167803621754	0.798	0.547	1.2189887782271645e-6	Ogt
6.619395364913591e-11	-1.7553894354184267	0.197	0.395	1.2207488931973644e-6	Elmod1
6.805366676927234e-11	-1.7048863750633587	0.138	0.351	1.2550457225589205e-6	Atcay
6.85486262653001e-11	1.008865420746418	0.34	0.164	1.2641737655846644e-6	Mgat3
7.104405526164342e-11	1.002210637537879	0.266	0.112	1.3101944671352279e-6	Snrpb
7.277541088834579e-11	-1.61285946066963	0.177	0.388	1.3421241276028732e-6	Dscaml1
7.515864390418158e-11	-1.2030142194048514	0.315	0.517	1.3860757108809167e-6	Apba1
7.733837155323457e-11	0.9022595196108043	0.399	0.205	1.426274248184752e-6	Vwa8
8.571689709334817e-11	-2.1405533142800377	0.187	0.369	1.580791016195527e-6	Rimbp2
8.664703376069647e-11	-0.8511878569599487	0.645	0.698	1.5979445966147642e-6	Clasp2
8.823675390093826e-11	0.7914932187995901	0.448	0.241	1.6272622154411033e-6	Dpp8
9.08584528897776e-11	0.7148067181094181	0.379	0.183	1.6756115881932785e-6	Tut7
9.159437209748121e-11	0.4184969550849808	0.345	0.156	1.6891834102217486e-6	ENSRNOG00000015967
9.16474630127499e-11	0.9167055693256402	0.576	0.376	1.6901625128811335e-6	Pcnx1
9.533480675190575e-11	0.4547846066186769	0.744	0.474	1.7581645061186458e-6	Calr
9.895933796540421e-11	0.8539294471259942	0.749	0.561	1.8250081107579845e-6	Dock4
9.901494201268175e-11	0.7855304316626437	0.369	0.18	1.8260335605978769e-6	Ech1
1.0308057966422438e-10	1.0315161647979503	0.32	0.148	1.9010120501676259e-6	Arfip2
1.0478133460099214e-10	-1.9865605968853761	0.138	0.335	1.932377372711497e-6	Rnf112
1.0878495104744976e-10	0.8222391229881724	0.286	0.122	2.0062120672170685e-6	Ryk
1.0928492030090288e-10	-2.4418459189096144	0.084	0.283	2.015432500189251e-6	Pcdh17
1.1115989136303388e-10	0.5792634767890764	0.384	0.184	2.050010716517071e-6	ENSRNOG00000025388
1.1384234437089924e-10	1.1393207966519674	0.389	0.21	2.099480514888124e-6	Samd4a
1.1488227477520705e-10	0.689320991510595	0.443	0.228	2.1186589114043683e-6	Yaf2
1.1508869911878787e-10	0.6366469027596331	0.325	0.145	2.122465789148686e-6	Psme1
1.1875935254620638e-10	0.8084180721462341	0.379	0.188	2.1901599796571383e-6	Sh3glb1
1.2044298152975868e-10	0.6312690638275422	0.606	0.363	2.2212094653718097e-6	Usp47
1.215347102643845e-10	0.5572723692175091	0.369	0.175	2.241343126695779e-6	Cep85l
1.2703211509075093e-10	0.5828451594293438	0.384	0.182	2.3427262665036287e-6	Krtcap2
1.3366276399680414e-10	-1.942965459025809	0.207	0.395	2.465008693629062e-6	Elavl2
1.3559871918339374e-10	-1.758199224874652	0.197	0.39	2.500711579180147e-6	Camk1d
1.360835643661603e-10	-1.972679851423546	0.138	0.339	2.5096530940407285e-6	Wwc1
1.3789064595691221e-10	1.0495883168460287	0.261	0.111	2.542979292737375e-6	Slc39a9
1.4220585414865308e-10	-1.3301483849290832	0.276	0.47	2.6225603622094603e-6	Ppm1e
1.4484776942474408e-10	-1.043421651470672	0.478	0.649	2.67128256373113e-6	Dcc
1.4576236951599406e-10	-1.6847824565230347	0.138	0.345	2.6881496186139624e-6	Elavl3
1.4599187321290147e-10	-2.3279907794703796	0.133	0.323	2.692382125792329e-6	RGD1309104
1.4647324351873533e-10	0.8272929694695063	0.33	0.154	2.701259556972517e-6	Zfp445
1.4762988029804397e-10	-0.7594775218729657	0.655	0.748	2.722590252456527e-6	Basp1
1.5004697714761658e-10	-1.646232976274604	0.251	0.442	2.767166352556345e-6	Brinp3
1.530258862121802e-10	0.8682156992505237	0.429	0.223	2.8221033935250274e-6	Ccnl1
1.5841737631625365e-10	0.708268757281756	0.286	0.124	2.9215332540243497e-6	Dpy19l1
1.5943850126754413e-10	-0.9211516509069517	0.409	0.603	2.940364840376049e-6	Ntrk3
1.600996075467646e-10	0.6861313883050298	0.35	0.164	2.952556962377433e-6	B3gat3
1.6013516788901007e-10	0.7622248007015534	0.66	0.418	2.953212766209124e-6	Eml4
1.603168755117994e-10	0.5707201047993304	0.527	0.291	2.9565638181886046e-6	Chst11
1.6112046505263367e-10	0.8891537522398281	0.256	0.108	2.97138361650067e-6	Sigmar1
1.651374998418353e-10	-2.21011661544681	0.172	0.357	3.045465772083127e-6	Nol4
1.6588434335762583e-10	0.7849719080884259	0.433	0.23	3.0592390602013356e-6	Larp4b
1.713181341793861e-10	0.7879168200144006	0.507	0.287	3.1594490305362383e-6	Phf21a
1.7230758415506118e-10	0.6320645703856865	0.64	0.377	3.1776964669876385e-6	Tnpo1
1.7319384646176332e-10	0.7899091118288795	0.36	0.174	3.194040916447839e-6	Yipf4
1.7493704928474135e-10	-0.5828211385121342	0.788	0.869	3.2261890629092e-6	Ank2
1.7742667923231032e-10	0.6057780161545757	0.438	0.222	3.2721028184022668e-6	Sdf2
1.8117695390812203e-10	0.8972247140821837	0.379	0.187	3.3412653839735864e-6	Smarce1
1.8179219039279171e-10	0.6844933293340055	0.389	0.192	3.352611575223865e-6	Chtop
1.8496094438240974e-10	1.0950299496058848	0.296	0.136	3.4110497363004003e-6	Sft2d1
1.8659408293016412e-10	-1.8511414792108738	0.241	0.425	3.4411680773980868e-6	Slit3
1.8903890021736074e-10	0.6186060887720289	0.345	0.158	3.486255397808567e-6	ENSRNOG00000066117
1.9094140355118498e-10	-1.0829037621037019	0.374	0.564	3.5213413642909535e-6	Limch1
1.9216064943034717e-10	-1.380077349265969	0.276	0.455	3.5438266967944624e-6	ENSRNOG00000067240
1.9616794031592052e-10	0.6041129095974911	0.399	0.197	3.6177291553062063e-6	Ppp4r1
1.986319650683343e-10	-0.6195757268968363	0.857	0.868	3.6631706997902212e-6	Tubb2a
1.9977156074281886e-10	0.6275182616644323	0.424	0.209	3.6841871232190654e-6	Kcmf1
2.056053767966589e-10	0.7440323566467821	0.261	0.111	3.7917743588839837e-6	Rgs12
2.0679749709551927e-10	-1.8026106171904703	0.153	0.353	3.8137594414355663e-6	Syt14
2.1428155677647245e-10	0.7772912993046834	0.35	0.169	3.951780470071705e-6	Golgb1
2.1905391268885111e-10	0.4394547157188735	0.783	0.605	4.0397922578077925e-6	Rpl11
2.26588067747223e-10	0.5237545328329368	0.32	0.144	4.178737145394287e-6	Scaf11
2.3140817257584324e-10	-1.0685863411331922	0.448	0.58	4.267629518643701e-6	Dbn1
2.3580338594659953e-10	0.9274090933486533	0.31	0.144	4.348686043627189e-6	Sfr1
2.365877486440351e-10	0.7650656351685219	0.542	0.323	4.363151260493295e-6	Ccny
2.4034029354619046e-10	0.607322020272953	0.458	0.237	4.432355693578845e-6	Prpf38b
2.458331319047427e-10	0.7732876365196196	0.473	0.258	4.533654618587265e-6	Pten
2.5276488145061293e-10	0.6517288172441976	0.429	0.22	4.661489943712204e-6	Rnf115
2.5801063292155114e-10	0.5675089179188455	0.709	0.523	4.758232092339246e-6	Foxp1
2.6302176687350933e-10	0.5662929379732176	0.621	0.362	4.850647424681259e-6	Zfp292
2.755260324484139e-10	-1.7901641004666973	0.207	0.393	5.081251090413649e-6	Ttyh1
2.807837519233808e-10	0.6723345914407863	0.424	0.217	5.178213952970989e-6	Rab1a
2.9116680758723476e-10	-1.5956552922290714	0.438	0.568	5.3696982655237835e-6	Schip1
2.9156516043825477e-10	0.7416016450048603	0.586	0.352	5.377044688802294e-6	Zfp609
2.953443778102278e-10	0.604019485439353	0.635	0.378	5.4467410155762205e-6	S100pbp
2.970988582281082e-10	0.8161419010952562	0.33	0.154	5.479097143442772e-6	Atl3
3.009671113373977e-10	-2.594234350131014	0.103	0.295	5.550435467284288e-6	Ptchd4
3.042258043430949e-10	-1.1985404675541649	0.374	0.526	5.610532283695356e-6	Pde4dip
3.0648055063874983e-10	-1.8018131108573499	0.291	0.461	5.652114314879825e-6	Sorcs1
3.10810865628577e-10	-1.9425553790763637	0.172	0.359	5.731973983922217e-6	Zfp385b
3.203312046528091e-10	-0.5668896493861824	0.798	0.827	5.907548076207106e-6	Pabpn1
3.2097157546263613e-10	0.6662392137326916	0.517	0.293	5.919357794681936e-6	Hadha
3.2667121859121425e-10	-2.0175593608801305	0.177	0.359	6.024470613259173e-6	Atp2b2
3.348967348051533e-10	0.6055646642692682	0.35	0.163	6.176165583276637e-6	Copb1
3.401425543552566e-10	0.5298862954427035	0.399	0.197	6.272908987419642e-6	Scand1
3.500946524111299e-10	0.8199818215187777	0.507	0.297	6.4564455797660574e-6	Snd1
3.5137577446494735e-10	0.6395928247340821	0.635	0.418	6.480072032682559e-6	Eif4g2
3.5718604162445283e-10	-1.8200134425427157	0.153	0.348	6.587224979638159e-6	Sptbn4
3.654660961743699e-10	-1.8186911701678197	0.197	0.382	6.73992574564773e-6	Grin2a
3.6765095715186195e-10	0.5555292129547249	0.493	0.263	6.780218951794638e-6	Rpl4
3.7276877291460175e-10	0.6855518140032767	0.576	0.352	6.8746017100910855e-6	Oga
3.755308344299987e-10	-2.4915959677915627	0.094	0.282	6.925539648558036e-6	Rab3c
3.8428691461585787e-10	0.4939326732202376	0.803	0.578	7.087019279345651e-6	Pafah1b1
3.846017837045882e-10	0.8923758769913569	0.276	0.123	7.092826095080015e-6	Rnd3
3.869633498097138e-10	0.6802248849218215	0.424	0.227	7.136378097190741e-6	Ppdpf
3.9406511897352427e-10	0.8731938432217764	0.315	0.149	7.267348924109735e-6	Rcbtb2
3.9416304410355545e-10	0.7514279389340185	0.276	0.12	7.269154859357769e-6	Eif4e2
3.950899416085764e-10	0.8419508394699015	0.286	0.127	7.286248703145366e-6	Nenf
4.04013371168157e-10	-2.0709709549861044	0.123	0.314	7.450814591083151e-6	Syt11
4.0806895437491617e-10	0.6187261970320299	0.463	0.245	7.525607656582204e-6	Suco
4.1026584926880066e-10	0.7648510400750144	0.286	0.126	7.566122792215222e-6	Psenen
4.1224345880197387e-10	0.6487946283556988	0.567	0.325	7.602593867226002e-6	Mipol1
4.207191062074294e-10	-1.9875666124843565	0.227	0.405	7.758901756677412e-6	Cdh4
4.257086178343324e-10	-2.091349077981479	0.167	0.349	7.850918330100758e-6	Rnf180
4.360909401202852e-10	1.0627046754879959	0.448	0.259	8.042389117698299e-6	Pid1
4.419854902885428e-10	0.7066036028412879	0.443	0.237	8.151096411901305e-6	Stag2
4.5585432572170874e-10	0.6608618335864161	0.414	0.211	8.406865474959753e-6	Bod1l1
4.5670628248020133e-10	0.7629350301284155	0.389	0.196	8.422577261499872e-6	Marchf7
4.580054134274933e-10	0.7573050876917239	0.355	0.172	8.44653583442983e-6	Nr2c1
4.580921674111256e-10	-2.1164927903198114	0.128	0.316	8.448135751395979e-6	Carmil3
4.592312361484696e-10	0.5061472222599085	0.424	0.214	8.469142457050076e-6	Psma4
4.600842731438476e-10	0.7024280624453422	0.547	0.332	8.484874165318837e-6	Hectd1
4.611300944815838e-10	0.5537811887836538	0.616	0.37	8.504161202429367e-6	Ercc6l2
4.765846411045924e-10	0.6396398597513058	0.424	0.214	8.789173951250893e-6	Kat6a
4.790730469001797e-10	0.8046262800401431	0.33	0.159	8.835065130933113e-6	Cyp7b1
4.822841321676423e-10	0.7481069130651606	0.33	0.157	8.89428396543566e-6	Appbp2
4.939134911246682e-10	0.6888992934172717	0.665	0.441	9.108752603321131e-6	Tmpo
4.980252132358787e-10	0.5284659374549784	0.547	0.299	9.184580982496076e-6	Ankrd44
4.991717319217542e-10	-1.4486984168377788	0.31	0.473	9.205725080100991e-6	Cers6
4.994926417018441e-10	-1.7134401953850493	0.177	0.367	9.211643298265408e-6	MAST1
5.259165667739423e-10	0.7351217538595568	0.281	0.125	9.698953324445043e-6	Fgfr1op2
5.456332449051559e-10	-1.1942245521507577	0.448	0.565	1.0062568302540885e-5	Vps9d1
5.500340372664658e-10	0.7612970065355988	0.404	0.206	1.0143727715268161e-5	Sf1
5.554988870414189e-10	-2.0175039739625675	0.163	0.355	1.0244510474817846e-5	Cntn3
5.76662428510943e-10	0.7249306254136654	0.355	0.175	1.063480850659881e-5	Ncoa3
5.79752498665566e-10	0.7794459104891007	0.424	0.225	1.0691795580390368e-5	Raly
5.952766882622098e-10	0.5020895670964696	0.847	0.669	1.0978092684931674e-5	Strn3
6.199334221610352e-10	-2.1189650866492484	0.138	0.324	1.143281217149381e-5	Rit2
6.275263869797726e-10	0.42956193836631007	0.892	0.823	1.1572841628680965e-5	Zc3h10
6.534609680341202e-10	0.5733819961473938	0.537	0.317	1.2051127172485245e-5	Sem1
6.598226967236367e-10	-1.6081883049573915	0.212	0.399	1.2168450172977308e-5	Adgrb1
6.68718744687001e-10	0.5392330570363376	0.493	0.271	1.2332511089517672e-5	Romo1
6.692210365858058e-10	-2.167855837487723	0.128	0.314	1.234177435671543e-5	Pex5l
6.865515931539515e-10	-0.8394653068674376	0.591	0.675	1.2661384480945174e-5	Tecr
6.879814410412447e-10	0.5678367802491362	0.458	0.245	1.2687753735682633e-5	Ap3b1
6.916693285003173e-10	0.5671867006041519	0.315	0.145	1.2755765756202851e-5	Golph3
7.105835708350515e-10	0.6290259565169398	0.621	0.406	1.3104582213340019e-5	Rps28
7.232191833647714e-10	0.7687012452934141	0.261	0.113	1.3337608179613114e-5	Capn2
7.346441221858289e-10	0.7660970094761632	0.394	0.204	1.3548306901351056e-5	Fbxl20
7.425737006854127e-10	-0.8874759929614204	0.852	0.873	1.369454418804038e-5	Fabp7
7.536190702253876e-10	0.49077593727116575	0.296	0.132	1.3898242893096598e-5	Hivep1
7.585858606715897e-10	0.7279489566638682	0.493	0.284	1.3989840442505457e-5	Phkb
7.777701504255805e-10	0.5779630824056081	0.379	0.189	1.4343637114148556e-5	Sec61b
7.796457426812548e-10	1.1617086862011552	0.389	0.22	1.4378226786527702e-5	Elmo1
7.841454531151312e-10	0.9099913888732101	0.355	0.179	1.446121044634925e-5	Sufu
8.033168761603549e-10	0.848490097364287	0.256	0.109	1.4814769830149266e-5	Nt5dc1
8.166482976438744e-10	0.7966520620133388	0.345	0.169	1.5060627905148332e-5	Psmb7
8.665484473821521e-10	-1.7592241402294828	0.138	0.331	1.5980886466621648e-5	Ptpn5
8.682619050211093e-10	0.6363306322981239	0.374	0.184	1.60124860523993e-5	Ric1
8.707531788072138e-10	0.8158944822088817	0.305	0.144	1.6058430123562636e-5	Orc3
8.88575413534339e-10	-1.488253025486188	0.384	0.512	1.638710777640028e-5	ENSRNOG00000056487
9.160295611343042e-10	0.5867289577719013	0.345	0.164	1.6893417166438836e-5	Leprotl1
9.262102485296152e-10	0.722969724952718	0.478	0.266	1.7081169403383165e-5	Chd4
9.562435230771664e-10	-1.8099102090510328	0.212	0.39	1.7635043052589102e-5	Khdrbs3
9.61645572654162e-10	-1.3176726669257617	0.325	0.51	1.7734667650888056e-5	Pde4b
9.888698384736673e-10	0.9363884926562476	0.261	0.115	1.8236737561131374e-5	Lix1l
9.93976413843585e-10	0.8730279116550512	0.281	0.126	1.8330913024103393e-5	Styx
1.0157704131843704e-9	0.56273925532426	0.384	0.19	1.873283795994616e-5	Rsbn1l
1.0316503886846754e-9	0.6612141117342227	0.458	0.251	1.9025696468122783e-5	Cisd1
1.039447693348768e-9	-1.7699899011969729	0.207	0.386	1.9169494360737976e-5	Ephb1
1.0444289393011396e-9	0.4147349469330295	0.862	0.681	1.9261358498591616e-5	Cox4i1
1.056284375936716e-9	0.7172480231698182	0.502	0.297	1.9479996461024918e-5	Pitpna
1.0737840862866264e-9	0.5583594455671294	0.33	0.154	1.9802726119297964e-5	Sec22a
1.0744981210430113e-9	0.9361859240194652	0.271	0.121	1.9815894348275216e-5	Marchf2
1.1086228404701592e-9	0.6736052640203911	0.36	0.177	2.0445222423950675e-5	Rbbp4
1.117190662481273e-9	-2.204824521790859	0.138	0.322	2.0603230197479638e-5	St6galnac5
1.1182322237064182e-9	0.8205712580071338	0.325	0.157	2.0622438669593763e-5	Mydgf
1.1243227493818224e-9	0.7046703252687493	0.488	0.279	2.073476014409957e-5	ENSRNOG00000004696
1.1625301376862901e-9	-1.654358805630943	0.158	0.346	2.1439380799210563e-5	Plekha6
1.163375878878938e-9	0.6590979626545823	0.571	0.339	2.1454977958285376e-5	Rnf216
1.167586969762203e-9	0.49247664594210794	0.64	0.39	2.1532638896354546e-5	Lcorl
1.2012345539865041e-9	-2.2202500762503226	0.123	0.302	2.215316764461911e-5	Arfgef3
1.2400146706260157e-9	-2.3338505241542267	0.163	0.341	2.2868350555684983e-5	Rorb
1.2586436884263007e-9	-1.5045358184562005	0.345	0.505	2.3211906901957837e-5	Grm3
1.2608210171523439e-9	-1.3281345345765654	0.227	0.415	2.3252061198323526e-5	Adgrb2
1.2710611511689292e-9	0.7471086108074276	0.31	0.145	2.3440909749857393e-5	Nrbp1
1.3005676165983535e-9	0.9236999909857839	0.261	0.117	2.3985067985306835e-5	AABR07048271.1
1.3181467831317668e-9	0.6628047002719489	0.296	0.135	2.430926297451604e-5	Cdc5l
1.3199235722771926e-9	0.8522313310483655	0.345	0.169	2.4342030519935986e-5	Cd151
1.3316976187737759e-9	0.5809977284047964	0.394	0.201	2.4559167485425976e-5	Ddb1
1.3518194908633224e-9	0.705812228363203	0.281	0.125	2.4930255050501393e-5	Ganab
1.3569561127965559e-9	0.9019004452556163	0.266	0.12	2.5024984632194083e-5	P4ha2
1.3797367760459536e-9	0.6684996392063601	0.286	0.128	2.5445105623839476e-5	Tmem256
1.3800663803155785e-9	0.7706343264719264	0.414	0.222	2.54511841857799e-5	Jak1
1.3942127160701646e-9	-2.302213110166625	0.079	0.261	2.5712070909765975e-5	Lgi1
1.4556937045720164e-9	-1.3097399835066175	0.227	0.415	2.6845903299717124e-5	Bicd1
1.4696281292860215e-9	0.7646664470003004	0.325	0.157	2.7102881960292808e-5	Reck
1.490120771817889e-9	0.5785028772063501	0.616	0.38	2.748080727386551e-5	Cd63
1.493436419698284e-9	0.6313061977486265	0.36	0.179	2.7541954452075754e-5	Hnrnpl
1.539923196729855e-9	-1.5652127389265367	0.187	0.371	2.8399263594091985e-5	Wdr47
1.543169792884951e-9	0.7685668701165023	0.379	0.196	2.8459137320384267e-5	Arhgef40
1.5486036191778408e-9	0.6338829353375967	0.567	0.345	2.855934794487774e-5	Vgll4
1.5880843967261502e-9	0.789382003226663	0.291	0.135	2.928745244442366e-5	Mat2b
1.6172809500545388e-9	0.6056389668200911	0.66	0.438	2.9825895280905803e-5	Map4
1.643773386529974e-9	0.5286483800946717	0.389	0.194	3.0314468794385782e-5	Tmed7
1.668909885261955e-9	-1.9567604782088313	0.084	0.272	3.0778036104000976e-5	Sgsm1
1.7309735148969963e-9	0.6289448932016575	0.468	0.256	3.1922613561730404e-5	Gdi2
1.7826079206754126e-9	0.9107046503898076	0.281	0.13	3.287485527309596e-5	Ptpn11
1.8057567876739112e-9	0.8491398254901622	0.32	0.156	3.3301766678282274e-5	Prdx5
1.8096249184919827e-9	0.5608444881438128	0.493	0.273	3.3373102746829146e-5	Bri3
1.8340542048254085e-9	0.7741821540199036	0.335	0.167	3.382362764539019e-5	Itpr2
1.8526771105334035e-9	-2.123484538162363	0.192	0.364	3.4167071272457025e-5	Nell1
1.8605607224073559e-9	0.9075190380382897	0.266	0.121	3.431246084263646e-5	Zscan26
1.897074167973356e-9	0.4564363392126017	0.365	0.177	3.4985841805764626e-5	Psmb4
1.9665997506216007e-9	-1.8253180886526124	0.212	0.392	3.626803260096356e-5	Zfp804a
1.986844333766005e-9	-1.7010895533655637	0.143	0.334	3.6641383203312666e-5	RGD1559441
1.9936005390224257e-9	0.6320083478582119	0.315	0.148	3.676598114065158e-5	Mbd3
1.9982625171291015e-9	0.8128189829603178	0.35	0.179	3.685195734089489e-5	Etfa
2.0256227165989733e-9	-2.12472797640553	0.128	0.307	3.7356534139518266e-5	Ak5
2.040285700848071e-9	-1.8323876756700397	0.163	0.343	3.762694889504013e-5	Lingo2
2.1402708190378244e-9	0.5695502781182181	0.414	0.214	3.9470874444695554e-5	G3bp2
2.1617902374022782e-9	0.676878016283129	0.35	0.172	3.986773555817282e-5	Tmem87a
2.234591152522935e-9	0.7351420420299699	0.256	0.113	4.1210330034827965e-5	Rxylt1
2.258041265070539e-9	0.5708117555826417	0.67	0.463	4.164279701043088e-5	Crebbp
2.2665735589891643e-9	-1.1143730582698999	0.404	0.542	4.1800149574878165e-5	Ssbp4
2.267213493912161e-9	0.43787615462620244	0.729	0.495	4.1811951254728074e-5	Tssc4
2.295937964479888e-9	0.6773990235029428	0.424	0.227	4.2341687940938095e-5	Cdc73
2.3403682217447053e-9	0.9286051710324075	0.286	0.134	4.3161070745415855e-5	Gstm3
2.363193445792286e-9	0.9017210854500433	0.266	0.118	4.358201352730134e-5	Eif4a3
2.446867175068983e-9	0.9373553973381811	0.296	0.14	4.512512444262218e-5	Ascc1
2.458964485956319e-9	0.9149177233199104	0.281	0.13	4.534822305000644e-5	Fam126a
2.5068780336540096e-9	0.6411955239605315	0.512	0.288	4.623184469664724e-5	Psmb1
2.552049699567474e-9	0.701473513466449	0.601	0.373	4.7064900559423354e-5	Ubr1
2.5558776094222247e-9	0.5585851531812095	0.458	0.248	4.7135494872964664e-5	Atp5mc3
2.786942701390331e-9	0.6260761541066227	0.266	0.118	5.139679729904048e-5	Adss
2.9985374123916324e-9	0.9948664607886557	0.271	0.124	5.529902695932648e-5	Ndel1
3.0010041926215915e-9	0.7724818451349583	0.256	0.113	5.534451932032739e-5	Cir1
3.0073179765759293e-9	0.2466348914505947	0.527	0.298	5.546095812401329e-5	Pbx3
3.0135457371426843e-9	0.6392738415690787	0.498	0.282	5.5575810484385384e-5	Nufip2
3.0403594052583845e-9	-2.304049894467371	0.177	0.356	5.607030815177513e-5	Hs3st4
3.0483429387449223e-9	-1.4097829182614678	0.256	0.424	5.6217540476333855e-5	Fez1
3.054200316600164e-9	0.5171632215905111	0.567	0.339	5.6325562238740225e-5	Setd2
3.08558837432017e-9	0.78170972383574	0.315	0.153	5.690442079921257e-5	Aebp2
3.159907691340521e-9	0.542362892549883	0.33	0.157	5.827501764370189e-5	Alkbh1
3.1792871220067063e-9	-1.5590222920125272	0.251	0.43	5.863241310404768e-5	Zfpm2
3.1980298720501643e-9	0.7482196276032491	0.527	0.312	5.897806690034913e-5	Jarid2
3.2779378325759314e-9	0.9079049190285771	0.345	0.184	6.0451729508365324e-5	Slc6a1
3.319373885238758e-9	1.0138700556315012	0.296	0.144	6.121589319157317e-5	Mtcl1
3.446138220883081e-9	0.41392816809117094	0.567	0.333	6.355368106952577e-5	Rps6.1
3.6380309816216168e-9	0.5406411559287373	0.626	0.381	6.709256736306586e-5	Zc3h11a
3.768996870647481e-9	-2.254243342067504	0.099	0.271	6.950784028848084e-5	Camk2a
3.78890304154601e-9	0.6548123290062534	0.305	0.142	6.987494989219152e-5	Inpp4b
3.934345303185351e-9	0.49841825193788514	0.276	0.123	7.255719608134424e-5	Ripor1
4.058377744248329e-9	0.47473965422627123	0.542	0.308	7.484460235942768e-5	Skp1
4.195870857208616e-9	0.4911391773339422	0.64	0.414	7.73802503486413e-5	Rps4x.1
4.302646434370964e-9	0.3621605681699366	0.429	0.22	7.934940554266931e-5	Gabarap
4.312660736665552e-9	0.6596668011480706	0.507	0.292	7.953408930558611e-5	Gpbp1
4.341272343815283e-9	0.6573796508961269	0.32	0.155	8.006174456464145e-5	Anp32b
4.42278901929084e-9	0.782914147625472	0.502	0.295	8.156507509376168e-5	Agpat4
4.4805119679529416e-9	0.5888123407719423	0.335	0.165	8.262960171298815e-5	Cdyl
4.5047438863318924e-9	0.5403095204910927	0.498	0.282	8.307648675173277e-5	ENSRNOG00000018456
4.5594383366846524e-9	0.6706088656004998	0.261	0.114	8.408516180513836e-5	Xbp1
4.577251235744422e-9	0.7482814430679787	0.31	0.151	8.441366728959864e-5	Tm2d1
4.613678649747866e-9	1.9317558460386675	0.325	0.181	8.508546165865015e-5	Arhgap18
4.7216975087083924e-9	0.922590523139943	0.34	0.177	8.707754545560017e-5	Adcy5
4.915901401068909e-9	-1.2745343382624887	0.281	0.453	9.065905363851282e-5	Plppr3
4.925165470772535e-9	0.8069866244452673	0.32	0.158	9.082990161198709e-5	Xrcc4
4.933830232321367e-9	0.5313012007638562	0.266	0.118	9.098969714447066e-5	Zfp422
4.9534814893746824e-9	0.6879414349366182	0.537	0.333	9.13521056270479e-5	Cdk17
4.9886301123190995e-9	0.8940900945145078	0.473	0.297	9.200031653138883e-5	Git2
5.007792225732423e-9	0.6773063852565814	0.552	0.333	9.235370422695735e-5	Zfp644
5.029149319155604e-9	0.9230946723862128	0.31	0.153	9.274757174386765e-5	Mbtps1
5.277172989579967e-9	-2.0802437084009493	0.118	0.29	9.732162427383376e-5	Bicdl1
5.344845314845903e-9	0.5685511618391957	0.567	0.334	9.856963729638814e-5	Ubr2
5.364550375713292e-9	0.5400273053313047	0.724	0.492	9.893303802890453e-5	Tnrc6b
5.3735891335116264e-9	0.7760020857249905	0.271	0.126	9.909973080022141e-5	Scpep1
5.50459339056731e-9	0.5222447018031098	0.355	0.175	1.0151571130884233e-4	Capza1
5.528167741146968e-9	-1.863790094474412	0.143	0.321	1.0195046948223237e-4	Grm1
5.558241636700339e-9	1.2153034162876242	0.443	0.263	1.0250509226402764e-4	Spock2
5.561425306223411e-9	0.6354783949439118	0.685	0.518	1.0256380549737215e-4	ENSRNOG00000064399
5.750595242531268e-9	-1.8656585822472325	0.128	0.308	1.0605247746276164e-4	Mctp1
5.767651811033829e-9	0.6549920894044821	0.291	0.137	1.0636703469908587e-4	Taok2
5.781711712483194e-9	0.5048665003496087	0.581	0.345	1.0662632740161507e-4	Selenof
5.791150601972821e-9	0.16658160909333486	0.463	0.246	1.0680039940158276e-4	Npc2
5.855568789325937e-9	-0.7228818773357824	0.685	0.705	1.0798839961274892e-4	Ccdc88a
6.2468987283392066e-9	0.5223570775527446	0.335	0.163	1.1520530634803165e-4	Cnpy2
6.574822204659585e-9	-2.1816530758938515	0.089	0.26	1.2125287109833207e-4	Svop
6.714819106924022e-9	0.5569948269706474	0.281	0.127	1.2383469396989283e-4	Mapkapk5
6.7555680657789324e-9	1.0646232658612664	0.271	0.131	1.2458618626909508e-4	Slc1a4
6.832374323950145e-9	0.5632263741556134	0.384	0.2	1.2600264728228856e-4	Setd3
7.037278216994785e-9	-2.0414879312060163	0.148	0.32	1.2978148487781784e-4	Cntnap5b
7.050712590338691e-9	0.8246576826844909	0.325	0.163	1.3002924159102614e-4	Rcor1
7.081555447017313e-9	0.7957176268324023	0.256	0.116	1.3059804555389328e-4	Tbc1d2b
7.134804281288327e-9	-1.1101609662669158	0.36	0.51	1.3158006055551932e-4	Cttnbp2
7.591363674810853e-9	-2.247503022993418	0.108	0.277	1.3999992889086174e-4	Kctd17
7.639677424579989e-9	0.6507044901395476	0.552	0.329	1.4089093106410414e-4	Ddx6
7.812419796345872e-9	0.43138650360428527	0.507	0.285	1.4407664588421057e-4	Atox1
7.879159234933316e-9	-1.1216426376561586	0.34	0.491	1.453074546106402e-4	Clasrp
8.189583560203168e-9	0.6269664361044178	0.424	0.228	1.5103230001726684e-4	Rsrc2
8.880559062574271e-9	0.5574169151502137	0.443	0.242	1.6377527023199472e-4	Serinc1
9.017171231219003e-9	-2.465674776695128	0.113	0.275	1.6629467184614086e-4	Rundc3a
9.297398603536454e-9	0.7062647588649091	0.537	0.336	1.714626250464193e-4	Mical3
9.363244351176216e-9	0.49854335438802194	0.542	0.318	1.726769523243918e-4	Csnk1g3
9.394796548426148e-9	0.47187538609243906	0.399	0.208	1.7325883794607502e-4	Ppp1ca
9.442649873663375e-9	-1.653730132119575	0.158	0.335	1.7414134897009997e-4	Cyfip2
9.59485182377651e-9	-1.2235245823296943	0.384	0.508	1.7694825733408637e-4	Atp9a
9.705957307022882e-9	0.7160531904797212	0.251	0.114	1.7899726465611597e-4	Ubtf
1.00727289399453e-8	0.7612898667116303	0.291	0.14	1.8576126711047122e-4	Ak3
1.0216382584742708e-8	0.666930960167898	0.365	0.188	1.8841052762782502e-4	Gnai3
1.044023748526609e-8	0.6782942493904515	0.286	0.136	1.9253885970327723e-4	ENSRNOG00000019934
1.0677410775883235e-8	-1.576127403417487	0.148	0.327	1.9691280952883862e-4	L1cam
1.0823104446331836e-8	0.6615019426992071	0.271	0.126	1.995996921992517e-4	Naa38
1.0949058208803951e-8	0.6923145226886119	0.394	0.212	2.0192253148676247e-4	Fbxw11
1.0976171020120958e-8	-2.904653140463391	0.089	0.252	2.024225459530707e-4	Shisa6
1.1000750020936514e-8	0.39170173531933317	0.34	0.166	2.028758318861112e-4	Ube2l3
1.1292847737955796e-8	0.5704033655450655	0.512	0.3	2.082626979833808e-4	Rbbp6
1.1334177195516058e-8	0.3233832270890389	0.97	0.919	2.0902489583970714e-4	Tcf4
1.18726860991979e-8	0.5794157845267185	0.665	0.493	2.1895607704140767e-4	Atp5f1b
1.189789352856802e-8	0.4374159210581713	0.502	0.279	2.1942095245385142e-4	Pdia3
1.1910086640297493e-8	0.6086628063590123	0.271	0.126	2.1964581782036636e-4	Oaf
1.2160127748865194e-8	0.9643628884858435	0.276	0.133	2.242570759445719e-4	ENSRNOG00000067812
1.279481327123495e-8	0.4394100181136079	0.379	0.192	2.3596194634811494e-4	Eif4h
1.282880361396818e-8	-1.5642343340029017	0.167	0.341	2.3658879624880117e-4	Gabra2
1.3030525687324958e-8	0.6606404328754292	0.394	0.213	2.4030895472564688e-4	Ubn1
1.3205218774573464e-8	0.8937861591393969	0.34	0.175	2.4353064464068382e-4	Crebrf
1.3374102991211227e-8	0.6261031474153315	0.493	0.281	2.4664520736391747e-4	Tlk2
1.3737503574729191e-8	0.6080898658220584	0.315	0.156	2.5334704092515575e-4	Peli2
1.3808933267471212e-8	-1.807942891292083	0.148	0.317	2.546643473187041e-4	ENSRNOG00000004676
1.4122592453275958e-8	0.6848510114008616	0.276	0.129	2.6044885002331523e-4	Zdhhc3
1.4649497768684144e-8	0.6341550410313941	0.31	0.153	2.7016603785007297e-4	H3f3a.1
1.4973345603077915e-8	0.5381617618800771	0.665	0.456	2.761384396119629e-4	Acap2
1.534713250994824e-8	0.6931779647247875	0.34	0.174	2.830318177484654e-4	Cept1
1.5387542363764594e-8	-1.5689939370619759	0.172	0.351	2.8377705627254666e-4	Lrrtm3
1.5907340198846947e-8	0.8375731202349613	0.296	0.145	2.933631679471354e-4	Ghitm
1.6016150706938255e-8	0.6317378203148665	0.379	0.202	2.953698513373553e-4	Ssr1
1.6287206635549703e-8	0.6271489182603511	0.478	0.273	3.003686647728076e-4	Nfyc
1.6380150518006556e-8	0.5793102448075219	0.31	0.151	3.020827358530769e-4	Psmd7
1.648403225510535e-8	0.38980574790745104	0.724	0.503	3.0399852284865287e-4	Eef1a1
1.7017517568832396e-8	0.35113307893974977	0.966	0.922	3.1383705900440707e-4	Actb
1.709958752182484e-8	-2.1582967158188895	0.123	0.289	3.153505930774937e-4	Adgrg1
1.7129756812936278e-8	-1.4913675775001156	0.177	0.357	3.1590697514417084e-4	Arhgap44
1.7342730497117855e-8	0.6716867097855788	0.542	0.331	3.1983463582784747e-4	Srcap
1.7358126457129354e-8	0.6686564321910643	0.32	0.159	3.2011856812237953e-4	Pphln1
1.7662029768938176e-8	-1.2453651906202752	0.374	0.513	3.2572315299875785e-4	Nckap5
1.7768260799137778e-8	-1.7703092907848597	0.163	0.32	3.276822656576989e-4	Stmn4
1.779204581142044e-8	0.6755049196125766	0.424	0.236	3.2812090885421573e-4	Wdr20
1.7962979328322206e-8	0.7462382937453851	0.355	0.184	3.3127326477291815e-4	Cyth1
1.8864704090833714e-8	0.5898049055981895	0.552	0.35	3.4790287284315537e-4	Spred1
1.896984221132647e-8	0.7145951867613727	0.438	0.251	3.4984183006128277e-4	Mt-nd6
1.9139117359713033e-8	0.5116546353782228	0.419	0.226	3.5296360234782773e-4	U2af2
1.9196283632366502e-8	0.40981448236094287	0.764	0.551	3.5401786274810303e-4	Rpl14
2.064398741652743e-8	0.6578769169359633	0.429	0.237	3.8071641593559886e-4	Rab12
2.073774144154724e-8	-1.9846686687509605	0.163	0.335	3.824454276650142e-4	Pcdh11x
2.142888350548058e-8	0.5051841708214148	0.463	0.263	3.951914696080729e-4	Sec63
2.186876294244248e-8	0.6682024533538746	0.276	0.131	0.00040330372618452423	Bag1
2.2143443975539857e-8	0.5910912009977939	0.616	0.392	4.0836939379690606e-4	Mdm4
2.2274358895025844e-8	0.6122701618211414	0.325	0.163	4.107837267420666e-4	Rps27l
2.229221062869474e-8	0.5917795237839873	0.34	0.172	4.111129484143884e-4	Ndufa6
2.232764644196462e-8	1.074729192348032	0.389	0.221	4.117664556827115e-4	Arhgef28
2.2347215823956865e-8	-1.4692883416076241	0.197	0.363	4.121273542254125e-4	Ap1g2
2.3054992962952163e-8	0.7422752318128605	0.276	0.132	4.251801802227638e-4	Dicer1
2.3442443288332243e-8	0.91046862338585	0.251	0.117	4.323255391234232e-4	Washc3
2.4026892726659698e-8	-1.7747665040274148	0.163	0.331	4.4310395566505813e-4	Tox
2.418798192092152e-8	-2.1843978064790575	0.099	0.264	4.4607476258563464e-4	Igsf11
2.4270517530009728e-8	0.5627687720373135	0.374	0.197	4.4759688428843943e-4	Tab2
2.439226580574314e-8	0.5078986255447322	0.759	0.511	4.49842165989515e-4	Phf20l1
2.4987018419797757e-8	-2.0348167269012247	0.163	0.328	4.6081059369791025e-4	Hs3st5
2.4994318991870513e-8	0.44111516213945845	0.793	0.583	4.60945230848076e-4	Trip12
2.5623975138991526e-8	0.5466074661439062	0.424	0.23	4.7255734951328173e-4	Cox7a2l
2.6235036103871503e-8	0.5757867507021124	0.502	0.294	4.8382653582759825e-4	Pcmtd1
2.680142051189286e-8	0.720277642565861	0.315	0.157	4.942717970803281e-4	Zfp346
2.6817044692084428e-8	0.43148173917244115	0.291	0.137	4.94559938211421e-4	Polr3gl
2.6845679599794434e-8	0.636208449989563	0.291	0.141	4.95088023179409e-4	Kdelr2
2.7072562791308704e-8	0.5346972823593775	0.596	0.374	4.992722029973151e-4	Akap9
2.7246101092524543e-8	-0.8279666860812875	0.601	0.656	5.024725963483376e-4	Gls
2.7320057802593765e-8	0.48050314791871374	0.64	0.393	5.038365059954342e-4	Hnrnph1
2.735563454827855e-8	-1.7056446856860623	0.123	0.293	5.04492612339353e-4	Snca
2.7734256869199493e-8	-1.9157131149305566	0.236	0.394	5.114751651817771e-4	Thsd7a
2.9226170267310566e-8	1.658205899138552	0.271	0.144	5.389890320697414e-4	Lrp8
2.9994903613495214e-8	-1.8854055193387196	0.103	0.273	5.531660124400787e-4	Kcnd3
3.051421303094705e-8	0.6523903619505763	0.355	0.187	5.627431167167256e-4	Vps35l
3.107161445915348e-8	0.5643533784340538	0.709	0.5	5.730227138557084e-4	Ankrd17
3.114520648380285e-8	0.5778801048491876	0.414	0.227	5.743798979742922e-4	Zzz3
3.1266617340801415e-8	0.5296135243904627	0.429	0.237	5.766189569990597e-4	Mrps28
3.1299203784019734e-8	-0.6777226701909402	0.685	0.745	5.77219916184892e-4	Ptprs
3.150877325500758e-8	-1.5569124127170502	0.182	0.346	5.810847963688497e-4	Septin3
3.318647001045692e-8	0.700663406121428	0.384	0.209	6.120248799328465e-4	Mtx2
3.40559860230584e-8	0.4486849713026664	0.616	0.376	6.28060494237243e-4	Ppib
3.423768801375361e-8	0.7498572218874838	0.34	0.183	6.314114423496441e-4	Chic2
3.467748001189632e-8	0.35779265591249354	0.916	0.811	6.395220863793919e-4	Fth1
3.4700950859271334e-8	0.38563987700420455	0.552	0.324	6.399549357466819e-4	AABR07071986.1
3.5326672609854025e-8	-1.8192092610175075	0.128	0.294	6.51494496270928e-4	Nyap2
3.5561319540118694e-8	0.48328076420522004	0.3	0.145	6.55821854958869e-4	Ddost
3.6699726118253406e-8	0.44890092153889155	0.424	0.234	6.768163490728294e-4	Rnf38
3.676237365987503e-8	0.5277600662762694	0.261	0.121	6.779716950354153e-4	Sec61a1
3.6904366273200645e-8	0.8207243909046884	0.404	0.228	6.805903228103663e-4	Raph1
3.8586347589862316e-8	0.4856430525685834	0.507	0.295	7.116094222522409e-4	Hiatl3
3.9107381936695825e-8	0.542071252718984	0.571	0.352	7.212183376765444e-4	Pias2
3.918574515283495e-8	0.8115157118692888	0.276	0.134	7.226635121085822e-4	AABR07071244.1
3.952254578504709e-8	0.7200159616951052	0.325	0.168	7.288747893678385e-4	Sh3pxd2b
4.034118848836561e-8	0.6111423944297177	0.315	0.163	7.439721981024386e-4	Serinc5
4.124139124286015e-8	0.6631870189771203	0.3	0.149	7.605737373008269e-4	Naa16
4.1647624960239817e-8	0.5334352752385066	0.616	0.393	7.680654995167427e-4	Tlk1
4.1669846189658465e-8	0.49633993918299607	0.429	0.234	7.684753034296814e-4	Ndufb5
4.246259862015677e-8	0.49660117698159223	0.493	0.291	7.830952437529312e-4	Snx3
4.250289040334541e-8	0.5959588644622372	0.488	0.304	7.83838304818496e-4	Pak2
4.280866650985734e-8	-1.4561136698751578	0.182	0.349	7.89477427774789e-4	Gabrg2
4.4078540537664486e-8	-1.912602480402472	0.103	0.267	8.128964445956085e-4	Ppp1r14c
4.5481105507725385e-8	0.5600075965527224	0.261	0.123	8.387625477734715e-4	Pdcd6ip
4.574598774042648e-8	0.46358120114701185	0.498	0.284	8.436475059089452e-4	Ldha
4.606160937880915e-8	-1.1573387595750548	0.31	0.466	8.494682001639984e-4	Tenm4
4.6090703028089075e-8	0.5436133511290047	0.493	0.281	8.500047452440187e-4	Ssr3
4.708618913355229e-8	0.8436568766891658	0.271	0.133	8.683635000009714e-4	Lypla1
4.8342752393817366e-8	0.5612846458993338	0.547	0.335	8.915370396467799e-4	Pkn2
4.878054477984812e-8	0.4611418971346821	0.862	0.733	8.99610806829959e-4	Actg1
4.948604421114664e-8	0.514375984854087	0.34	0.174	9.126216273419663e-4	Dnajc8
4.9681339651608866e-8	0.6925251119376752	0.31	0.158	9.162232658549707e-4	Nol7
5.005142840551758e-8	0.6627836103762078	0.562	0.359	9.230484426545553e-4	Tbl1xr1
5.0626656339768834e-8	-1.612275373650013	0.458	0.589	9.336567962180168e-4	Erbb4
5.063058647713727e-8	-1.7635802425346458	0.148	0.308	9.337292758113655e-4	Lingo1
5.153540266183286e-8	-1.7037132493203302	0.128	0.294	9.504158958895216e-4	Kif21b
5.162714461892735e-8	1.0796551482768975	0.438	0.279	9.521078010622582e-4	Cxadr
5.3548370515899336e-8	0.4508969067748433	0.463	0.26	9.875390490542155e-4	Micos13
5.3626301870697235e-8	0.5724385147513387	0.571	0.363	9.889762590993983e-4	Zfp407
5.4672596567829235e-8	0.7432388533945535	0.276	0.135	0.0010082720259039068	Ube2z
5.5376402663337396e-08	-1.436678792137753	0.414	0.53	0.0010212516179172683	Hs6st3
5.695760906218674e-8	0.35984628882899705	0.714	0.49	0.0010504122263248479	Rps3a
5.7714818774440125e-8	0.4376104696692711	0.675	0.444	0.0010643766878382249	Matr3
5.868195876877154e-8	0.6165975711562367	0.276	0.132	0.0010822126836136847	Ikbkb
5.9259755756942345e-8	0.5970117115175058	0.458	0.263	0.0010928684156695308	Ppp6r3
5.980877686060707e-8	-2.3221909090897093	0.099	0.252	0.0011029934628633156	Sphkap
6.080034145734235e-8	0.4863210583984965	0.424	0.234	0.0011212798971563076	Fis1
6.134459577758103e-8	0.5628291932129837	0.404	0.223	0.0011313170353301494	Specc1l
6.151579922390988e-8	0.790734822588736	0.271	0.132	0.001134474369287346	Mrpl3
6.226664610825842e-8	-1.2731206560909218	0.271	0.423	0.0011483214875285018	Podxl2
6.465710842349167e-8	-1.745054916502165	0.187	0.347	0.0011924063935460335	Kcnab1
6.50928470229729e-8	0.7806697898516359	0.281	0.139	0.0012004422847976663	Sp1
6.509420652402706e-8	0.7386030116335213	0.266	0.128	0.0012004673567161072	Sar1a
6.726762053756713e-8	0.7311238176177608	0.261	0.125	0.001240549457953813	Srsf9
6.74690010305989e-8	0.47003141949173666	0.502	0.295	0.001244263317006305	Arnt
6.890443253303284e-8	0.6395366933692177	0.626	0.413	0.0012707355447741917	ENSRNOG00000007315
6.957113427909585e-8	0.4581767576887888	0.36	0.191	0.0012830308583750857	Notch1
7.01453199598403e-8	-1.686625074565427	0.153	0.314	0.0012936199906993747	Dcx
7.043096559978831e-8	0.534388020040042	0.463	0.265	0.001298887867591296	Zfp266
7.422089662199184e-8	0.5846715274237236	0.251	0.117	0.0013687817755027734	ENSRNOG00000060956
7.548714063830126e-8	0.4553998782657307	0.281	0.135	0.0013921338476515519	ENSRNOG00000011020
7.562618260337646e-8	0.35367461342513934	0.438	0.239	0.0013946980595714686	Eif4g1
7.595716674488375e-8	-0.9137913141730962	0.365	0.512	0.0014008020691091462	Atp1b1
7.613065705073151e-8	0.5046683757423739	0.547	0.347	0.0014040015773295906	Mpped2
7.750825985064796e-8	-1.2757745523264044	0.32	0.452	0.0014294073281656498	Spire1
7.762712721430759e-8	-1.9679855956899532	0.123	0.279	0.0014315994800862607	Pacsin1
7.864199896168396e-8	0.6179431588817813	0.335	0.173	0.0014503157448513754	Xpnpep1
7.878385215507457e-8	0.5973895643603565	0.33	0.175	0.0014529318014438852	Gli3
8.067965744575835e-8	0.6618208824023522	0.291	0.144	0.0014878942426146753	Stard3
8.309405854653808e-8	0.5086052565050554	0.389	0.21	0.0015324206277152553	Rab18
8.484562110864588e-8	0.5008424988070599	0.547	0.332	0.0015647229444856472	Rab14
8.492790811945008e-8	0.5920268971502303	0.552	0.339	0.0015662404815388984	Med15
8.508868645364758e-8	0.5396528366563903	0.473	0.275	0.0015692055555781687	Hdlbp
8.840431553920004e-8	-1.675696857767548	0.143	0.302	0.0016303523871739273	Fam135b
8.888548233140486e-8	0.4128299253359853	0.685	0.454	0.0016392260651557685	Canx
9.274959680820186e-8	-0.7454094130331972	0.685	0.703	0.0017104880643368586	Ube3a
9.303316560312917e-8	-1.6402052203989546	0.113	0.274	0.0017157176400529083	Camk4
9.423758905220648e-8	0.5947864217419725	0.315	0.162	0.001737929617300792	AABR07001926.3
9.543663233896964e-8	0.3042590669756746	0.305	0.152	0.001760042373595278	Ctsd
1.0257087541534584e-7	-0.9303656440532547	0.488	0.578	0.0018916120844098081	Fnbp1l
1.045921790221362e-7	1.0643052343419264	0.286	0.151	0.001928888965526236	Slc7a8
1.0521071702340682e-7	0.47433089963498415	0.389	0.212	0.0019402960433456686	Cbx1
1.0623041149276102e-7	0.48967274431637564	0.448	0.252	0.001959101248749499	Arf4
1.0829718970871022e-7	1.0069933194832164	0.527	0.338	0.001997216772608034	Cpeb2
1.1016732650806883e-7	0.5042269304273773	0.251	0.118	0.002031705835461805	Gtf2e2
1.1056909365563783e-7	0.646419118854337	0.394	0.225	0.002039115225197273	Rab11b
1.1090724721579413e-7	0.46942617161939104	0.591	0.368	0.0020453514531536755	Atf7
1.118051799113616e-7	0.48398747619192417	0.586	0.366	0.0020619111279253305	Mllt10
1.1182206543530004e-7	0.44733484820880687	0.286	0.139	0.0020622225307578034	Stxbp3
1.1214725629220818e-7	-0.9840914413470925	0.478	0.574	0.002068219700540903	Gabbr1
1.1425287817110352e-7	-1.9620370098277689	0.118	0.276	0.0021070515792314913	Kcnip1
1.1445198962439187e-7	0.5934321236007167	0.468	0.271	0.002110723592653035	Dennd6a
1.1455114840663058e-7	0.6254871697077375	0.261	0.124	0.0021125522789150813	Stx6
1.1586942641819165e-7	-1.8637621808849238	0.103	0.263	0.0021368639620042906	Slc24a2
1.1719945620347514e-7	0.6596839992374011	0.286	0.143	0.0021613923713044887	Dars1
1.1971060241943549e-7	0.6205382554450891	0.305	0.154	0.002207702929819229	ENSRNOG00000070978
1.2398658522433733e-7	0.6486694975764076	0.286	0.142	0.002286560604707229	Abhd17a
1.2465195378173784e-7	0.6056960629643798	0.419	0.233	0.002298831331642809	Rnf13
1.2530188908166045e-7	-1.1812423563479006	0.458	0.546	0.002310817438443982	Rfxank
1.295961197385704e-7	1.0472649088215444	0.379	0.241	0.0023900116402187153	Frmd4b
1.3006919746240524e-7	-2.219553679375428	0.232	0.377	0.0023987361396016773	Nxph1
1.3395324439246853e-7	0.41929674311666054	0.601	0.389	0.0024703657330859045	Rps14
1.343428261045008e-7	0.5334531430665223	0.281	0.139	0.0024775503990192033	Mrpl27
1.3559191124520416e-7	0.545746398770594	0.601	0.394	0.0025005860271840553	Vti1a
1.3648433539484556e-7	0.5500201131340461	0.498	0.311	0.002517044113351742	Ldhb
1.3733713301395266e-7	0.52557204238878	0.621	0.41	0.002532771407043315	AABR07026291.1
1.3806093669459218e-7	0.6136939501485044	0.596	0.377	0.002546119794521669	Cdk12
1.3926542659712848e-7	0.40373875335895115	0.635	0.434	0.0025683329973042435	Rpl8
1.4221362616822124e-7	0.8071483865905487	0.3	0.155	0.0026227036937943363	Tbk1
1.4483171980904749e-7	0.5534844043141802	0.369	0.2	0.0026709865767184536	Trim28
1.4706252109989293e-7	0.44168551552764307	0.335	0.174	0.0027121270141242256	Hars2
1.5015145043085408e-7	0.5167087280469345	0.709	0.513	0.002769093048845811	Bmpr2
1.5016816606863467e-7	0.48203685217786363	0.616	0.388	0.0027694013186377606	Hnrnpm
1.526204658869499e-7	0.48878909665522097	0.512	0.304	0.00281462663188713	Rnf14
1.5813306502485634e-7	0.49368067250007336	0.453	0.263	0.0029162899851884008	Ndufa2
1.583857271681886e-7	0.5498756176230256	0.271	0.131	0.002920949580435734	Ergic3
1.5898265412770152e-7	-1.534548836823174	0.138	0.295	0.0029319581074230714	Wasf1
1.6039215115784622e-7	0.5086793696953115	0.404	0.225	0.002957952051653	Hibadh
1.609638619423038e-7	-1.4247466246106768	0.197	0.35	0.0029684955419399667	Mtus2
1.6124831656029194e-7	-1.4334248259499862	0.153	0.312	0.0029737414540049038	Pcdh10
1.6168013495429984e-7	0.8470175536667115	0.271	0.135	0.0029817050488271974	Klf13
1.6378015331249086e-7	0.7874806502109555	0.286	0.147	0.0030204335873889564	Dguok
1.6417069680727772e-7	0.7135574094558661	0.261	0.125	0.0030276359905198158	Pcgf3
1.6436552445219065e-7	0.5019274793116631	0.576	0.367	0.0030312290019473003	Cnot4
1.6765215146541074e-7	0.7384611948644786	0.478	0.301	0.0030918409773251047	Ctdspl
1.6866634085297224e-7	0.45264783985126417	0.315	0.159	0.003110544658010514	Pcbp1
1.7046550456357193e-7	0.7668130475967917	0.335	0.186	0.0031437248351613937	Pdlim5
1.7223866421538874e-7	0.7583182073487588	0.379	0.22	0.003176425445460199	Epb41
1.7257374306645605e-7	0.6575318186812423	0.345	0.187	0.0031826049696315824	Fam76b
1.7503576364037514e-7	0.42434231040512604	0.734	0.537	0.003228009553055798	Rpl24
1.7873098914588782e-7	-0.7184289801984607	0.522	0.635	0.003296156901828463	Cacna1c
1.7985522446344758e-7	0.5364930850796313	0.379	0.206	0.0033168900495549004	Lman2
1.809672258140236e-7	1.631966992259961	0.478	0.298	0.003337397578462223	Isyna1
1.8226575113760722e-7	-1.1160358425181538	0.222	0.382	0.0033613449824797526	Crmp1
1.874474947954791e-7	0.47603890399998405	0.271	0.132	0.0034569066990182257	Tbc1d15
1.890117650847468e-7	-0.7773208536546754	0.571	0.638	0.0034857549716929004	Atp2b1
1.8992992981652474e-7	0.6044427619479951	0.266	0.129	0.003502687765676349	Glod4
1.8993914148701e-7	0.6783844928839945	0.31	0.161	0.0035028576473034386	Galnt7
1.927859234092016e-7	0.4085437975997223	0.379	0.202	0.0035553579995124956	Vdac3
1.9497831225370758e-7	0.4307694632367115	0.606	0.378	0.003595790034582875	Brd4
1.978501703429564e-7	0.9371439249782709	0.517	0.378	0.0036487528414648022	Rapgef4
2.0134310156001374e-7	0.5987496174285257	0.606	0.4	0.0037131694789697732	Nisch
2.0151388950381033e-7	0.5045900942595836	0.542	0.342	0.00371631915022927	Wapl
2.0215014877907563e-7	0.6580011313660755	0.404	0.231	0.0037280530437837126	Pik3r3
2.0270070156574512e-7	0.8182943826794633	0.374	0.223	0.0037382063382754714	Actn1
2.0791283015236173e-7	0.49333675028132634	0.424	0.245	0.003834328413669855	Hdac8
2.1022923485411615e-7	0.38062650774119	0.251	0.119	0.00387704754917961	Esf1
2.1275919336691412e-7	0.8676443584533473	0.251	0.124	0.0039237050440726305	Htatsf1
2.1944196940773102e-7	0.7772586469474072	0.276	0.14	0.004046948799817375	Rif1
2.1985826106137223e-7	-1.2101622469238051	0.517	0.582	0.0040546260504938265	Mef2c
2.217782301842956e-7	-1.1574592537836799	0.281	0.431	0.0040900341210587795	Eml6
2.2228402897687797e-7	0.6253031275892081	0.325	0.173	0.004099362062391584	Lamtor2
2.2560209763507538e-7	0.6291384096891823	0.502	0.31	0.004160553884586061	Lnpep
2.2739742014358637e-7	0.4960021703176495	0.256	0.122	0.00419366322228802	ENSRNOG00000028585
2.2784700627697412e-7	0.46502735101818404	0.315	0.163	0.0042019544897599565	Mfhas1
2.303330667612152e-7	0.5233729466433694	0.719	0.5	0.004247802417210331	Fus
2.313064361162481e-7	0.4191098318776295	0.399	0.219	0.004265753294855848	Rab7a
2.3383010137512066e-7	0.7180311394034073	0.369	0.211	0.004312294729559975	P4ha1
2.404321975480951e-7	0.7570907062451143	0.256	0.125	0.00443405058718197	RGD735065
2.4323832239807785e-7	0.45629708467076496	0.3	0.154	0.0044858011416653515	Dek
2.4517891280135797e-7	-1.363353381015475	0.256	0.397	0.004521589509882643	Garnl3
2.4522165810531293e-7	0.5826432562045561	0.473	0.288	0.004522377818778181	Cul3
2.463424917325455e-7	0.3799827694668507	0.768	0.622	0.004543048232531604	Rpl23
2.490461289110066e-7	0.48221886908107026	0.345	0.182	0.004592908709376784	Mindy3
2.5058004757514053e-7	0.5032642441526319	0.483	0.29	0.004621197237380741	Actr3
2.5330012239033056e-7	0.6482471387126344	0.291	0.149	0.0046713608571224766	Pxdn
2.5420730244208524e-7	0.4747179095791303	0.394	0.22	0.004688091071636936	Zfp618
2.6111941310066874e-7	0.43463807295100765	0.389	0.214	0.004815564216402533	Arhgdia
2.7611400078653146e-7	0.4916523945949862	0.857	0.681	0.005092094402505213	Ddx5
2.7691295052073967e-7	0.5859406931003047	0.562	0.377	0.005106828633503481	Ube2g1
2.881816567339164e-7	-2.0417626785540346	0.148	0.303	0.005314646113486887	Kcnc2
2.9171731146511326e-7	0.47954114854031815	0.31	0.159	0.005379850658039619	Cfl2
2.9234382030636633e-7	0.43217290607103664	0.419	0.232	0.005391404734090008	Btf3
2.9605693693656806e-7	0.42733020909838193	0.586	0.394	0.005459882030984188	Dpyd
2.9642142537156396e-7	-1.393788203607465	0.99	0.989	0.005466603926702383	Hbb-b1
3.0510683089140344e-7	-1.9488361118611242	0.148	0.293	0.005626780175299263	Olfm3
3.1655940052138315e-7	-1.1628992053530314	0.197	0.353	0.005837988464415348	Cbarp
3.1782473113419753e-7	0.502592648577064	0.69	0.471	0.005861323691576871	Rock2
3.2537584875505347e-7	0.6498039721678339	0.296	0.153	0.006000581402740696	Siah1
3.2823739413456093e-7	0.5503395336286245	0.276	0.138	0.006053354022629572	Setd7
3.284721221832014e-7	0.4773512258826604	0.35	0.189	0.0060576828773026	Zc3h7a
3.301825347669817e-7	0.42377043682249327	0.345	0.183	0.006089226306172676	Tmem128
3.366292099997263e-7	0.6414463713331089	0.384	0.216	0.006208115890814952	Sdhc
3.370614164338366e-7	0.4341361963270296	0.759	0.586	0.0062160866418728145	Son
3.3724268271928175e-7	0.7830885362902067	0.281	0.147	0.006219429554708994	Fbn1
3.480192919697528e-7	0.49146203747708084	0.665	0.452	0.006418171782506182	Pum2
3.530131523705389e-7	0.5049106013050045	0.374	0.2	0.006510268556017478	Shoc2
3.56778901806232e-7	-2.065110494046474	0.148	0.285	0.00657971650711053	Rundc3b
3.572711841547868e-7	0.37834078911473235	0.734	0.534	0.006588795178182578	Rpl18
3.638492302939187e-7	-1.478670793735893	0.197	0.349	0.006710107505080449	Pde3b
3.674360002771315e-7	0.2981326082767405	0.502	0.287	0.006776254717110859	Fcf1
3.7271966875009953e-7	0.5807023705835777	0.256	0.126	0.006873696131089336	Fbxo38
3.7580452501663564e-7	0.7311891280293419	0.286	0.146	0.0069305870503567945	Srbd1
3.830251564548876e-7	0.25287748879510064	0.778	0.618	0.0070637499353410375	Rps8
3.851036687303586e-7	-1.9405615764865916	0.113	0.257	0.007102081858725273	Celf3
3.911219787765976e-7	0.3512155960813095	0.256	0.122	0.007213071532598013	Cap1
3.962135123601456e-7	-0.696075757852775	0.606	0.651	0.007306969594945805	Dnaaf9
3.968246211531173e-7	0.5151232746679093	0.65	0.469	0.0073182396633057895	Map4k4
4.0090035307917233e-7	0.6981620157592469	0.31	0.167	0.007393404311486097	Tmem260
4.1501687048157544e-7	-0.8191159609533489	0.576	0.637	0.007653741125421215	Large1
4.2498355257034355e-7	0.4487049814332744	0.414	0.238	0.007837546676502275	Sacm1l
4.2836422979918786e-7	0.2887219922936819	0.695	0.467	0.007899893125956622	Naca
4.338385210680304e-7	0.4632115941714313	0.409	0.234	0.008000850005536617	Numb
4.3880350500717193e-7	0.6291269187334794	0.261	0.131	0.008092414239342264	Rprd1b
4.438875100431873e-7	0.5239539534532004	0.266	0.131	0.00818617346021646	Stam2
4.601966294569292e-7	-1.3476909307388218	0.163	0.317	0.008486946240444687	Galnt17
4.637521303883955e-7	0.5808669322165909	0.591	0.391	0.00855251678862279	Dyrk1a
4.67442159535668e-7	0.49146361375378345	0.345	0.187	0.00862056830615679	Ralbp1
4.6797162908306795e-7	-0.9530858406907922	0.325	0.461	0.00863033278354994	Snrpn
4.685384242745774e-7	-0.655981538143867	0.655	0.735	0.008640785620471757	Ppp3ca
4.693318293152243e-7	0.5087396736072352	0.291	0.149	0.008655417596231367	Eif3m
4.768779849553107e-7	0.5028960180265594	0.665	0.459	0.008794583798545839	Sik3
4.787009483965408e-7	0.5295676678741646	0.374	0.21	0.008828202890329005	Pdcd4
4.823160026069681e-7	0.39387032944709516	0.517	0.304	0.008894871720077706	Lamp1
4.871084617383765e-7	-1.3242782524119847	0.468	0.532	0.00898325425137914	Rfx3
5.026943545475457e-7	0.33377885162020726	0.36	0.193	0.009270689286565839	Fat1
5.04669724300765e-7	-2.343818827960063	0.143	0.277	0.009307119055554708	Slc35f3
5.054300862572628e-7	0.4121344314018134	0.36	0.196	0.00932114165075644	Selenos
5.065393653657183e-7	0.5541221111090694	0.463	0.279	0.009341598976074578	Sbno1
5.120693045674441e-7	0.46129365380923804	0.749	0.556	0.009443582114832804	Ankrd11
5.153174054761763e-7	0.7529274822239267	0.365	0.209	0.009503483591791644	Rapgef1
5.155161968656043e-7	0.49743979446306813	0.315	0.167	0.009507149702595474	Ppp6c
5.161931927821429e-7	0.5240146812882491	0.291	0.149	0.00951963486128828	Ubap1
5.239118859830551e-7	0.564799525963063	0.478	0.297	0.009661983001299503	Rc3h1
5.34862816841054e-7	0.46230066684554294	0.369	0.204	0.009863940068182718	Nup153
5.408312286341927e-7	0.5024715018247093	0.266	0.133	0.009974009518471782	Usp45
5.441391312943892e-7	0.4149320139588196	0.562	0.354	0.010035013859331126	Ap2m1
5.654937194609662e-7	0.656253784582815	0.369	0.212	0.01042883517429914	RT1-T24-1
5.668465386833427e-7	0.4039237659932462	0.547	0.337	0.010453783866398206	Ywhaz
5.689777111581905e-7	0.5556545780541494	0.3	0.157	0.01049308694917935	Tmem134
5.690851683631862e-7	-1.3221366621510309	0.163	0.317	0.01049506867495388	Scg3
5.807159328791182e-7	0.6222038495409428	0.478	0.303	0.010709563234156698	Dhx15
5.89431028911492e-7	-1.6613228102761384	0.197	0.342	0.010870287035185736	Cntn6
5.994509575155879e-7	0.536201998289958	0.325	0.184	0.011055074558502472	Boc
5.99718229049694e-7	0.47244297317950523	0.369	0.204	0.011060003580134457	Ccdc50
6.055608100672101e-7	-1.0819374090887504	0.369	0.484	0.011167752459259488	Cacna1d
6.107191549613619e-7	0.4941178884366596	0.325	0.177	0.011262882655797437	Aprt
6.167782817864469e-7	0.2602000603910919	0.66	0.466	0.011374625072705653	Ptma
6.199825514627318e-7	0.5698284579523656	0.547	0.375	0.011433718214075699	Pomp
6.248012520072307e-7	-0.6096048234749647	0.783	0.834	0.011522584689517348	Grip1
6.280688976398919e-7	0.9680249425727185	0.31	0.176	0.011582846610274887	Col11a1
6.289345728305812e-7	0.6041447803847052	0.502	0.314	0.011598811392141578	Kmt5b
6.314658282378553e-7	0.4669752634144466	0.32	0.172	0.011645492804362527	Spin1
6.447529567710979e-7	0.6794420520815205	0.635	0.464	0.011890534028772588	Wwox
6.600979620773885e-7	0.34571811446048956	0.512	0.305	0.012173526616631198	Atp6v1g1
6.724576725523638e-7	0.490901517890043	0.483	0.291	0.012401464397210694	Sub1
6.747778421419172e-7	-0.4765924730744753	0.956	0.95	0.012444252964781237	Tuba1b
6.772232910258919e-7	0.4653384393597684	0.409	0.233	0.0124893519330995	Timm8b
6.948199141156648e-7	0.3064464478770948	0.335	0.177	0.01281386885612109	Vps29
6.999584381889221e-7	0.5069424452730331	0.355	0.196	0.012908633517080102	Cwc27
7.026584426670261e-7	0.18425042555884152	0.32	0.166	0.012958426999665295	Acer3
7.065762884311781e-7	0.411861756666248	0.365	0.199	0.013030679911247787	Sppl2a
7.078981270961132e-7	0.4353324587910874	0.256	0.125	0.013055057259906518	Stx18
7.096186815826074e-7	-1.4749752453281377	0.182	0.325	0.013086787725746446	Galnt18
7.104962179280322e-7	-1.151057027294624	0.493	0.563	0.01310297125102877	Cspg5
7.11701642488376e-7	0.4385427826489183	0.522	0.327	0.013125201690770631	Csde1
7.136956459055873e-7	0.6101423575148173	0.384	0.222	0.01316197510179084	Phc2
7.169106274243189e-7	-0.9347590868975568	0.714	0.74	0.013221265790959289	Cpe
7.188630737653944e-7	1.2053421997055631	0.458	0.333	0.013257272806381405	Sema6a
7.290052623302849e-7	0.5162737758240733	0.34	0.183	0.013444315047895113	Phb
7.29131933569869e-7	0.37325268344101503	0.365	0.199	0.013446651118895524	Tmed10
7.433374065738818e-7	0.3401599573561581	0.286	0.146	0.013708628452035528	Cwc15
7.603921475330919e-7	0.44068594942898875	0.67	0.477	0.01402315198480528	Vps13b
7.650565790294365e-7	1.278478464171049	0.798	0.672	0.01410917343046087	Ptprg
7.674703677456834e-7	0.5463823247425067	0.502	0.308	0.014153688521965893	Ggnbp2
7.70824181250038e-7	0.5757076537006309	0.414	0.242	0.014215539550613202	Fbxo3
7.767096199924433e-7	0.4599151824719262	0.355	0.194	0.01432407881190064	Cep120
7.889566269352986e-7	0.5232534880898744	0.448	0.273	0.014549938113940777	Trappc9
7.988188492011873e-7	0.3568544338768249	0.527	0.32	0.014731817216968297	Thrap3
8.077970066226861e-7	-0.9250589430312167	0.448	0.543	0.014897392396135576	Ppp1r14b
8.157766491944848e-7	0.3737785639314751	0.35	0.189	0.015044552964444688	Virma
8.17252690678902e-7	0.4621236726565383	0.369	0.205	0.015071774121500311	Mrps21
8.295863445552322e-7	0.8729815413664761	0.281	0.15	0.015299231366287592	Cdyl2
8.534161096098138e-7	1.4300256021766315	0.438	0.342	0.015738699893424187	Nebl
8.605538792053195e-7	0.29398609024381295	0.296	0.152	0.0158703346403045	Dpy19l4
8.616081554826917e-7	0.569280881081606	0.36	0.199	0.0158897776034118	Cul4a
8.799767442252429e-7	0.5450505848255809	0.256	0.129	0.01622853111700193	Dpf2
8.83400860348442e-7	0.5265070785363972	0.251	0.126	0.016291678666545968	Dcun1d1
9.136689720386705e-7	0.23228858184449522	0.438	0.246	0.016849883182337162	Ptges3
9.164603492321916e-7	0.5297181226576992	0.315	0.17	0.01690136176054008	Hnrnpul1
9.21868297774441e-7	0.630414507799177	0.419	0.251	0.01700109514755624	Ppp1cc
9.289545001501716e-7	0.3944940287997175	0.384	0.216	0.017131778891769464	Atm
9.313412945720537e-7	0.5567535031438602	0.281	0.145	0.017175796154497814	Dpp9
9.334179159024716e-7	0.5161753817260527	0.567	0.385	0.01721409320507338	Exoc2
9.378803502005071e-7	0.5581915484209617	0.498	0.306	0.017296389418397753	Uvrag
9.402138210827574e-7	0.383455126498542	0.374	0.208	0.017339423288408214	Creb1
9.672540852113436e-7	0.5140361318937418	0.286	0.147	0.0178380998394676	Cramp1
9.859661192391773e-7	0.4495078619170051	0.527	0.318	0.01818318717100891	Morf4l2
1.0015116225983831e-6	0.37824093117710356	0.493	0.293	0.01846987734395938	Vapa
1.0266503050210806e-6	0.6226049755561128	0.433	0.271	0.01893348492519877	Mga
1.0361742438984883e-6	0.5328802775320718	0.498	0.315	0.01910912540597592	Nrf1
1.0756429734839091e-6	0.5337795905111196	0.478	0.298	0.019837007716990252	Copa
1.0778684205094508e-6	0.37156080238961575	0.778	0.569	0.01987804941103529	Zfr
1.1078331852782925e-6	0.7257316715150928	0.271	0.142	0.02043065960290227	Ccdc107
1.114729748998106e-6	0.4147954373346645	0.65	0.451	0.02055784603102307	Mier1
1.1532159049552782e-6	0.5004106099677205	0.266	0.136	0.02126760771918524	Cops2
1.1797996088242998e-6	0.5940413850287254	0.655	0.449	0.02175786438593774	Ptpn9
1.1828983451321134e-6	0.4750205216723883	0.261	0.131	0.021815011280926434	Pam16
1.1845536687443714e-6	0.47288415737223555	0.852	0.64	0.021845538758983696	ENSRNOG00000051170
1.1961964386446472e-6	0.5230184157346166	0.35	0.197	0.022060254721484585	Spats2
1.1986398202927777e-6	0.3081172005590464	0.473	0.28	0.022105315565839407	Mt-nd4l
1.2045275381978146e-6	0.4476465992649154	0.335	0.181	0.022213896859444096	Map3k7
1.2077891062636604e-6	0.5265945691213973	0.709	0.542	0.022274046697714423	Arl15
1.2573590763944306e-6	0.6956733807322217	0.261	0.136	0.02318821608686609	Csad
1.2619855916346478e-6	-1.165180650717596	0.35	0.465	0.023273538280926175	Chka
1.2624301994669874e-6	1.3022377858804073	0.345	0.213	0.02328173773857018	Pcp4
1.287750222971987e-6	0.27478275313885625	0.788	0.628	0.023748689612049387	Rps16
1.3019130761764289e-6	0.37399363895597987	0.315	0.169	0.0240098809508457	Uqcrfs1
1.310348932195524e-6	0.46190275890888133	0.256	0.128	0.024165455007549855	Efcab14
1.3115678035399647e-6	-1.2044980759470174	0.241	0.374	0.02418793343288403	Rac3
1.3465545837981944e-6	0.5858597724813404	0.335	0.186	0.0248331596344063	Pdpk1
1.3652675990461753e-6	0.10793145302239876	0.261	0.132	0.025178265061609566	Ifngr1
1.3900288701868815e-6	-1.471693655297125	0.158	0.297	0.025634912423986467	Tmem130
1.3926099718611692e-6	0.48180923423096506	0.325	0.179	0.025682513101063682	Sdf4
1.41698303619479e-6	-1.015220761839492	0.207	0.352	0.02613200115350432	ENSRNOG00000000875
1.477297778357532e-6	0.8132381949120804	0.424	0.273	0.027244325628469606	Fkbp1a
1.5049078275862644e-6	0.5736155846784744	0.443	0.274	0.02775351015634589	Setx
1.5490951975945108e-6	0.41926986962962937	0.458	0.272	0.02856841363403797	Helz
1.5561072173087654e-6	0.4976553983701497	0.665	0.486	0.02869772930160825	Picalm
1.5749723454123302e-6	0.3315437814148765	0.281	0.144	0.029045639994094194	Elovl5
1.5912576816043883e-6	-1.1924334154867946	0.158	0.3	0.02934597416414813	Fgd4
1.6155222257225764e-6	0.5385758166359566	0.291	0.155	0.029793460886775754	Tef
1.6543240290243276e-6	1.0109627784319823	0.369	0.226	0.03050904374326665	Specc1
1.6545977773300257e-6	0.5701339440023387	0.409	0.245	0.030514092209520335	Ppp1r13b
1.6647140365429577e-6	0.5177184751601628	0.335	0.184	0.030700656261925224	Zmym5
1.6731213152560105e-6	-0.7683063145903719	0.542	0.602	0.030855703295951345	Tnrc6c
1.6762535332233468e-6	0.4322809520599724	0.389	0.224	0.03091346765970496	Iws1
1.7033926398891793e-6	0.39486708800815384	0.473	0.282	0.03141396706483625	Hnrnpr
1.7067205990885524e-6	0.5277026630286996	0.35	0.2	0.031475341288391086	Rab5if
1.720404481336809e-6	0.458597766187774	0.35	0.195	0.031727699444813434	Elavl1
1.7314877683717964e-6	0.39045768078365595	0.69	0.483	0.03193209742431267	Wnk1
1.7350491018263501e-6	0.4336754894820183	0.409	0.24	0.03199777553588155	Baz1b
1.7601112488888298e-6	0.7293251126784411	0.409	0.256	0.0324599716520078	Igdcc4
1.7817395119507124e-6	0.5564398542334548	0.389	0.226	0.03285884007939504	ENSRNOG00000017864
1.798962399083744e-6	0.4848639399887398	0.576	0.376	0.03317646456390241	ENSRNOG00000047605
1.804343498879484e-6	0.5790184055179514	0.355	0.2	0.03327570280633544	Usp25
1.8163519956200575e-6	0.6662638731133442	0.32	0.176	0.0334971635032251	Elp5
1.8163557962233611e-6	-1.5883904457418592	0.143	0.279	0.03349723359395123	Madd
1.8350689491714163e-6	0.4352539642455927	0.414	0.247	0.03384234156061926	Ndufb7
1.9421658684223354e-6	-1.6642649167042363	0.143	0.28	0.03581742294544471	Klhl32
1.9449749686004535e-6	0.5233749064900555	0.266	0.137	0.03586922837092956	Psmc6
1.9473854775118577e-6	-1.3557326058913193	0.251	0.371	0.03591368297627368	Arhgap39
1.949239799657776e-6	0.3891001492719542	0.458	0.27	0.035947880385288705	Zfp91
1.9727370620247267e-6	0.45572649819798783	0.453	0.275	0.03638121689786001	Hnrnpd
2.0153067524125088e-6	-1.1953346331590515	0.236	0.369	0.037166287127991485	Hmgcr
2.0172190821280226e-6	0.595668904452072	0.3	0.165	0.037201554312604995	Ubr4
2.018978503371708e-6	0.6270846755181867	0.251	0.129	0.03723400155918104	Scoc
2.0574018034684828e-6	0.43054410912058877	0.32	0.174	0.03794260405956576	Hnrnpll
2.108251045577413e-6	0.44073094607453644	0.315	0.172	0.03888036578253865	Stat5b
2.1580931716067513e-6	0.44188418443698213	0.384	0.22	0.03979955427077171	AABR07007675.1
2.15866439531706e-6	0.47843644828534176	0.517	0.317	0.03981008877843722	Swi5
2.1642194729978047e-6	0.2714219137319911	0.916	0.837	0.03991253552102551	Kxd1
2.175286092115531e-6	0.4806464841519333	0.3	0.161	0.040116626110794626	Acbd5
2.1920259243537794e-6	0.5316790061348932	0.355	0.201	0.040425342096932396	Sptlc2
2.2071047413363434e-6	-1.9530706539646143	0.167	0.297	0.040703425639724844	Adamtsl1
2.212749014547008e-6	0.5428560663366937	0.296	0.159	0.040807517326275924	Uba3
2.2525949694485096e-6	0.32412941656472316	0.419	0.242	0.041542356426569414	Chchd2.1
2.2674952403726157e-6	0.4387476687550844	0.281	0.147	0.04181714722295178	Fkbp15
2.287103633752855e-6	0.4922379058028708	0.374	0.215	0.04217876521367016	Snx2
2.309655411825219e-6	0.3466470419303286	0.276	0.142	0.04259466510488069	Mfsd14b
2.378975004277222e-6	0.5348512715921424	0.453	0.276	0.04387305702888053	Xrn2
2.3817043011303108e-6	0.5510272905985741	0.335	0.189	0.04392339072144519	Rexo2
2.3969374498643883e-6	0.5767309164481681	0.379	0.222	0.04420432045039905	Cacul1
2.409640109990861e-6	-1.1276525659827064	0.315	0.428	0.044438582908451464	Dnm1
2.4732606505640844e-6	0.5776125787344245	0.438	0.28	0.04561187291770284	Ppp4r2
2.484625346935642e-6	-0.12650266445610203	0.345	0.491	0.04582146064818711	ENSRNOG00000029876
2.584159582638507e-6	0.5699645587026663	0.315	0.174	0.047657071023019346	Mosmo
2.6197246562864714e-6	-1.004787776063123	0.246	0.391	0.048312962111235105	Rab6b
2.6207101893329773e-6	0.38375095303258583	0.419	0.249	0.04833113731167877	ENSRNOG00000053172
2.6251359711155965e-6	-1.0969253996866595	0.286	0.411	0.048412757579313834	Nrxn2
2.6300273873738547e-6	0.653864330141554	0.271	0.144	0.04850296507794863	Ska2
2.665014745517975e-6	0.5127313112672018	0.31	0.171	0.049148201936842495	Tbc1d22a
2.689366011167452e-6	0.23710044995396184	0.296	0.155	0.049597287977950155	Bzw1
2.6960634755024096e-6	0.5147922629260449	0.606	0.429	0.049720802615215436	Ube2d3
2.7009993889000047e-06	-1.0380155731579093	0.31	0.435	0.04981183073009388	RGD1564053
2.708616743134908e-6	-1.7924035863117365	0.153	0.282	0.04995230997689397	Cacng4
2.7105466333997443e-6	0.4598662744556453	0.369	0.213	0.04998790101315809	Chmp2a
2.717138758097165e-6	0.523051779037128	0.493	0.313	0.05010947297682791	Sumo1
2.7686380358404177e-6	0.4117617872096001	0.493	0.308	0.05105922265696898	Ywhab
2.838035840591292e-6	0.270548071620648	0.31	0.167	0.052339056972184606	Cope
2.847073144821727e-6	-2.046831501915358	0.143	0.267	0.052505722936802286	Phyhipl
2.8560468138462682e-6	0.4620201940935357	0.345	0.194	0.05267121534095288	Gbe1
2.861712175441848e-6	0.27134228216068657	0.66	0.44	0.05277569593949856	Txn1
2.8743589276433445e-6	0.34386982855266723	0.557	0.363	0.05300892734359856	Dad1
2.9178696352501264e-6	0.3819663592965368	0.793	0.589	0.05381135181328283	Nsd1
2.970760450915706e-6	0.3157830230608291	0.419	0.241	0.054786764235787454	Pdxdc1
2.9719987913606095e-6	0.4364885444152793	0.36	0.207	0.05480960171027236	Rad23b
3.048527929753193e-6	0.4189411489100394	0.562	0.363	0.05622095208050838	Pum1
3.094032235965079e-6	0.7032455110550129	0.35	0.207	0.05706014249566799	Stim1
3.119980556360883e-6	0.5350517532366217	0.296	0.159	0.057538681420407405	Prcc
3.1207820951513853e-6	0.4851141213445891	0.251	0.129	0.05755346339878185	Lats1
3.196836470195275e-6	0.40838658821620955	0.276	0.144	0.05895605818334126	Csk
3.206109629875795e-6	0.46344750036725696	0.537	0.346	0.05912707379416941	Zfp148
3.2788678661349304e-6	0.33273277134189644	0.36	0.203	0.06046888118726039	St3gal4
3.282997582922423e-6	0.3502510487106976	0.325	0.178	0.060545041424255326	Denr
3.346103446543169e-6	0.7782203340144334	0.286	0.161	0.06170883976114912	Maoa
3.355528723071597e-6	0.6137082194343896	0.389	0.239	0.0618826607108864	Sgce
3.386943263125372e-6	0.2755788321728283	0.931	0.865	0.06246200765855811	Macf1
[truncated: 1,732 more rows]
