# Supplementary material for: Transiently elevated expression of different forms of brain-derived neurotrophic factor in the neonatal medial prefrontal cortex affected anxiety and depressive-like behaviors in adolescence
Source: PeerJ. 2024 Nov 27;12:e18465. doi: 10.7717/peerj.18465 (PMC11608019; doi:10.7717/peerj.18465)
Supplement: Supplemental Information 4 — SATB2/IBA1 Double IHC Staining [file peerj-12-18465-s004.csv]

group	perc
EGFP/SATB2	83.8
EGFP/SATB2	82.1
EGFP/SATB2	83.9
EGFP/SATB2	82.8
EGFP/SATB2	72.3
EGFP/SATB2	82.2
EGFP/SATB2	76.6
EGFP/SATB2	88.3
EGFP/SATB2	82.3
EGFP/SATB2	86.4
EGFP/SATB2	80.3
EGFP/SATB2	82.7
EGFP/SATB2	72.4
EGFP/SATB2	96
EGFP/SATB2	86.4
EGFP/SATB2	86.1
EGFP/SATB2	86.9
EGFP/SATB2	89.9
EGFP/SATB2	91.2
EGFP/SATB2	82.1
EGFP/SATB2	89.9
EGFP/SATB2	81.2
EGFP/SATB2	86.4
EGFP/SATB2	78.1
EGFP/SATB2	76.6
EGFP/SATB2	84.6
EGFP/SATB2	78.3
EGFP/SATB2	69.5
EGFP/SATB2	84.7
EGFP/SATB2	80.8
EGFP/SATB2	94.1
EGFP/SATB2	81
EGFP/SATB2	80.1
EGFP/SATB2	76
EGFP/SATB2	85.8
EGFP/SATB2	71.6
EGFP/IBA	0
EGFP/IBA	0.6
EGFP/IBA	0
EGFP/IBA	0
EGFP/IBA	0
EGFP/IBA	0
EGFP/IBA	0
EGFP/IBA	0
EGFP/IBA	0
EGFP/IBA	0
EGFP/IBA	0
EGFP/IBA	0
EGFP/IBA	0
EGFP/IBA	0
EGFP/IBA	0
EGFP/IBA	0
EGFP/IBA	0
EGFP/IBA	0
EGFP/IBA	0
EGFP/IBA	0
EGFP/IBA	0
EGFP/IBA	0
EGFP/IBA	0
EGFP/IBA	0
EGFP/IBA	0
EGFP/IBA	0
EGFP/IBA	0
EGFP/IBA	0
EGFP/IBA	0
EGFP/IBA	0
EGFP/IBA	0
EGFP/IBA	0
EGFP/IBA	0
EGFP/IBA	0.4
EGFP/IBA	0
EGFP/IBA	0
Triple	4.5
Triple	5.1
Triple	1.1
Triple	0
Triple	0
Triple	5.7
Triple	2.3
Triple	10.1
Triple	17.4
Triple	8.1
Triple	19.7
Triple	17.3
Triple	4.5
Triple	3.3
Triple	2.8
Triple	4.1
Triple	10.6
Triple	9.2
Triple	1.8
Triple	8.1
Triple	5.9
Triple	18.8
Triple	0.8
Triple	4.9
Triple	4.5
Triple	7.3
Triple	0
Triple	2
Triple	8.7
Triple	3.8
Triple	0.6
Triple	5.8
Triple	5.4
Triple	5.1
Triple	13.5
Triple	0
