# Supplementary material for: Transiently elevated expression of different forms of brain-derived neurotrophic factor in the neonatal medial prefrontal cortex affected anxiety and depressive-like behaviors in adolescence
Source: PeerJ. 2024 Nov 27;12:e18465. doi: 10.7717/peerj.18465 (PMC11608019; doi:10.7717/peerj.18465)
Supplement: Supplemental Information 5 — GFAP/SATB2 double IHC data [file peerj-12-18465-s005.csv]

group	perc
EGFP/SATB2	79.1
EGFP/SATB2	72.1
EGFP/SATB2	70.4
EGFP/SATB2	62.4
EGFP/SATB2	80.9
EGFP/SATB2	87
EGFP/SATB2	88.8
EGFP/SATB2	86.1
EGFP/SATB2	87.7
EGFP/SATB2	73
EGFP/SATB2	74.1
EGFP/SATB2	76.1
EGFP/SATB2	93.2
EGFP/SATB2	76.6
EGFP/SATB2	72.2
EGFP/SATB2	74.2
EGFP/SATB2	85
EGFP/SATB2	88.6
EGFP/SATB2	72.6
EGFP/SATB2	90.2
EGFP/SATB2	79.3
EGFP/SATB2	73.6
EGFP/SATB2	88.6
EGFP/SATB2	90.2
EGFP/SATB2	89.2
EGFP/SATB2	82.9
EGFP/SATB2	81.6
EGFP/SATB2	87.3
EGFP/SATB2	77.6
EGFP/SATB2	72.5
EGFP/SATB2	88.1
EGFP/SATB2	82.4
EGFP/SATB2	90.6
EGFP/SATB2	75.6
EGFP/SATB2	71.6
EGFP/GFAP	0
EGFP/GFAP	0
EGFP/GFAP	0
EGFP/GFAP	0
EGFP/GFAP	0
EGFP/GFAP	0
EGFP/GFAP	0
EGFP/GFAP	0
EGFP/GFAP	0
EGFP/GFAP	2.3
EGFP/GFAP	0.5
EGFP/GFAP	0
EGFP/GFAP	0
EGFP/GFAP	0
EGFP/GFAP	0
EGFP/GFAP	0
EGFP/GFAP	0
EGFP/GFAP	0
EGFP/GFAP	0
EGFP/GFAP	0
EGFP/GFAP	0.3
EGFP/GFAP	0.5
EGFP/GFAP	0
EGFP/GFAP	0
EGFP/GFAP	0
EGFP/GFAP	0
EGFP/GFAP	0
EGFP/GFAP	0
EGFP/GFAP	0
EGFP/GFAP	0
EGFP/GFAP	0
EGFP/GFAP	0
EGFP/GFAP	0
EGFP/GFAP	0
EGFP/GFAP	0
EGFP/GFAP	0
Triple	0
Triple	0
Triple	0
Triple	0
Triple	0
Triple	4.3
Triple	5
Triple	2
Triple	0
Triple	5
Triple	1
Triple	1
Triple	0
Triple	0
Triple	0
Triple	0
Triple	0.4
Triple	1.1
Triple	0
Triple	0
Triple	0.3
Triple	1.1
Triple	1
Triple	0
Triple	0
Triple	0
Triple	0
Triple	0
Triple	0
Triple	0
Triple	2.8
Triple	0
Triple	0
Triple	0
Triple	0
Triple	0
