# Supplementary material for: Transiently elevated expression of different forms of brain-derived neurotrophic factor in the neonatal medial prefrontal cortex affected anxiety and depressive-like behaviors in adolescence
Source: PeerJ. 2024 Nov 27;12:e18465. doi: 10.7717/peerj.18465 (PMC11608019; doi:10.7717/peerj.18465)
Supplement: Supplemental Information 6 — Each data point indicate measured behavioral parameter for one animal [file peerj-12-18465-s006.csv]

	group	pass_time	act_time	latency	number
1	LV-BDNF	148.5	151	3.5	1
2	LV-BDNF	151.5	148.5	8.5	2
3	LV-BDNF	200	100	10.5	3
4	LV-BDNF	136	144	42	4
5	LV-BDNF	169	131	27.5	5
6	LV-BDNF	174.5	130.5	23	6
7	LV-BDNF	141	159	38	7
8	LV-BDNF	160.5	139.5	30.5	8
9	LV-BDNF	149.5	140.5	39.5	9
10	LV-BDNF	149.5	140.5	26	10
11	LV-BDNF	189	111	28.5	11
12	LV-BDNF	213	87	27	12
13	LV-proBDNF	146	154	5	13
14	LV-proBDNF	157	143	27.5	14
15	LV-proBDNF	198.5	101.5	25	15
16	LV-proBDNF	170.5	129.5	28	16
17	LV-proBDNF	107	193	26.5	17
18	LV-proBDNF	91.5	208.5	20	18
19	LV-proBDNF	164	136	30.5	19
20	LV-proBDNF	135	165	42	20
21	LV-proBDNF	90.5	209.5	40	21
22	LV-proBDNF	72.5	227.5	70.5	22
23	LV-proBDNF	194	106	32.5	23
24	LV-proBDNF	169	131	37	24
25	LV-proBDNF_mut	158	142	8.5	25
26	LV-proBDNF_mut	144.5	145.5	30.5	26
27	LV-proBDNF_mut	130	170	22.5	27
28	LV-proBDNF_mut	141	149	12	28
29	LV-proBDNF_mut	148	142	28	29
30	LV-proBDNF_mut	183.5	116.5	30	30
31	LV-proBDNF_mut	194.5	105.5	52	31
32	LV-proBDNF_mut	226	74	30.5	32
33	LV-proBDNF_mut	186	114	41.5	33
34	LV-proBDNF_mut	144	146	33	34
35	LV-proBDNF_mut	170	130	27.5	35
36	LV-proBDNF_mut	186.5	113.5	62	36
37	LV-Syn	135	145	7	37
38	LV-Syn	131	149	19	38
39	LV-Syn	96	204	12.5	39
40	LV-Syn	151.5	148.5	30	40
41	LV-Syn	135.5	144.5	13	41
42	LV-Syn	146	154	58.5	42
43	LV-Syn	111	189	22.5	43
44	LV-Syn	161.5	138.5	32	44
45	LV-Syn	156.5	143.5	34.5	45
46	LV-Syn	114	186	33	46
47	LV-Syn	75	225	77	47
48	LV-Syn	137.5	162.5	66.5	48
