# Supplementary material for: Transiently elevated expression of different forms of brain-derived neurotrophic factor in the neonatal medial prefrontal cortex affected anxiety and depressive-like behaviors in adolescence
Source: PeerJ. 2024 Nov 27;12:e18465. doi: 10.7717/peerj.18465 (PMC11608019; doi:10.7717/peerj.18465)
Supplement: Supplemental Information 7 — Each data point indicate behavioral parameters for one animal [file peerj-12-18465-s007.csv]

	group	light_time	full_transitions	streches	rearing_light	rearing_dark	lat_reenter	latency	number	light_time_log	light_time_sc	light_time.adj	light_time_bx
1	LV-BDNF	0.08	1	6	25	12.8	4.22	0.08	1	-2.52572864430826	-1.11952664858244	1.88047335141756	0.527865028275295
2	LV-BDNF	0.21	1	7	23.81	10.27	4.09	0.21	2	-1.56064774826467	-0.865864837138924	2.13413516286108	0.612109350237256
3	LV-BDNF	0.42	7	6	16.67	10.06	0.25	0.06	3	-0.867500567704723	-0.456103449422476	2.54389655057752	0.719158309216087
4	LV-BDNF	0.57	9	10	21.05	12.61	1.02	0.11	4	-0.562118918153541	-0.163416743910727	2.83658325608927	0.780209597295267
5	LV-BDNF	0.19	1	10	10.53	5.35	4.11	0.19	5	-1.66073120682165	-0.904889731207158	2.09511026879284	0.600208071385922
6	LV-BDNF	0.45	3	11	11.11	11.3	1.1	0.29	6	-0.798507696217772	-0.397566108320126	2.60243389167987	0.732235899133575
7	LV-BDNF	0.28	11	7	10.94	13.58	0.17	0.09	7	-1.27296567581289	-0.729277707900108	2.27072229209989	0.651184571697045
8	LV-BDNF	0.37	12	18	8.76	8.33	0.22	0.05	8	-0.994252273343867	-0.553665684593059	2.44633431540694	0.69626726454351
9	LV-BDNF	0.13	1	20	7.69	7.91	4.17	0.13	9	-2.04022082852655	-1.02196441341186	1.97803558658814	0.562290837435983
10	LV-BDNF	0.28	1	10	10.71	7.46	4.02	0.28	10	-1.27296567581289	-0.729277707900108	2.27072229209989	0.651184571697045
11	LV-BDNF	0.44	7	10	18.18	10.69	0.31	0.16	11	-0.82098055206983	-0.417078555354242	2.58292144464576	0.72792895452371
12	LV-BDNF	0.54	4	10	7.41	7.44	3.24	0.06	12	-0.616186139423817	-0.221954085013076	2.77804591498692	0.76881919674114
13	LV-proBDNF	0.05	1	12	40	8.24	4.25	0.05	13	-2.99573227355399	-1.17806398968479	1.82193601031521	0.505817379570959
14	LV-proBDNF	1	10	12	9	10.61	0.36	0.36	14	0	0.675618478556288	3.67561847855629	0.910730753835459
15	LV-proBDNF	0.01	1	9	0	10.49	4.29	0.01	15	-4.60517018598809	-1.25611377782126	1.74388622217874	0.474609964979846
16	LV-proBDNF	0.4	9	17	10	8.86	1.41	0.01	16	-0.916290731874155	-0.495128343490709	2.50487165650929	0.710171659466902
17	LV-proBDNF	1	8	9	23	12.12	1.3	0.4	17	0	0.675618478556288	3.67561847855629	0.910730753835459
18	LV-proBDNF	0.24	1	13	29.17	15.76	4.06	0.24	18	-1.42711635564015	-0.807327496036574	2.19267250396343	0.629328293441063
19	LV-proBDNF	1.5	17	11	11.33	15.42	0.24	0.1	19	0.405465108108164	1.65124083026212	4.65124083026212	1.01330104313721
20	LV-proBDNF	1.19	11	10	14.29	13.18	0.26	0.16	20	0.173953307123438	1.0463549722045	4.0463549722045	0.954315019858058
21	LV-proBDNF	1.16	4	11	3.45	7.64	1.24	0.33	21	0.148420005118273	0.987817631102153	3.98781763110215	0.947862474764086
22	LV-proBDNF	0.36	5	13	19.44	11.02	3.4	0.19	22	-1.02165124753198	-0.573178131627175	2.42682186837282	0.69151459541068
23	LV-proBDNF	0.02	1	9	0	4.91	4.28	0.02	23	-3.91202300542815	-1.23660133078714	1.76339866921286	0.482616874445843
24	LV-proBDNF	0.19	1	16	5.26	8.03	4.11	0.19	24	-1.66073120682165	-0.904889731207158	2.09511026879284	0.600208071385922
25	LV-proBDNF_mut	0.02	1	7	0	10.51	4.28	0.02	25	-3.91202300542815	-1.23660133078714	1.76339866921286	0.482616874445843
26	LV-proBDNF_mut	0.48	7	8	18.75	11.7	2.29	0.08	26	-0.7339691750802	-0.339028767217776	2.66097123278222	0.74485514975809
27	LV-proBDNF_mut	0.19	1	8	15.79	10.95	4.11	0.19	27	-1.66073120682165	-0.904889731207158	2.09511026879284	0.600208071385922
28	LV-proBDNF_mut	1.16	8	9	9.48	12.42	2	0.04	28	0.148420005118273	0.987817631102153	3.98781763110215	0.947862474764086
29	LV-proBDNF_mut	0.42	3	18	11.9	8.05	3.39	0.31	29	-0.867500567704723	-0.456103449422476	2.54389655057752	0.719158309216087
30	LV-proBDNF_mut	1.15	7	11	10.43	8.89	1.01	0.35	30	0.139761942375159	0.968305184068037	3.96830518406804	0.945678139220068
31	LV-proBDNF_mut	1.28	11	13	4.69	8.61	0.24	0.08	31	0.246860077931526	1.22196699551155	4.22196699551155	0.972815583040186
32	LV-proBDNF_mut	1.55	18	11	15.48	14.04	0.19	0.03	32	0.438254930931155	1.7488030654327	4.7488030654327	1.02168517969087
33	LV-proBDNF_mut	0.38	5	13	2.63	6.53	3	0.11	33	-0.967584026261706	-0.534153237558942	2.46584676244106	0.700960194071372
34	LV-proBDNF_mut	1.04	6	15	11.54	13.8	1.39	0.17	34	0.0392207131532813	0.753668266692754	3.75366826669275	0.920471596406484
35	LV-proBDNF_mut	0.24	3	16	8.33	3.94	2.57	0.06	35	-1.42711635564015	-0.807327496036574	2.19267250396343	0.629328293441063
36	LV-proBDNF_mut	1.28	13	6	12.5	15.23	0.24	0.12	36	0.246860077931526	1.22196699551155	4.22196699551155	0.972815583040186
37	LV-Syn	0.51	1	10	0	7.93	4.29	0.01	37	-0.673344553263766	-0.280491426115426	2.71950857388457	0.757041688241271
38	LV-Syn	0.44	3	8	13.64	3.47	4.28	0.2	38	-0.82098055206983	-0.417078555354242	2.58292144464576	0.72792895452371
39	LV-Syn	0.53	9	8	13.21	9.5	2	0.05	39	-0.63487827243597	-0.241466532047193	2.75853346795281	0.764937420803375
40	LV-Syn	0.54	1	6	25	11.5	4.26	0.04	40	-0.616186139423817	-0.221954085013076	2.77804591498692	0.76881919674114
41	LV-Syn	0.57	3	11	0	12.06	1.21	0.05	41	-0.562118918153541	-0.163416743910727	2.83658325608927	0.780209597295267
42	LV-Syn	2.03	7	3	10.34	14.98	0.38	0.29	42	0.708035793053696	2.6854005230703	5.6854005230703	1.09026754453547
43	LV-Syn	1.26	13	15	7.14	8.71	0.23	1.22	43	0.231111720963387	1.18294210144332	4.18294210144332	0.968810970467917
44	LV-Syn	1.35	11	11	14.07	18.43	0.41	0.18	44	0.300104592450338	1.35855412475037	4.35855412475037	0.986381693309003
45	LV-Syn	1.56	9	11	6.41	7.69	1.09	0.44	45	0.444685821261446	1.76831551246682	4.76831551246682	1.0233292965046
46	LV-Syn	1.44	9	10	11.81	10.98	1.16	0.53	46	0.364643113587909	1.53416614805742	4.53416614805742	1.00286431566827
47	LV-Syn	0.55	1	12	0	8.24	4.25	0.05	47	-0.59783700075562	-0.20244163797896	2.79755836202104	0.772657973803151
48	LV-Syn	0.33	5	11	9.09	7.84	0.54	0.03	48	-1.10866262452161	-0.631715472729525	2.36828452727047	0.676885465815518
